# Supplementary material for: Characterization of lncRNAs involved in cold acclimation of zebrafish ZF4 cells
Source: PLoS One. 2018 Apr 10;13(4):e0195468. doi: 10.1371/journal.pone.0195468 (PMC5892903; doi:10.1371/journal.pone.0195468)
Supplement: S1 Table — (XLSX) [file pone.0195468.s003.xlsx]

## Sheet: Sheet1
Supplemental Table 1. List of primers used for qRT-PCR analysis
Gene_name	Gene and lncRNA ID	Forward	Reverse
alpl	ENSDARG00000015546	GGTCGTACAACTGCTTATCCTC	GAGCAAAGTCCCTCCAGTAATC
ano1	ENSDARG00000102335	CGAGAGCGGAGTATGAGTTTC	GGTCATGTAAGCTGGCATTCT
atic	ENSDARG00000016706	GTGTCAGTGGGTCTGTCATTAG	TCTCAGGGAATCCAGTGATCT
col19a1	ENSDARG00000076163	AGGCCCTCCTGGATCTTTA	ACACGCGCAATACTTCATTTC
comtb	ENSDARG00000025679	ATCTCTGCCATTGATCACTTCT	CTCTGGGTTCAGCTCACTTAC
fam213ab	ENSDARG00000087059	AAGGCTCAGTTGGATGAGTG	ACAGCCTGAAGAGCTGAATC
htra1b	ENSDARG00000014907	CTCCAGCTGTGGTTCACATT	GACCATCTTCAGACACCACAAA
NA	MSTRG.12377.1	GGTGCCTCTGTATGTTATCATTG	GGCATTTAGCCACAAGTGAAG
NA	MSTRG.2490.1	AATATGTGCCAGGAGCTACG	GTCAGTCAGTCAGTCAGAACAG
NA	MSTRG.2629.2	GCGTGCCTGTAATCCAAGTTA	AGACACCCGATCGACATAGT
NA	MSTRG.26470.1	GGTCTCCAGAAATGTAGACAGG	GGCCATTGCTTAGTGAGATAGA
NA	MSTRG.2788.1	CGCCTGTAATCCAAGCTACT	GTGGACACCCAATCGACATA
NA	MSTRG.28882.1	CACACTCTATCTCTCGTCCTCT	GGCGACCTTAAGCGTTATCT
NA	MSTRG.30168.2	AACCTTGGTCTGCGACTTAAT	CCTCTGACCTGGTGCTTTAAT
NA	MSTRG.9442.1	CGACTCTCTGTGGTCGTTAAA	GGAGGCCATGATGGACAAA
negr1	ENSDARG00000021607	CCTGTTGGATGGGATCTCAAA	GATACAATGGACACACGAGGAT
NA	NONDRET001623.2	CGCGCCTGTAATCCAAGTTA	CCCTCGGGAGAACCATATCTA
NA	NONDRET001624.2	GCGTGCCTGTAATCCAAGTTA	AGACACCCGATCGACATAGT
NA	NONDRET001625.2	GTCCACACAAAGTTCGGTATCA	GTTTGACCTGCTCCGTCTC
NA	NONDRET001628.2	CGCGCCTGTAATCCAAGTTA	CCCTCGGGAGAACCATATCTA
NA	NONDRET008543.2	GTCTGTTTCTGCACTTCTTTACC	CTTCCTCCTACTTGTTCCACTC
nuak1a	ENSDARG00000020086	GCCATCCACACATCATCTCTAT	CTCACCCTTACTGGCGTATTC
ptprsa	ENSDARG00000059738	GAGTGTGTGGCGTCAAATG	GTGGGCAGGATGGAGAAA
wnt9a	ENSDARG00000063437	ACCTTCTCCTGGGATGGTTAT	TTACCTGTCAGCCCGAAGTA
