# Supplementary material for: Characterization of lncRNAs involved in cold acclimation of zebrafish ZF4 cells
Source: PLoS One. 2018 Apr 10;13(4):e0195468. doi: 10.1371/journal.pone.0195468 (PMC5892903; doi:10.1371/journal.pone.0195468)
Supplement: S2 Table — (XLSX) [file pone.0195468.s004.xlsx]

## Sheet: go
Supplementary Table 2. Expression information of DE-lncRNAs and nearby protein-coding genes.
lncRNAs								Nearest genes
lncRNA_ID	Locus	Con_FPKM	Cold_FPKM	logFC	Pvalue	FDR	Up/Down	Gene_ID	Locus	Gene.name	Con_FPKM	Cold_FPKM	logFC	Pvalue	FDR	Up/Down
MSTRG.16721.1	chr22:18444160-18445226	0.116259	1.18365	3.75632	6.75e-07	8.93e-05	Up	ENSDARG00000013687	chr22:18452334-18460608	cilp2	0.377523	17.7201	5.51607	5.56e-72	1.43e-67	Up
MSTRG.24479.1	chr5:26539074-26539598	1.02791	0	-6.71206	0.000704026	0.0199952	Down	ENSDARG00000061541	chr5:26667102-26797459	unc5db	5.14245	0.222337	-4.41352	2.03e-35	3.47e-32	Down
MSTRG.16238.1	chr22:3644805-3645693	1.2943	0.11644	-2.98067	0.00112542	0.0284422	Down	ENSDARG00000059738	chr22:3370079-3747162	ptprsa	7.13189	1.03947	-2.73358	8.98e-33	1.21e-29	Down
NONDRET006467.2	chr22:3365465-3368736	6.78236	0.949737	-2.49336	0.000379165	0.0128471	Down	ENSDARG00000059738	chr22:3370079-3747162	ptprsa	7.13189	1.03947	-2.73358	8.98e-33	1.21e-29	Down
MSTRG.16240.1	chr22:3656589-3658090	1.6338	0.18653	-2.72134	0.00016965	0.00725052	Down	ENSDARG00000059738	chr22:3370079-3747162	ptprsa	7.13189	1.03947	-2.73358	8.98e-33	1.21e-29	Down
MSTRG.16226.1	chr22:3845742-3846488	1.03062	0.0467267	-3.61758	0.00174152	0.0390224	Down	ENSDARG00000059738	chr22:3370079-3747162	ptprsa	7.13189	1.03947	-2.73358	8.98e-33	1.21e-29	Down
MSTRG.16227.1	chr22:3849536-3850789	1.12302	0.101841	-2.83787	0.000441253	0.0143967	Down	ENSDARG00000059738	chr22:3370079-3747162	ptprsa	7.13189	1.03947	-2.73358	8.98e-33	1.21e-29	Down
NONDRET013801.1	chr22:3576001-3661457	3.95968	0.511041	-2.54501	0.00184699	0.0405702	Down	ENSDARG00000059738	chr22:3370079-3747162	ptprsa	7.13189	1.03947	-2.73358	8.98e-33	1.21e-29	Down
MSTRG.21782.1	chr4:10137176-10138076	2.08175	0.29043	-2.48976	0.00231491	0.046983	Down	ENSDARG00000018820	chr4:10065903-10131044	flncb	155.681	29.5157	-2.30999	6.45e-31	6.91e-28	Down
MSTRG.28417.1	chr7:63223356-63225366	1.90357	0.168426	-2.92441	1.02e-05	0.000780684	Down	ENSDARG00000060610	chr7:63014726-63261279	pcdh7b	56.456	12.5551	-2.09801	1.4e-24	7.82e-22	Down
MSTRG.28412.1	chr7:63000669-63030057	3.13399	0.219624	-3.23005	4.38e-07	6.5e-05	Down	ENSDARG00000060610	chr7:63014726-63261279	pcdh7b	56.456	12.5551	-2.09801	1.4e-24	7.82e-22	Down
MSTRG.28416.1	chr7:63104896-63116676	2.43944	0.085037	-4.17518	7.83e-07	0.000100322	Down	ENSDARG00000060610	chr7:63014726-63261279	pcdh7b	56.456	12.5551	-2.09801	1.4e-24	7.82e-22	Down
MSTRG.12707.1	chr2:15803558-15812178	0.036198	0.867133	4.67942	0.000280358	0.0105052	Up	ENSDARG00000009014	chr2:15720603-15894604	col11a1b	0.161751	1.22842	2.96194	7.83e-23	3.66e-20	Up
NONDRET003863.2	chr17:26963645-26967368	0.506295	0.0229033	-4.08053	0.00020374	0.00833464	Down	ENSDARG00000032932	chr17:26972140-27030146	cnksr1	4.93984	0.687148	-2.7674	1.15e-20	4.49e-18	Down
MSTRG.26244.1	chr6:24334862-24336547	2.88259	0.407552	-2.14797	0.00172226	0.0386719	Down	ENSDARG00000099979	chr6:24299098-24498943	tgfbr3	26.7158	5.92807	-2.10305	3.46e-20	1.31e-17	Down
MSTRG.26243.1	chr6:24323839-24325642	3.73956	0.448792	-2.3315	0.000723688	0.0203001	Down	ENSDARG00000099979	chr6:24299098-24498943	tgfbr3	26.7158	5.92807	-2.10305	3.46e-20	1.31e-17	Down
MSTRG.29358.1	chr8:30487437-30506364	0.705267	4.60884	3.1146	1.45e-07	2.61e-05	Up	ENSDARG00000060745	chr8:30446929-30485385	pgm5	1.91238	10.4367	2.51143	6.49e-20	2.38e-17	Up
MSTRG.21701.1	chr4:7542766-7546508	0.097059	1.19981	3.52453	8.47e-05	0.00412854	Up	ENSDARG00000045822	chr4:7499687-7536058	tnnt2e	0.59293	6.45178	3.2679	7.32e-19	2.41e-16	Up
MSTRG.21694.1	chr4:7542007-7542251	0.731644	4.32927	2.72276	0.000306373	0.0111672	Up	ENSDARG00000045822	chr4:7499687-7536058	tnnt2e	0.59293	6.45178	3.2679	7.32e-19	2.41e-16	Up
MSTRG.6362.1	chr14:35359593-35359977	1.24885	0	-6.44408	0.00123941	0.0306462	Down	ENSDARG00000052769	chr14:35351575-35391907	glrbb	18.0388	0.372858	-5.33605	4.52e-18	1.38e-15	Down
MSTRG.467.1	chr1:23112304-23116203	4.20129	0.408534	-2.72376	1.26e-05	0.000903723	Down	ENSDARG00000004246	chr1:23092610-23219297	slit2	93.153	28.573	-1.64195	1.18e-17	3.39e-15	Down
MSTRG.6082.2	chr14:23860360-23882445	2.34686	0.402271	-2.03265	0.000276653	0.0103955	Down	ENSDARG00000056680	chr14:23917801-23924720	stc2a	1426.32	407.183	-1.73859	1.58e-17	4.42e-15	Down
MSTRG.19661.1	chr25:28960327-28960978	0	0.55365	6.67536	0.00108089	0.0276127	Up	ENSDARG00000016479	chr25:28964664-28972375	ugt5a1	0.00601967	1.00774	6.25426	1.7e-17	4.69e-15	Up
MSTRG.19658.1	chr25:28973164-28973914	0.128611	1.14086	3.41181	5.1e-05	0.00275026	Up	ENSDARG00000016479	chr25:28964664-28972375	ugt5a1	0.00601967	1.00774	6.25426	1.7e-17	4.69e-15	Up
MSTRG.17110.1	chr22:38835952-38836634	0.125058	0.988558	3.10808	0.00195177	0.0420432	Up	ENSDARG00000004932	chr22:38837166-38927144	anos1b	0.083255	1.07021	3.64338	7.58e-17	1.85e-14	Up
MSTRG.7577.4	chr15:40957946-40966276	0.0993543	1.05549	3.52611	8.12e-05	0.004036	Up	ENSDARG00000033840	chr15:40707914-41032535	fat3a	2.6568	0.506397	-2.26711	8.95e-17	2.15e-14	Down
MSTRG.24339.1	chr5:21825328-21831264	2.75849	0.31212	-2.79395	5.28e-06	0.00047072	Down	ENSDARG00000093708	chr5:21760251-21823498	arhgap20b	7.10483	0.640641	-3.39751	1.43e-16	3.41e-14	Down
MSTRG.349.1	chr1:17049353-17054457	1.27277	5.85996	2.60183	5.4e-06	0.000474882	Up	ENSDARG00000003046	chr1:17054719-17110677	sorbs2a	1.3679	6.06433	2.21427	1.54e-16	3.62e-14	Up
MSTRG.19146.1	chr25:5960898-5961772	0.698945	1.97745	1.86821	0.00186173	0.0407278	Up	ENSDARG00000045932	chr25:5936813-5955107	cpeb1a	11.3448	36.7458	1.73797	9.22e-16	1.89e-13	Up
MSTRG.19145.1	chr25:5957648-5959843	1.5308	4.11295	1.79401	0.0014748	0.0345506	Up	ENSDARG00000045932	chr25:5936813-5955107	cpeb1a	11.3448	36.7458	1.73797	9.22e-16	1.89e-13	Up
MSTRG.14910.1	chr20:52969469-52972541	3.67889	0.698203	-1.83823	0.00146681	0.0344849	Down	ENSDARG00000023916	chr20:52969202-53002470	-	23.9151	6.98231	-1.70804	3.11e-15	5.97e-13	Down
MSTRG.6860.1	chr15:4026562-4026804	1.53495	6.57371	2.58386	3.3e-05	0.00190664	Up	ENSDARG00000078683	chr15:4020394-4037636	RNF14 (1 of many)	2.31186	7.76086	1.81121	2.39e-14	3.99e-12	Up
NONDRET014469.1	chr7:68131067-68157371	1.91319	0.352974	-1.93753	0.00190942	0.0413976	Down	ENSDARG00000103057	chr7:67980241-68138801	zfhx3	13.8046	3.42307	-1.94523	3.04e-14	4.96e-12	Down
MSTRG.1502.1	chr10:8189898-8190784	0.169446	1.18426	3.11512	0.000275633	0.0103863	Up	ENSDARG00000089569	chr10:8142980-8187004	pstpip2	1.03145	7.85134	2.29204	4.92e-14	7.56e-12	Up
MSTRG.24789.1	chr5:39693854-39694297	4.24759	0.765521	-1.99364	0.00213785	0.0448948	Down	ENSDARG00000076040	chr5:39694442-39869250	arl15a	4.10272	0.446196	-3.11505	5.9e-14	8.8e-12	Down
MSTRG.2496.1	chr11:5391219-5392279	3.2587	0.491008	-2.17035	0.00112012	0.0283784	Down	ENSDARG00000045006	chr11:5313256-5520525	ptprga	82.0945	26.3354	-1.58379	7.19e-14	1.04e-11	Down
MSTRG.2490.1	chr11:5265294-5267327	4.04241	0.361125	-2.90154	8.12e-06	0.000654418	Down	ENSDARG00000045006	chr11:5313256-5520525	ptprga	82.0945	26.3354	-1.58379	7.19e-14	1.04e-11	Down
MSTRG.2492.1	chr11:5275558-5281361	3.80678	0.417867	-2.59733	9.53e-06	0.000742262	Down	ENSDARG00000045006	chr11:5313256-5520525	ptprga	82.0945	26.3354	-1.58379	7.19e-14	1.04e-11	Down
MSTRG.2481.1	chr11:5160061-5165044	4.92977	0.535757	-2.5836	3.31e-05	0.00190664	Down	ENSDARG00000045006	chr11:5313256-5520525	ptprga	82.0945	26.3354	-1.58379	7.19e-14	1.04e-11	Down
MSTRG.2482.1	chr11:5175426-5175918	2.3361	0	-7.67635	1.17e-07	2.22e-05	Down	ENSDARG00000045006	chr11:5313256-5520525	ptprga	82.0945	26.3354	-1.58379	7.19e-14	1.04e-11	Down
MSTRG.2491.1	chr11:5274581-5275167	3.37861	0.158231	-3.60029	1.2e-05	0.000881942	Down	ENSDARG00000045006	chr11:5313256-5520525	ptprga	82.0945	26.3354	-1.58379	7.19e-14	1.04e-11	Down
MSTRG.2480.1	chr11:5149662-5167541	3.99245	0.354247	-2.89971	2.31e-06	0.000257249	Down	ENSDARG00000045006	chr11:5313256-5520525	ptprga	82.0945	26.3354	-1.58379	7.19e-14	1.04e-11	Down
MSTRG.2487.1	chr11:5228847-5231524	5.91154	0.627963	-2.60516	2.74e-05	0.00166104	Down	ENSDARG00000045006	chr11:5313256-5520525	ptprga	82.0945	26.3354	-1.58379	7.19e-14	1.04e-11	Down
MSTRG.2495.1	chr11:5349606-5357665	2.85319	0.248888	-2.93033	1.86e-06	0.000216635	Down	ENSDARG00000045006	chr11:5313256-5520525	ptprga	82.0945	26.3354	-1.58379	7.19e-14	1.04e-11	Down
MSTRG.2485.1	chr11:5211025-5216868	5.03346	0.538588	-2.67828	1.24e-05	0.000895549	Down	ENSDARG00000045006	chr11:5313256-5520525	ptprga	82.0945	26.3354	-1.58379	7.19e-14	1.04e-11	Down
MSTRG.2484.2	chr11:5204067-5209594	3.427	0.234976	-3.2007	1.97e-06	0.000225652	Down	ENSDARG00000045006	chr11:5313256-5520525	ptprga	82.0945	26.3354	-1.58379	7.19e-14	1.04e-11	Down
MSTRG.956.1	chr1:49745158-49748692	0.529237	4.67001	3.37343	2.45e-06	0.000265721	Up	ENSDARG00000076420	chr1:49748890-49794421	dkk2	0.680803	7.08426	3.36167	8.89e-14	1.28e-11	Up
MSTRG.6988.1	chr15:12576791-12596032	2.92834	0.16507	-3.53701	3.6e-06	0.000356827	Down	ENSDARG00000101713	chr15:12589962-12614266	scn2b	1.54632	0	-9.85285	1.23e-13	1.68e-11	Down
MSTRG.27012.1	chr6:58142479-58144171	1.10235	0	-8.45882	2.3e-08	5.6e-06	Down	ENSDARG00000100055	chr6:57903518-58152418	tox2	3.23412	0.379965	-3.05147	1.78e-13	2.36e-11	Down
MSTRG.27013.1	chr6:58148135-58149136	1.20194	0	-8.042	1.41e-08	3.58e-06	Down	ENSDARG00000100055	chr6:57903518-58152418	tox2	3.23412	0.379965	-3.05147	1.78e-13	2.36e-11	Down
MSTRG.31496.1	chrKN150207.1:80737-81923	1.2594	0.069556	-3.52748	1.3e-05	0.000923089	Down	ENSDARG00000100897	chrKN150207.1:85481-117390	PDGFRB	82.2355	28.0784	-1.48331	3.98e-13	5.06e-11	Down
MSTRG.31501.1	chrKN150207.1:95314-96779	1.83853	0.1924	-2.62512	0.000177406	0.00748631	Down	ENSDARG00000100897	chrKN150207.1:85481-117390	PDGFRB	82.2355	28.0784	-1.48331	3.98e-13	5.06e-11	Down
MSTRG.21639.1	chr4:5101115-5119316	0.697794	3.85914	2.90066	5.26e-07	7.33e-05	Up	ENSDARG00000070408	chr4:5124196-5141777	ccnd2b	13.0984	38.2375	1.65849	5.41e-13	6.65e-11	Up
MSTRG.923.1	chr1:48575633-48576950	0.074362	1.34781	4.99438	6.55e-08	1.35e-05	Up	ENSDARG00000075045	chr1:48577744-48581470	cxcl18b	33.4688	422.024	3.73857	9.72e-13	1.14e-10	Up
MSTRG.31975.1	chrM:8671-9026	0	7.55296	9.13931	0.000500447	0.0157517	Up	ENSDARG00000063924	chrMT:15308-16448	mt-cyb	1741.13	659.98	-1.33591	1.81e-12	1.98e-10	Down
MSTRG.30328.1	chr9:22946266-22948191	0.057418	2.58267	5.42549	8.18e-09	2.38e-06	Up	ENSDARG00000093440	chr9:22953366-22968944	tnfaip6	65.4652	165.359	1.40211	2.04e-12	2.2e-10	Up
MSTRG.30329.1	chr9:22948917-22949968	0.0628107	0.89424	4.08421	0.000169569	0.00725052	Up	ENSDARG00000093440	chr9:22953366-22968944	tnfaip6	65.4652	165.359	1.40211	2.04e-12	2.2e-10	Up
MSTRG.12209.1	chr19:47215243-47217741	1.75155	0.272223	-2.29574	0.000294532	0.0108839	Down	ENSDARG00000030364	chr19:47220676-47366372	angpt1	11.2938	3.11837	-1.79855	2.92e-12	3.04e-10	Down
MSTRG.14676.1	chr20:45681248-45685459	0.934435	3.19079	2.21238	5e-05	0.00270707	Up	ENSDARG00000069101	chr20:45687726-45757333	napbb	1.73966	6.45734	2.11498	8.27e-12	8.05e-10	Up
MSTRG.17951.1	chr23:38492786-38495079	1.8254	0.096669	-3.72804	3.05e-08	7.04e-06	Down	ENSDARG00000079201	chr23:38411439-38415699	TSHZ2	13.1531	4.67763	-1.43375	1.11e-11	1.06e-09	Down
MSTRG.17962.1	chr23:38537899-38538837	1.79661	0.136724	-3.00737	4.27e-05	0.00239445	Down	ENSDARG00000079201	chr23:38411439-38415699	TSHZ2	13.1531	4.67763	-1.43375	1.11e-11	1.06e-09	Down
MSTRG.17954.1	chr23:38505595-38506856	2.64894	0.176792	-3.40348	2.13e-07	3.65e-05	Down	ENSDARG00000079201	chr23:38411439-38415699	TSHZ2	13.1531	4.67763	-1.43375	1.11e-11	1.06e-09	Down
MSTRG.17955.1	chr23:38508644-38510474	1.84175	0.0921803	-3.75293	6.04e-06	0.00051161	Down	ENSDARG00000079201	chr23:38411439-38415699	TSHZ2	13.1531	4.67763	-1.43375	1.11e-11	1.06e-09	Down
MSTRG.17948.1	chr23:38467891-38468604	1.06529	0	-7.26574	7.19e-06	0.000594063	Down	ENSDARG00000079201	chr23:38411439-38415699	TSHZ2	13.1531	4.67763	-1.43375	1.11e-11	1.06e-09	Down
MSTRG.17968.1	chr23:38559746-38566724	4.55499	0.795979	-2.08039	0.000125746	0.00572142	Down	ENSDARG00000079201	chr23:38411439-38415699	TSHZ2	13.1531	4.67763	-1.43375	1.11e-11	1.06e-09	Down
MSTRG.17952.1	chr23:38496166-38499668	1.7997	0.170424	-2.89498	5.12e-06	0.000469062	Down	ENSDARG00000079201	chr23:38411439-38415699	TSHZ2	13.1531	4.67763	-1.43375	1.11e-11	1.06e-09	Down
MSTRG.17961.1	chr23:38532295-38536257	1.97652	0.128368	-3.3317	3.05e-07	4.79e-05	Down	ENSDARG00000079201	chr23:38411439-38415699	TSHZ2	13.1531	4.67763	-1.43375	1.11e-11	1.06e-09	Down
MSTRG.17958.1	chr23:38513187-38514703	1.11711	0.087428	-3.02263	3.17e-05	0.00186278	Down	ENSDARG00000079201	chr23:38411439-38415699	TSHZ2	13.1531	4.67763	-1.43375	1.11e-11	1.06e-09	Down
MSTRG.17953.1	chr23:38501072-38504297	1.66144	0.20392	-2.44086	7.91e-05	0.00394703	Down	ENSDARG00000079201	chr23:38411439-38415699	TSHZ2	13.1531	4.67763	-1.43375	1.11e-11	1.06e-09	Down
MSTRG.17950.1	chr23:38488717-38492172	1.48009	0.0865243	-3.48155	2.33e-06	0.000257432	Down	ENSDARG00000079201	chr23:38411439-38415699	TSHZ2	13.1531	4.67763	-1.43375	1.11e-11	1.06e-09	Down
MSTRG.26388.1	chr6:31745906-31747908	2.46181	0.192686	-3.10486	4.42e-05	0.00246125	Down	ENSDARG00000061590	chr6:31603837-31753025	cachd1	25.2622	8.57314	-1.52329	1.18e-11	1.12e-09	Down
MSTRG.4383.1	chr12:47902575-47903796	0.424925	2.57286	2.92012	3.27e-06	0.000331891	Up	ENSDARG00000090631	chr12:47874662-47900154	pdzd7b	0.157356	1.59988	3.45741	1.67e-11	1.53e-09	Up
MSTRG.20098.1	chr3:5139859-5142544	1.64572	4.65854	1.94671	0.000319854	0.0114098	Up	ENSDARG00000098103	chr3:5142981-5157744	tefb	3.68957	11.1797	1.67514	2.91e-11	2.54e-09	Up
MSTRG.19268.1	chr25:10774040-10777180	1.24053	0.156395	-2.46631	0.000135034	0.00608196	Down	ENSDARG00000051710	chr25:10787591-10800470	CR339041.1	30.3514	8.87595	-1.69981	3.46e-11	2.95e-09	Down
MSTRG.31913.2	chrKN150674.1:6729-8616	8.55983	34.5923	2.50902	1.84e-05	0.00123415	Up	ENSDARG00000101649	chrKN150674.1:2802-6019	TIMP3	1.03025	5.56829	2.46861	3.82e-11	3.25e-09	Up
MSTRG.21261.2	chr3:53179169-53181385	1.52661	0.0118973	-6.24595	3.54e-09	1.19e-06	Down	ENSDARG00000059475	chr3:53097754-53196642	CAMSAP3	4.03755	1.4677	-1.40109	5.14e-11	4.24e-09	Down
MSTRG.4383.1	chr12:47902575-47903796	0.424925	2.57286	2.92012	3.27e-06	0.000331891	Up	ENSDARG00000087059	chr12:47908082-47912620	fam213ab	0.0247283	1.06615	5.14645	7.67e-11	6.1e-09	Up
MSTRG.4395.1	chr12:48262183-48262560	0.967588	2.86727	2.02609	0.00175838	0.0390773	Up	ENSDARG00000098946	chr12:48222912-48289031	pald1a	11.5514	2.95919	-1.91041	1.11e-10	8.57e-09	Down
NONDRET007079.2	chr23:22649674-22664819	1.05651	6.09416	2.93676	6.39e-07	8.54e-05	Up	ENSDARG00000034975	chr23:22671073-22679364	gpr157	3.49549	9.62635	1.51631	1.41e-10	1.04e-08	Up
MSTRG.17569.1	chr23:22649674-22665604	0.991105	4.34304	2.58651	5.67e-06	0.000488981	Up	ENSDARG00000034975	chr23:22671073-22679364	gpr157	3.49549	9.62635	1.51631	1.41e-10	1.04e-08	Up
MSTRG.6394.1	chr14:37106916-37108035	1.00564	0	-8.19631	3.22e-05	0.00187806	Down	ENSDARG00000036175	chr14:37205325-37447047	pcdh1b	30.0919	12.5851	-1.20927	2.31e-10	1.65e-08	Down
MSTRG.6395.1	chr14:37494481-37498822	1.43151	0.257331	-2.03733	0.000513492	0.0159957	Down	ENSDARG00000036175	chr14:37205325-37447047	pcdh1b	30.0919	12.5851	-1.20927	2.31e-10	1.65e-08	Down
MSTRG.6396.1	chr14:37586567-37588107	0.538154	1.57494	2.00265	0.000538206	0.0165889	Up	ENSDARG00000036175	chr14:37205325-37447047	pcdh1b	30.0919	12.5851	-1.20927	2.31e-10	1.65e-08	Down
MSTRG.10829.1	chr18:30346767-30353724	1.19135	0.113642	-2.76833	1.12e-05	0.000840589	Down	ENSDARG00000062020	chr18:30178944-30500290	gse1	14.9375	6.40334	-1.23571	4.18e-10	2.87e-08	Down
MSTRG.10822.1	chr18:30192952-30195044	2.57547	0.36032	-2.34645	0.000150563	0.00666915	Down	ENSDARG00000062020	chr18:30178944-30500290	gse1	14.9375	6.40334	-1.23571	4.18e-10	2.87e-08	Down
MSTRG.10825.1	chr18:30221361-30297231	2.66641	0.287485	-2.65133	1.15e-05	0.000851232	Down	ENSDARG00000062020	chr18:30178944-30500290	gse1	14.9375	6.40334	-1.23571	4.18e-10	2.87e-08	Down
MSTRG.10827.1	chr18:30311982-30313646	2.87661	0.245406	-2.96936	4.09e-06	0.000402075	Down	ENSDARG00000062020	chr18:30178944-30500290	gse1	14.9375	6.40334	-1.23571	4.18e-10	2.87e-08	Down
MSTRG.10809.1	chr18:30177849-30178552	0.134006	1.21309	3.42683	6.94e-05	0.00354241	Up	ENSDARG00000062020	chr18:30178944-30500290	gse1	14.9375	6.40334	-1.23571	4.18e-10	2.87e-08	Down
MSTRG.24138.1	chr5:13856857-13863564	2.32189	0.432473	-1.8181	0.00218145	0.0452255	Down	ENSDARG00000016128	chr5:13874891-13890228	ap3m2	32.1432	70.8478	1.2009	1.04e-09	6.6e-08	Up
MSTRG.6371.1	chr14:35960819-35962398	3.31499	0.236836	-3.19883	0.00023703	0.009164	Down	ENSDARG00000052739	chr14:35938381-35985339	egf	0.1499	0.868694	2.24815	1.06e-09	6.74e-08	Up
MSTRG.9656.1	chr17:26351541-26353136	0.91928	0.0471683	-3.6866	4.56e-05	0.00252149	Down	ENSDARG00000074583	chr17:25936612-26345011	grid1a	10.0166	3.2524	-1.54368	1.13e-09	7.1e-08	Down
MSTRG.30096.1	chr9:12663480-12664152	4.11696	19.1666	2.75397	1.78e-06	0.000209287	Up	ENSDARG00000089235	chr9:12625610-12653528	tspearb	0.03539	0.427723	3.5752	1.28e-09	7.96e-08	Up
MSTRG.8361.1	chr16:24035636-24036446	0	0.811185	7.5503	1.9e-06	0.000219476	Up	ENSDARG00000040295	chr16:24045712-24048429	apoeb	0.193439	2.0163	3.31006	1.38e-09	8.46e-08	Up
NONDRET013602.1	chr2:7086908-7087528	0.163775	0.975184	3.06466	0.00066787	0.0193379	Up	ENSDARG00000058701	chr2:7054494-7081148	nos1apb	0.768593	3.27716	2.10235	2.05e-09	1.2e-07	Up
MSTRG.21897.1	chr4:14393017-14409543	0.803792	3.91641	2.61116	0.000491576	0.015509	Up	ENSDARG00000020086	chr4:14361617-14374088	nuak1a	117.617	273.699	1.27247	3.07e-09	1.73e-07	Up
NONDRET008543.2	chr4:14400718-14409543	0.387941	9.0885	5.01871	2.58e-09	9.35e-07	Up	ENSDARG00000020086	chr4:14361617-14374088	nuak1a	117.617	273.699	1.27247	3.07e-09	1.73e-07	Up
MSTRG.20826.1	chr3:32893449-32894297	0.137014	0.881233	2.6834	0.000960039	0.0253303	Up	ENSDARG00000101017	chr3:32843914-32852297	CT583642.2	0.0288353	0.447004	3.83781	3.22e-09	1.8e-07	Up
NONDRET007099.2	chr23:24258169-24260625	2.95868	8.45049	2.12528	0.000475506	0.0150731	Up	ENSDARG00000077327	chr23:24243364-24269172	ano11	0.77307	2.90782	1.75845	3.53e-09	1.96e-07	Up
MSTRG.15250.2	chr21:9636462-9639044	0	1.13285	9.5837	0.000374189	0.0128019	Up	ENSDARG00000100973	chr21:9639181-9863301	arhgap24	12.2889	5.36336	-1.16979	3.62e-09	2e-07	Down
MSTRG.11030.1	chr18:43043522-43078277	2.99781	0.368711	-2.5135	1.7e-05	0.00115908	Down	ENSDARG00000086034	chr18:43157675-43227599	pvrl1b	22.6059	6.54379	-1.69807	4.23e-09	2.3e-07	Down
MSTRG.11032.1	chr18:43066201-43092178	2.33089	0.18068	-3.25378	4.75e-07	6.9e-05	Down	ENSDARG00000086034	chr18:43157675-43227599	pvrl1b	22.6059	6.54379	-1.69807	4.23e-09	2.3e-07	Down
MSTRG.23770.2	chr4:75074111-75092700	0	6.75734	9.00482	0.000549314	0.0168924	Up	ENSDARG00000043796	chr4:75043727-75142798	ms4a17a.7	8.17333	2.89094	-1.36954	1.15e-08	5.67e-07	Down
MSTRG.3605.7	chr12:8479034-8549789	13.0146	0.398523	-4.14807	6.86e-05	0.00351569	Down	ENSDARG00000079939	chr12:8544032-8780156	jmjd1cb	41.1032	17.6057	-1.13883	1.8e-08	8.47e-07	Down
MSTRG.29176.1	chr8:23502155-23504024	1.18762	0.136616	-2.47749	0.000429328	0.0141456	Down	ENSDARG00000013607	chr8:23464107-23532740	sema3gb	49.9564	18.6791	-1.34755	2.09e-08	9.7e-07	Down
MSTRG.21358.1	chr3:57911180-57915007	13.2245	40.787	2.06841	0.000153057	0.00673501	Up	ENSDARG00000031126	chr3:57878417-57908864	notum1a	47.1751	102.698	1.19107	2.12e-08	9.8e-07	Up
MSTRG.1541.1	chr10:9344893-9345710	1.78922	0.205774	-2.57732	0.000504955	0.0158169	Down	ENSDARG00000044251	chr10:9325720-9351108	rasgef1bb	41.0917	16.9674	-1.22331	4.02e-08	1.74e-06	Down
MSTRG.18343.3	chr24:11194451-11205890	10.7889	24.9935	1.63783	0.00251663	0.0494345	Up	ENSDARG00000094422	chr24:11194366-11206504	si:dkey-12l12.1	83.9714	189.165	1.17845	4.23e-08	1.82e-06	Up
MSTRG.6076.1	chr14:23738834-23777903	1.86105	0.060773	-3.92465	0.00180092	0.0396884	Down	ENSDARG00000104651	chr14:23782832-23784684	msx2a	72.696	33.3022	-1.06096	5.55e-08	2.33e-06	Down
MSTRG.11247.1	chr19:113547-116741	1.11592	2.81791	1.82665	0.000748929	0.0206992	Up	ENSDARG00000036942	chr19:24933-325377	gpd1c	6.71595	15.8554	1.28801	5.51e-08	2.33e-06	Up
MSTRG.1000.3	chr1:50461295-50464856	0	3.62228	10.5776	0.000227645	0.00900948	Up	ENSDARG00000030289	chr1:50461185-50513861	jag1a	25.0168	10.2262	-1.23299	6.57e-08	2.72e-06	Down
MSTRG.20276.1	chr3:12517021-12517639	0.157476	1.18262	3.08093	0.000314021	0.0112921	Up	ENSDARG00000100524	chr3:12440613-12548461	abca3b	7.76897	3.63213	-1.02863	9.25e-08	3.72e-06	Down
MSTRG.21193.1	chr3:48076318-48077864	2.98999	0.474733	-2.09698	0.000798463	0.0217094	Down	ENSDARG00000052642	chr3:48091072-48162898	shisa9b	19.7183	7.92241	-1.2432	1.06e-07	4.19e-06	Down
MSTRG.21188.1	chr3:48030167-48033396	1.09053	0.179404	-2.10742	0.00126118	0.0310155	Down	ENSDARG00000052642	chr3:48091072-48162898	shisa9b	19.7183	7.92241	-1.2432	1.06e-07	4.19e-06	Down
MSTRG.20788.3	chr3:31968851-31994716	13.0005	37.9284	1.87276	0.00243452	0.0486794	Up	ENSDARG00000094210	chr3:31986956-32009374	zgc:109934	18.7541	40.8633	1.17139	1.94e-07	7.21e-06	Up
MSTRG.4223.1	chr12:40484627-40485204	0.155042	1.44242	3.47903	4.16e-05	0.00234566	Up	ENSDARG00000099961	chr12:40534029-40549950	bnip3	9.61792	4.24374	-1.12468	2.09e-07	7.68e-06	Down
MSTRG.9965.1	chr17:45110447-45111001	1.09627	5.65347	2.74024	1.05e-05	0.000794653	Up	ENSDARG00000005670	chr17:45102319-45133567	ttbk2a	2.10877	0.779701	-1.35297	2.39e-07	8.62e-06	Down
MSTRG.5764.1	chr14:6588715-6589717	1.62609	0	-8.41797	5.33e-11	3.1e-08	Down	ENSDARG00000100249	chr14:6621773-6625162	si:ch211-266k2.1	38.3758	14.0745	-1.36613	2.69e-07	9.57e-06	Down
MSTRG.5762.1	chr14:6552065-6553324	2.40062	0.254418	-2.65647	2.51e-05	0.00157028	Down	ENSDARG00000100249	chr14:6621773-6625162	si:ch211-266k2.1	38.3758	14.0745	-1.36613	2.69e-07	9.57e-06	Down
MSTRG.5766.1	chr14:6596193-6598965	3.25064	0.413057	-2.48635	2.19e-05	0.00141539	Down	ENSDARG00000100249	chr14:6621773-6625162	si:ch211-266k2.1	38.3758	14.0745	-1.36613	2.69e-07	9.57e-06	Down
MSTRG.5767.1	chr14:6614827-6615665	2.6724	0.205082	-3.04461	0.000283432	0.0105907	Down	ENSDARG00000100249	chr14:6621773-6625162	si:ch211-266k2.1	38.3758	14.0745	-1.36613	2.69e-07	9.57e-06	Down
MSTRG.31477.1	chrKN150196.1:14781-35093	1.34797	3.96195	1.96503	0.000514178	0.0159957	Up	ENSDARG00000105225	chrKN150196.1:54285-64843	CABZ01031290.1	7.80561	15.2006	1.0256	4.27e-07	1.45e-05	Up
NONDRET014078.1	chr3:26914806-26927193	0.99515	0.0636163	-2.89326	0.00138051	0.0331545	Down	ENSDARG00000044588	chr3:26896939-26925338	emp2	66.4981	29.8658	-1.10504	4.32e-07	1.46e-05	Down
MSTRG.13989.1	chr20:11329581-11330143	0.616069	4.5889	3.11538	4.15e-05	0.00234566	Up	ENSDARG00000079355	chr20:11100065-11179848	flrt2	9.83604	4.9171	-0.948861	5.02e-07	1.67e-05	Down
MSTRG.21639.1	chr4:5101115-5119316	0.697794	3.85914	2.90066	5.26e-07	7.33e-05	Up	ENSDARG00000039340	chr4:5085437-5100371	tmem209	2.86957	6.27157	1.18269	5.15e-07	1.71e-05	Up
MSTRG.349.1	chr1:17049353-17054457	1.27277	5.85996	2.60183	5.4e-06	0.000474882	Up	ENSDARG00000011023	chr1:17028916-17042924	pdlim3a	0.0210953	0.452609	4.6519	5.62e-07	1.84e-05	Up
MSTRG.17036.1	chr22:35675722-35676275	0.386901	1.95046	2.69565	0.00050527	0.0158169	Up	ENSDARG00000074341	chr22:35539765-35551314	hykk.2	1.00806	0.15159	-2.66298	5.73e-07	1.86e-05	Down
MSTRG.14772.1	chr20:49159108-49165079	0.740719	5.59515	3.45206	1.31e-08	3.42e-06	Up	ENSDARG00000101900	chr20:48979684-49067343	xrn2	19.3772	35.7795	0.941177	7.92e-07	2.46e-05	Up
MSTRG.13939.1	chr20:8130203-8131675	1.00142	4.51361	2.48418	0.000114484	0.00528086	Up	ENSDARG00000059939	chr20:8134954-8431318	dab1a	1.77117	7.2073	1.95605	8.24e-07	2.53e-05	Up
MSTRG.25164.1	chr5:51598649-51599382	0.0862047	0.880163	3.60955	0.000396328	0.0132211	Up	ENSDARG00000098618	chr5:51580236-51598181	erap2	0.135712	0.62124	2.20624	1.02e-06	3e-05	Up
MSTRG.6934.1	chr15:8723259-8723787	1.3701	0.037062	-4.42969	0.000684407	0.0196045	Down	ENSDARG00000062577	chr15:8628458-8787035	arhgap35a	23.9166	11.942	-0.942028	1.06e-06	3.1e-05	Down
MSTRG.28287.1	chr7:56866353-56867280	0.456106	3.52342	3.42024	2.53e-07	4.17e-05	Up	ENSDARG00000038359	chr7:56807803-56828567	enosf1	65.3577	30.2496	-1.03	1.21e-06	3.49e-05	Down
MSTRG.19425.2	chr25:18015950-18020211	0	0.55501	9.2991	0.000451146	0.0146176	Up	ENSDARG00000070917	chr25:18022506-18044137	kitlga	84.7355	173.527	1.08493	1.6e-06	4.46e-05	Up
MSTRG.10097.1	chr17:51670954-51672117	0.211541	1.50544	3.00584	0.00240228	0.0481788	Up	ENSDARG00000007377	chr17:51654873-51668516	odc1	20.3257	56.4926	1.5478	2.06e-06	5.49e-05	Up
MSTRG.9188.1	chr17:2682399-2682976	1.10012	0.095883	-3.15431	0.00151314	0.0351417	Down	ENSDARG00000079942	chr17:2686482-2687531	BDKRB2 (1 of many)	1.69968	0.318107	-2.33252	2.32e-06	6.05e-05	Down
MSTRG.17293.1	chr23:7709576-7710110	1.7974	0.205024	-2.50118	0.00109191	0.0277689	Down	ENSDARG00000076657	chr23:7653868-7740872	plagl2	6.34352	2.5105	-1.30559	2.51e-06	6.45e-05	Down
MSTRG.31975.1	chrM:8671-9026	0	7.55296	9.13931	0.000500447	0.0157517	Up	ENSDARG00000063921	chrMT:12897-14717	mt-nd5	1049.97	544.01	-0.889725	2.92e-06	7.39e-05	Down
MSTRG.25949.1	chr6:10798218-10798740	0.0367413	1.19525	4.92253	7.42e-06	0.000608869	Up	ENSDARG00000016750	chr6:10790927-10832568	abcc6a	2.52631	0.985803	-1.3098	3.42e-06	8.43e-05	Down
MSTRG.8587.1	chr16:32252472-32264481	0.039472	0.663858	3.74075	0.00143683	0.0340941	Up	ENSDARG00000074947	chr16:32262522-32267282	fam26e.1	1.44072	3.54044	1.34314	3.69e-06	9.02e-05	Up
MSTRG.1788.1	chr10:22636686-22638927	0.737294	2.02467	1.84568	0.00178562	0.0394813	Up	ENSDARG00000044029	chr10:22566375-22635437	efnb3a	1.41202	3.45816	1.35419	3.85e-06	9.32e-05	Up
MSTRG.31975.1	chrM:8671-9026	0	7.55296	9.13931	0.000500447	0.0157517	Up	ENSDARG00000063912	chrMT:9735-10520	mt-co3	5063.35	2573.79	-0.920061	5.59e-06	0.00012954	Down
MSTRG.31960.1	chrM:2193-2510	0.0167883	30.3041	8.64421	0.000218473	0.00877631	Up	ENSDARG00000063912	chrMT:9735-10520	mt-co3	5063.35	2573.79	-0.920061	5.59e-06	0.00012954	Down
MSTRG.16989.1	chr22:31432405-31432871	0.138907	1.38755	3.5231	0.000379527	0.0128471	Up	ENSDARG00000098438	chr22:31584965-31600386	slc6a6b	6.99319	2.86203	-1.21277	6.24e-06	0.000142471	Down
MSTRG.4217.1	chr12:39534691-39536890	0.870828	0.10593	-2.34303	0.00090212	0.0240608	Down	ENSDARG00000103903	chr12:39549895-39581555	CABZ01067945.1	21.2745	10.5537	-0.957343	6.62e-06	0.00014963	Down
MSTRG.9520.2	chr17:20963970-21008139	0.00363933	1.3811	5.73205	0.00227415	0.0465574	Up	ENSDARG00000061682	chr17:20963962-21029424	bicc1a	10.2748	5.3519	-0.882281	7.85e-06	0.000173244	Down
MSTRG.22931.1	chr4:51144239-51144556	0.526225	2.21827	2.58837	0.00253112	0.0495274	Up	ENSDARG00000100412	chr4:51104371-51142043	si:dkey-201g16.5	0.706225	0.162625	-2.00476	8.35e-06	0.000182722	Down
MSTRG.18937.1	chr25:861556-862571	2.12033	0.311645	-2.19266	0.000424646	0.0140259	Down	ENSDARG00000103388	chr25:734878-915906	znf609a	13.2511	6.3068	-1.01839	8.63e-06	0.000186926	Down
MSTRG.6860.1	chr15:4026562-4026804	1.53495	6.57371	2.58386	3.3e-05	0.00190664	Up	ENSDARG00000102142	chr15:3967599-4252644	ece2b	4.3277	8.24265	1.01643	9.54e-06	0.000202926	Up
MSTRG.19175.1	chr25:6480226-6482535	1.91225	0.353037	-1.87219	0.0012613	0.0310155	Down	ENSDARG00000078227	chr25:6379739-6501879	cspg4	66.4942	33.902	-0.91928	9.63e-06	0.000204377	Down
MSTRG.23401.1	chr4:63868128-63876028	0	0.996345	6.97693	0.0019381	0.0418837	Up	ENSDARG00000098279	chr4:63907706-63929367	si:dkey-205i10.1	0.615898	0.126599	-2.1646	1.07e-05	0.000224426	Down
MSTRG.18739.5	chr24:34598111-34600544	1.73939	0	-9.71244	0.000395524	0.0132211	Down	ENSDARG00000071374	chr24:34720701-34726567	lrrtm2	1.31763	0.396652	-1.64777	1.22e-05	0.000248656	Down
MSTRG.18388.1	chr24:14049506-14049832	0.136676	1.57093	3.718	0.000313659	0.0112921	Up	ENSDARG00000026500	chr24:14057908-14068102	xkr9	0	0.230468	6.49906	1.24e-05	0.000251227	Up
MSTRG.29106.1	chr8:20623416-20628177	0.996877	0.119266	-2.37206	0.000782812	0.0214145	Down	ENSDARG00000043210	chr8:20589826-20775918	nfic	16.5976	8.3338	-0.873234	1.31e-05	0.000263435	Down
MSTRG.1446.1	chr10:5684253-5684634	0.604499	3.43039	2.90818	3.27e-05	0.00190392	Up	ENSDARG00000100170	chr10:5688306-5786096	pam	24.0063	41.0389	0.880561	1.39e-05	0.000277459	Up
MSTRG.14422.2	chr20:32382174-32383877	0	1.89414	9.70738	0.000341581	0.0118758	Up	ENSDARG00000022660	chr20:32325331-32367987	armc2	0.943945	0.313238	-1.54688	1.7e-05	0.000329078	Down
MSTRG.4823.1	chr13:16203573-16204929	0.401042	1.28135	2.02322	0.00181919	0.0400252	Up	ENSDARG00000077383	chr13:16148898-16195606	anxa11a	64.3578	112.267	0.881955	1.98e-05	0.000373908	Up
MSTRG.13435.1	chr2:47209499-47215355	2.16916	0.375269	-2.01311	0.000682888	0.0196045	Down	ENSDARG00000094038	chr2:47186711-47188070	si:ch211-226f6.1	2.84386	0.623935	-2.08801	2.35e-05	0.000431089	Down
MSTRG.11617.1	chr19:16381478-16405904	1.43837	0.104801	-3.16647	0.000114372	0.00528086	Down	ENSDARG00000092638	chr19:16318256-16750787	ptprua	45.9157	23.7289	-0.89961	2.53e-05	0.000460515	Down
MSTRG.11618.1	chr19:16399495-16483790	1.84831	0.134466	-3.12458	0.000820295	0.0221232	Down	ENSDARG00000092638	chr19:16318256-16750787	ptprua	45.9157	23.7289	-0.89961	2.53e-05	0.000460515	Down
MSTRG.11616.1	chr19:16367159-16390815	1.83547	0.239491	-2.35215	0.000273875	0.0103492	Down	ENSDARG00000092638	chr19:16318256-16750787	ptprua	45.9157	23.7289	-0.89961	2.53e-05	0.000460515	Down
MSTRG.25628.1	chr5:71558158-71571574	0.179452	2.16917	3.77274	1.18e-07	2.22e-05	Up	ENSDARG00000002216	chr5:71503524-71539865	tbx3a	7.69498	14.6082	0.973142	2.91e-05	0.000518866	Up
MSTRG.31960.1	chrM:2193-2510	0.0167883	30.3041	8.64421	0.000218473	0.00877631	Up	ENSDARG00000063905	chrMT:6425-7975	mt-co1	7188.35	3655.99	-0.921501	2.98e-05	0.000528633	Down
MSTRG.31975.1	chrM:8671-9026	0	7.55296	9.13931	0.000500447	0.0157517	Up	ENSDARG00000063905	chrMT:6425-7975	mt-co1	7188.35	3655.99	-0.921501	2.98e-05	0.000528633	Down
NONDRET013602.1	chr2:7086908-7087528	0.163775	0.975184	3.06466	0.00066787	0.0193379	Up	ENSDARG00000058695	chr2:7091690-7124880	ddr2b	0.101328	0.490749	2.30223	3.24e-05	0.000568693	Up
MSTRG.26712.1	chr6:45377871-45378219	4.32222	25.4994	2.85219	6.49e-05	0.00336285	Up	ENSDARG00000104277	chr6:45208880-45422905	cntn4	0.77266	0.072071	-3.23854	3.8e-05	0.000652327	Down
MSTRG.25023.3	chr5:42529868-42633985	5.33438	0.642737	-2.67342	2.81e-05	0.00169325	Down	ENSDARG00000010248	chr5:42472798-42483330	wdr54	6.60428	12.0166	0.922402	4.33e-05	0.000729455	Up
MSTRG.25034.1	chr5:42530472-42535652	4.26663	0.297028	-3.33351	0.000216612	0.00872777	Down	ENSDARG00000010248	chr5:42472798-42483330	wdr54	6.60428	12.0166	0.922402	4.33e-05	0.000729455	Up
MSTRG.25023.12	chr5:42614091-42619946	4.44526	0.451308	-2.8323	1.76e-05	0.00119317	Down	ENSDARG00000010248	chr5:42472798-42483330	wdr54	6.60428	12.0166	0.922402	4.33e-05	0.000729455	Up
MSTRG.25023.7	chr5:42532145-42619946	2.90491	0.267969	-3.06406	1.26e-05	0.000903723	Down	ENSDARG00000010248	chr5:42472798-42483330	wdr54	6.60428	12.0166	0.922402	4.33e-05	0.000729455	Up
MSTRG.25026.3	chr5:42520170-42524993	8.19078	0.996021	-2.6804	7.85e-05	0.003935	Down	ENSDARG00000010248	chr5:42472798-42483330	wdr54	6.60428	12.0166	0.922402	4.33e-05	0.000729455	Up
MSTRG.25033.2	chr5:42614889-42622072	3.62903	0.392568	-2.8591	1.29e-05	0.00091547	Down	ENSDARG00000010248	chr5:42472798-42483330	wdr54	6.60428	12.0166	0.922402	4.33e-05	0.000729455	Up
MSTRG.25023.11	chr5:42590931-42619935	2.47402	0.118219	-4.02997	2.71e-05	0.00165689	Down	ENSDARG00000010248	chr5:42472798-42483330	wdr54	6.60428	12.0166	0.922402	4.33e-05	0.000729455	Up
MSTRG.25026.1	chr5:42520165-42524993	6.20932	0.763025	-2.69243	0.00017197	0.00732625	Down	ENSDARG00000010248	chr5:42472798-42483330	wdr54	6.60428	12.0166	0.922402	4.33e-05	0.000729455	Up
MSTRG.25023.14	chr5:42614773-42623614	3.91053	0.437285	-2.64655	2.68e-05	0.00165255	Down	ENSDARG00000010248	chr5:42472798-42483330	wdr54	6.60428	12.0166	0.922402	4.33e-05	0.000729455	Up
MSTRG.25023.2	chr5:42529868-42619946	5.69505	0.749102	-2.54686	2.47e-05	0.00155603	Down	ENSDARG00000010248	chr5:42472798-42483330	wdr54	6.60428	12.0166	0.922402	4.33e-05	0.000729455	Up
MSTRG.25023.16	chr5:42616490-42622467	12.3924	0.722183	-3.80994	9.54e-06	0.000742262	Down	ENSDARG00000010248	chr5:42472798-42483330	wdr54	6.60428	12.0166	0.922402	4.33e-05	0.000729455	Up
MSTRG.25034.2	chr5:42530472-42534429	3.39966	0.244925	-3.14907	0.000684069	0.0196045	Down	ENSDARG00000010248	chr5:42472798-42483330	wdr54	6.60428	12.0166	0.922402	4.33e-05	0.000729455	Up
MSTRG.25023.1	chr5:42519076-42531697	5.42864	0.589206	-2.88791	2.93e-05	0.00174364	Down	ENSDARG00000010248	chr5:42472798-42483330	wdr54	6.60428	12.0166	0.922402	4.33e-05	0.000729455	Up
MSTRG.25023.4	chr5:42529868-42619946	3.43073	0.351383	-2.86479	1.95e-05	0.00128992	Down	ENSDARG00000010248	chr5:42472798-42483330	wdr54	6.60428	12.0166	0.922402	4.33e-05	0.000729455	Up
MSTRG.25023.8	chr5:42534813-42619935	3.50154	0.332593	-3.05901	0.000290379	0.0108201	Down	ENSDARG00000010248	chr5:42472798-42483330	wdr54	6.60428	12.0166	0.922402	4.33e-05	0.000729455	Up
MSTRG.25024.1	chr5:42519679-42524361	19.2821	1.71407	-3.12784	9.45e-07	0.000118104	Down	ENSDARG00000010248	chr5:42472798-42483330	wdr54	6.60428	12.0166	0.922402	4.33e-05	0.000729455	Up
MSTRG.2268.1	chr10:43802607-43803471	0.79917	0.00381367	-5.04503	0.000369547	0.0126755	Down	ENSDARG00000029764	chr10:43716434-43826987	mef2ca	7.27036	2.4505	-1.27579	4.76e-05	0.000786468	Down
MSTRG.2266.3	chr10:43716439-43718344	1.97679	0	-9.48277	0.000453856	0.0146648	Down	ENSDARG00000029764	chr10:43716434-43826987	mef2ca	7.27036	2.4505	-1.27579	4.76e-05	0.000786468	Down
MSTRG.31975.1	chrM:8671-9026	0	7.55296	9.13931	0.000500447	0.0157517	Up	ENSDARG00000063922	chrMT:14714-15232	mt-nd6	797.914	454.358	-0.749874	5.53e-05	0.000892077	Down
MSTRG.7510.1	chr15:37174436-37174999	1.20077	4.1684	2.13806	0.00072503	0.0203001	Up	ENSDARG00000100088	chr15:37122103-37202477	CU915738.1	2.12064	3.81009	0.901202	5.56e-05	0.000895577	Up
MSTRG.20788.3	chr3:31968851-31994716	13.0005	37.9284	1.87276	0.00243452	0.0486794	Up	ENSDARG00000031776	chr3:31967793-31969285	zgc:92066	198.266	408.141	1.1184	6.06e-05	0.000965115	Up
MSTRG.26471.1	chr6:37140571-37141229	1.82982	8.83058	2.72836	5.2e-06	0.000469062	Up	ENSDARG00000021607	chr6:36965072-37186523	negr1	1.30185	3.08634	1.30736	6.06e-05	0.000965115	Up
MSTRG.26470.1	chr6:37037580-37038473	0.512483	3.12521	3.00025	2.72e-06	0.000280191	Up	ENSDARG00000021607	chr6:36965072-37186523	negr1	1.30185	3.08634	1.30736	6.06e-05	0.000965115	Up
NONDRET014078.1	chr3:26914806-26927193	0.99515	0.0636163	-2.89326	0.00138051	0.0331545	Down	ENSDARG00000034493	chr3:26940907-27146853	grin2aa	5.55029	2.87097	-0.893249	6.1e-05	0.000969348	Down
MSTRG.12018.16	chr19:35691314-35763973	3.46868	0.487761	-2.40969	0.00189454	0.0411416	Down	ENSDARG00000028533	chr19:35452782-35752907	macf1a	67.436	36.0946	-0.788171	6.35e-05	0.00100242	Down
MSTRG.24366.7	chr5:22597705-22604147	3.6167	0.14392	-4.27367	2.64e-06	0.000275755	Down	ENSDARG00000101039	chr5:22579755-22604001	zdhhc15a	0.129065	0.730371	2.442	6.41e-05	0.00100818	Up
MSTRG.12025.1	chr19:36871926-36872225	1.8932	0.0569927	-4.15541	0.0021108	0.0446774	Down	ENSDARG00000001559	chr19:36527726-37087903	csmd2	0.249076	0.0116107	-3.67275	6.56e-05	0.00102766	Down
MSTRG.23323.2	chr4:61522408-61523460	0	4.91643	8.40663	0.00107314	0.0276127	Up	ENSDARG00000100460	chr4:61506591-61606802	si:dkey-217g21.3	0.210718	0.0218757	-2.93299	7.12e-05	0.00109063	Down
MSTRG.25600.2	chr5:71224857-71226964	1.57457	0	-9.00092	0.000590917	0.0178034	Down	ENSDARG00000079639	chr5:71232141-71274138	PRRC2B	9.84489	5.42973	-0.798804	7.19e-05	0.00110039	Down
MSTRG.19441.1	chr25:18596005-18603118	0.258109	2.77812	3.49971	0.000140914	0.00628333	Up	ENSDARG00000019142	chr25:18613853-18623346	fam185a	4.24758	8.35583	1.04955	7.4e-05	0.00112637	Up
NONDRET004238.2	chr18:23890890-23898371	0.369741	0	-6.79345	0.00251363	0.0494345	Down	ENSDARG00000040926	chr18:23882118-24036481	nr2f2	14.4923	7.95207	-0.816396	7.71e-05	0.00116717	Down
MSTRG.30077.12	chr9:11624786-11671349	0	6.51795	11.4535	3.59e-07	5.43e-05	Up	ENSDARG00000006314	chr9:11626297-11683828	itgav	99.8037	174.52	0.869665	8.01e-05	0.00120367	Up
MSTRG.30077.11	chr9:11624786-11671304	0	4.76452	10.7245	0.000214358	0.00868927	Up	ENSDARG00000006314	chr9:11626297-11683828	itgav	99.8037	174.52	0.869665	8.01e-05	0.00120367	Up
MSTRG.30077.5	chr9:11624786-11671363	13.5413	0	-11.9896	2.12e-07	3.65e-05	Down	ENSDARG00000006314	chr9:11626297-11683828	itgav	99.8037	174.52	0.869665	8.01e-05	0.00120367	Up
MSTRG.30077.8	chr9:11624786-11671296	11.9315	0.000524667	-10.0618	0.000333571	0.0117034	Down	ENSDARG00000006314	chr9:11626297-11683828	itgav	99.8037	174.52	0.869665	8.01e-05	0.00120367	Up
MSTRG.30077.9	chr9:11624786-11671373	0	7.79801	11.5415	2.24e-07	3.8e-05	Up	ENSDARG00000006314	chr9:11626297-11683828	itgav	99.8037	174.52	0.869665	8.01e-05	0.00120367	Up
MSTRG.24546.1	chr5:29495520-29496227	0.107395	0.819181	3.10583	0.00175128	0.0390773	Up	ENSDARG00000055708	chr5:29489562-29490353	timm8b	28.2094	49.1983	0.869851	9.76e-05	0.00141638	Up
MSTRG.24898.4	chr5:41701913-42159064	1.35826	14.7406	3.71029	3.26e-08	7.39e-06	Up	ENSDARG00000103715	chr5:41942099-41944369	BX510949.1	3.52306	1.13636	-1.53836	0.000104745	0.00150103	Down
MSTRG.30978.2	chr9:56884303-56884781	1.1878	0	-7.02501	0.00208436	0.0442638	Down	ENSDARG00000100510	chr9:56882048-56885117	actr3	77.863	139.013	0.88788	0.000106389	0.0015195	Up
MSTRG.15519.1	chr21:24488948-24490595	0.733684	3.20669	2.48977	4.74e-05	0.00261171	Up	ENSDARG00000078435	chr21:24499628-24500456	anapc13	38.7347	67.6283	0.877936	0.00011245	0.0015919	Up
NONDRET014500.1	chr7:42993971-43084684	0.262359	0	-6.53219	0.00135332	0.0327366	Down	ENSDARG00000037478	chr7:42794172-42972809	cdh8	2.07667	0.32452	-2.63959	0.000118262	0.00166136	Down
MSTRG.17386.1	chr23:14169975-14170339	0	1.65565	7.54493	0.00019637	0.0081579	Up	ENSDARG00000096897	chr23:14172269-14176541	si:dkey-90a13.10	0.589418	2.33974	1.97469	0.000139948	0.00192391	Up
MSTRG.4121.2	chr12:33348530-33349048	0.0771667	2.10503	4.59991	0.000461431	0.0147669	Up	ENSDARG00000087657	chr12:33294765-33349529	fasn	105.545	171.802	0.762141	0.000159974	0.002139	Up
MSTRG.26286.1	chr6:27093981-27094529	0	1.39859	7.84224	1.3e-08	3.42e-06	Up	ENSDARG00000052129	chr6:27069068-27098131	boka	1.25199	2.64216	1.11994	0.000161992	0.00215877	Up
MSTRG.25411.1	chr5:63028813-63032057	2.16846	0.387357	-2.07211	0.000867582	0.0232113	Down	ENSDARG00000035132	chr5:63068017-63183156	rgs3b	4.99658	2.35168	-1.08085	0.000171214	0.00225476	Down
MSTRG.19527.2	chr25:21760807-21762313	0.731642	0	-8.10949	0.00177992	0.0394205	Down	ENSDARG00000062195	chr25:21763198-21796769	fbxo31	8.70559	14.3804	0.791216	0.000197804	0.00255514	Up
MSTRG.21261.2	chr3:53179169-53181385	1.52661	0.0118973	-6.24595	3.54e-09	1.19e-06	Down	ENSDARG00000039116	chr3:53202529-53210586	nr5a5	0.153849	0	-6.48562	0.000207352	0.00265819	Down
MSTRG.11579.1	chr19:14320345-14321949	0.0582407	1.37301	4.92298	1.88e-10	1.01e-07	Up	ENSDARG00000101576	chr19:14325345-14329397	ta	0.008717	0.153156	3.78366	0.000209096	0.00267409	Up
MSTRG.21768.1	chr4:9620433-9628442	1.95597	8.40931	2.48036	3.71e-05	0.00213251	Up	ENSDARG00000045704	chr4:9602390-9636482	dclre1c	4.43595	6.94601	0.803017	0.000237045	0.00296798	Up
MSTRG.26946.1	chr6:55981411-55983918	1.84328	0.309817	-2.01154	0.000970682	0.0254604	Down	ENSDARG00000018984	chr6:55925603-56013158	eya2	64.7417	37.2771	-0.733224	0.000254851	0.00314492	Down
MSTRG.26289.1	chr6:27368920-27369346	0.99674	0	-6.75922	0.000663646	0.0192573	Down	ENSDARG00000076094	chr6:27347951-27364796	klhl30	0.701724	0.198596	-1.72134	0.000258489	0.00317152	Down
MSTRG.9373.2	chr17:12791264-12948709	60.6343	0	-11.0484	0.000200971	0.00827196	Down	ENSDARG00000075400	chr17:12878075-12884883	FBXO33	5.83822	2.6377	-1.09924	0.000259677	0.00318003	Down
MSTRG.3057.1	chr11:30650369-30650946	1.87159	6.86543	2.19463	0.000655314	0.0190568	Up	ENSDARG00000006923	chr11:30570759-30779151	cacna1ab	0.091224	0.00683233	-3.4087	0.000265372	0.00323588	Down
MSTRG.22470.1	chr4:38375151-38375775	0.509189	1.93607	2.30206	0.000731526	0.0203556	Up	ENSDARG00000034095	chr4:38356231-38367135	si:dkey-59l11.10	0.578191	0.20649	-1.41484	0.000265577	0.00323684	Down
MSTRG.24144.1	chr5:14223297-14226073	1.07991	0.111572	-2.7467	0.00243858	0.0486879	Down	ENSDARG00000079611	chr5:14028884-14148068	sema4c	37.1639	21.7624	-0.707441	0.000292385	0.00349718	Down
MSTRG.24149.1	chr5:14127407-14130413	1.43972	0.223273	-2.07251	0.000670986	0.0193861	Down	ENSDARG00000079611	chr5:14028884-14148068	sema4c	37.1639	21.7624	-0.707441	0.000292385	0.00349718	Down
MSTRG.24151.1	chr5:14233158-14235574	4.82801	0.976475	-1.77973	0.00151803	0.0351417	Down	ENSDARG00000079611	chr5:14028884-14148068	sema4c	37.1639	21.7624	-0.707441	0.000292385	0.00349718	Down
NONDRET000655.2	chr1:17165444-17168991	0.0607037	0.815477	4.40176	0.000459265	0.0147328	Up	ENSDARG00000016065	chr1:17200007-17205290	tlr3	7.06938	3.37507	-0.997051	0.000319372	0.00375698	Down
MSTRG.18327.1	chr24:10276980-10369076	0	0.697341	6.99712	0.000155765	0.00683172	Up	ENSDARG00000045695	chr24:10273098-10275662	myca	4.2572	7.87824	0.95087	0.00033621	0.00392449	Up
NONDRET007408.2	chr24:10276945-10369369	0.923657	8.55036	3.62865	1.08e-08	3.07e-06	Up	ENSDARG00000045695	chr24:10273098-10275662	myca	4.2572	7.87824	0.95087	0.00033621	0.00392449	Up
MSTRG.21948.1	chr4:16017148-16017542	0.208878	3.07701	4.00863	1.48e-06	0.000179621	Up	ENSDARG00000032319	chr4:15997479-16002460	mest	9.30778	15.3317	0.785434	0.000357787	0.00412757	Up
MSTRG.21956.1	chr4:16045056-16072515	2.01324	17.1609	3.49249	5.34e-09	1.66e-06	Up	ENSDARG00000032319	chr4:15997479-16002460	mest	9.30778	15.3317	0.785434	0.000357787	0.00412757	Up
MSTRG.21956.2	chr4:16054215-16072517	1.26118	6.52072	2.86108	4.64e-06	0.000441306	Up	ENSDARG00000032319	chr4:15997479-16002460	mest	9.30778	15.3317	0.785434	0.000357787	0.00412757	Up
MSTRG.3579.1	chr12:8013753-8014471	1.1834	3.12556	1.85986	0.00229002	0.0466976	Up	ENSDARG00000014682	chr12:8030040-8037003	tmem26b	5.40987	10.9025	1.09401	0.000360275	0.00415254	Up
MSTRG.13925.3	chr20:7156919-7159211	1.81953	0	-9.6364	0.000414108	0.0137117	Down	ENSDARG00000013236	chr20:7159221-7186931	dhcr24	60.8054	28.9358	-1.01002	0.000376434	0.00429064	Down
MSTRG.13925.1	chr20:7136768-7159049	4.23235	0	-9.5171	3.23e-09	1.11e-06	Down	ENSDARG00000013236	chr20:7159221-7186931	dhcr24	60.8054	28.9358	-1.01002	0.000376434	0.00429064	Down
MSTRG.11147.1	chr18:49179355-49181063	1.33393	0	-8.69187	8.56e-06	0.000677625	Down	ENSDARG00000060927	chr18:49230775-49252702	si:ch211-136a13.1	7.24394	3.53031	-0.957719	0.000376287	0.00429064	Down
MSTRG.6362.1	chr14:35359593-35359977	1.24885	0	-6.44408	0.00123941	0.0306462	Down	ENSDARG00000077588	chr14:35227007-35513333	pdgfc	2.12312	0.968269	-1.27542	0.000396186	0.00447604	Down
MSTRG.30121.1	chr9:13376591-13378815	0.457239	1.39525	2.30443	0.000925249	0.0245576	Up	ENSDARG00000060004	chr9:13381105-13383868	fzd7a	178.045	308.358	0.866253	0.000429275	0.0047928	Up
MSTRG.7696.1	chr15:44258835-44259561	0.536208	5.91163	3.90757	1.46e-09	6.1e-07	Up	ENSDARG00000090304	chr15:44249966-44260206	CU929391.2	5.68254	2.75568	-1.00593	0.00044838	0.00497597	Down
MSTRG.5219.1	chr13:36160955-36162508	1.39138	0.136549	-2.90851	8.94e-05	0.00433496	Down	ENSDARG00000004931	chr13:36070946-36164782	slc8a3	6.11084	3.12539	-0.885852	0.000462208	0.0050964	Down
MSTRG.29550.1	chr8:42076832-42085359	0.108091	6.04	5.70775	0.000197975	0.00819912	Up	ENSDARG00000042723	chr8:42052708-42231756	gfra2a	0.622187	0.144925	-2.0375	0.000472455	0.00518932	Down
MSTRG.29549.5	chr8:42077712-42084771	0	101.283	16.0156	2.59e-08	6.18e-06	Up	ENSDARG00000042723	chr8:42052708-42231756	gfra2a	0.622187	0.144925	-2.0375	0.000472455	0.00518932	Down
NONDRET014492.1	chr7:42013979-42015517	2.18939	0.109432	-3.73254	0.000102296	0.00488718	Down	ENSDARG00000076897	chr7:42014574-42015500	CU570782.1	2.99553	0.20661	-3.64941	0.000477468	0.00523097	Down
MSTRG.15007.1	chr21:173822-175577	0.261789	1.88697	3.02913	0.000596306	0.0178452	Up	ENSDARG00000100353	chr21:175761-185138	si:ch1073-398f15.1	0.204991	0.998699	2.23288	0.0004853	0.00529643	Up
NONDRET005007.2	chr2:15433514-15439126	5.14913	12.1552	1.72969	0.00253977	0.0495274	Up	ENSDARG00000005673	chr2:15432152-15438378	f3b	109.717	177.479	0.759373	0.000487378	0.00531233	Up
MSTRG.29358.1	chr8:30487437-30506364	0.705267	4.60884	3.1146	1.45e-07	2.61e-05	Up	ENSDARG00000042329	chr8:30491494-30586642	BCR (1 of many)	0.0169207	0.111052	2.84284	0.000494964	0.00536469	Up
MSTRG.12377.1	chr2:3451484-3453597	1.79283	0.316112	-2.10096	0.000473333	0.0150731	Down	ENSDARG00000063437	chr2:3370164-3439840	wnt9a	0.626438	1.65538	1.43812	0.000496004	0.00537215	Up
MSTRG.1204.1	chr1:57538185-57538789	1.50602	0.114888	-3.23543	0.000697869	0.0198625	Down	ENSDARG00000095578	chr1:57543718-57663774	si:dkey-222h21.7	0.0116137	0.173918	2.67766	0.000516	0.00555592	Up
MSTRG.1205.1	chr1:57539879-57540108	2.93181	0.113773	-4.12909	0.000313787	0.0112921	Down	ENSDARG00000095578	chr1:57543718-57663774	si:dkey-222h21.7	0.0116137	0.173918	2.67766	0.000516	0.00555592	Up
MSTRG.23770.2	chr4:75074111-75092700	0	6.75734	9.00482	0.000549314	0.0168924	Up	ENSDARG00000092204	chr4:75082275-75090492	ms4a17a.5	0.411359	1.79317	2.03397	0.000578577	0.00612442	Up
MSTRG.17110.1	chr22:38835952-38836634	0.125058	0.988558	3.10808	0.00195177	0.0420432	Up	ENSDARG00000070892	chr22:38825804-38832858	si:ch211-262h13.5	1.1204	2.60582	1.11332	0.000594232	0.00625661	Up
MSTRG.7611.2	chr15:41484940-41488384	0	0.693796	7.02198	0.00119265	0.0298208	Up	ENSDARG00000078101	chr15:41490891-41501217	si:dkey-121n8.3	1.26412	0.517646	-1.21272	0.000615733	0.00643289	Down
MSTRG.24789.1	chr5:39693854-39694297	4.24759	0.765521	-1.99364	0.00213785	0.0448948	Down	ENSDARG00000067714	chr5:39696398-39696850	hspb3	5.37426	1.87713	-1.43253	0.000633644	0.00658785	Down
MSTRG.28594.1	chr7:72566042-72568870	1.51048	0.254858	-1.97353	0.00162039	0.0371801	Down	ENSDARG00000090624	chr7:72617633-72840816	ADGRL3 (1 of many)	4.98853	2.83285	-0.823518	0.00076609	0.007718	Down
MSTRG.27026.2	chr6:58925631-58939858	0	1.02764	8.34262	0.00115925	0.0290611	Up	ENSDARG00000086980	chr6:58877369-58916171	mbd6	2.20341	1.12744	-0.895253	0.000775099	0.00777825	Down
MSTRG.6988.1	chr15:12576791-12596032	2.92834	0.16507	-3.53701	3.6e-06	0.000356827	Down	ENSDARG00000099031	chr15:12535435-12569521	scn4ba	0.581157	0.0847943	-2.6612	0.000835606	0.00828508	Down
MSTRG.31975.1	chrM:8671-9026	0	7.55296	9.13931	0.000500447	0.0157517	Up	ENSDARG00000063917	chrMT:11299-12679	mt-nd4	488.07	297.277	-0.652847	0.000838539	0.00830775	Down
MSTRG.31960.1	chrM:2193-2510	0.0167883	30.3041	8.64421	0.000218473	0.00877631	Up	ENSDARG00000063917	chrMT:11299-12679	mt-nd4	488.07	297.277	-0.652847	0.000838539	0.00830775	Down
MSTRG.4769.2	chr13:12467855-12500685	0.132681	5.40989	5.04277	0.000193705	0.00807227	Up	ENSDARG00000033440	chr13:12474346-12715114	metap1	47.8817	69.9871	0.624257	0.000907552	0.00886495	Up
MSTRG.23477.1	chr4:66849917-66850345	1.15364	0	-6.877	5.72e-05	0.00302263	Down	ENSDARG00000104502	chr4:66796189-66876607	si:dkey-264f17.5	0.244208	0.050602	-2.05484	0.000928184	0.0090287	Down
MSTRG.19904.2	chr25:36520195-36522919	0.878682	0	-9.18834	0.000550725	0.0168969	Down	ENSDARG00000020872	chr25:36523587-36550446	nfat5a	3.9657	2.18993	-0.800509	0.000940675	0.00912945	Down
NONDRET005107.2	chr2:23500397-23507543	1.34309	0	-8.3314	0.000115924	0.00532893	Down	ENSDARG00000033971	chr2:23509485-23517057	prrx1a	433.67	268.652	-0.628482	0.000946657	0.00917615	Down
NONDRET014594.1	chr9:30434892-30437288	0.780707	8.23029	4.04951	1.25e-07	2.33e-05	Up	ENSDARG00000086911	chr9:30437825-30448766	si:dkey-100n23.5	10.896	19.9526	0.922885	0.00110666	0.0104443	Up
MSTRG.30489.12	chr9:30434910-30437215	0	2.4365	8.91292	0.000595229	0.0178452	Up	ENSDARG00000086911	chr9:30437825-30448766	si:dkey-100n23.5	10.896	19.9526	0.922885	0.00110666	0.0104443	Up
MSTRG.20213.1	chr3:10000654-10000981	1.17405	0	-6.30091	0.00135174	0.0327366	Down	ENSDARG00000075985	chr3:10165046-10169089	FP243385.1	0.570052	0.0729587	-2.83692	0.00114106	0.0107099	Down
MSTRG.5463.1	chr13:49519662-49520489	0	1.7	8.74347	3.86e-12	3.2e-09	Up	ENSDARG00000046133	chr13:49484119-49517183	b3galnt2	7.14013	12.5036	0.872215	0.00114648	0.0107529	Up
MSTRG.5466.1	chr13:49537874-49540608	0.0816887	1.11462	4.27269	2.63e-09	9.35e-07	Up	ENSDARG00000046133	chr13:49484119-49517183	b3galnt2	7.14013	12.5036	0.872215	0.00114648	0.0107529	Up
MSTRG.5464.1	chr13:49521610-49523569	0.104299	1.2241	4.0226	5.37e-08	1.14e-05	Up	ENSDARG00000046133	chr13:49484119-49517183	b3galnt2	7.14013	12.5036	0.872215	0.00114648	0.0107529	Up
MSTRG.23571.1	chr4:70743948-70745624	1.0954	0.0813383	-2.99447	3.02e-05	0.00178786	Down	ENSDARG00000089635	chr4:70728419-70739666	CABZ01054405.2	0.822944	0.267024	-1.52011	0.00116532	0.0108978	Down
MSTRG.4542.1	chr13:2875763-2877858	1.22314	0.151941	-2.3865	0.00115392	0.0290151	Down	ENSDARG00000100952	chr13:2774426-2779553	wu:fj16a03	1028.2	513.932	-0.932399	0.00118456	0.0110496	Down
NONDRET005488.2	chr2:57013155-57015071	0.571653	1.63638	1.99012	0.00188493	0.0410663	Up	ENSDARG00000104653	chr2:56993016-57014404	BTBD2 (1 of many)	11.0805	18.4898	0.818291	0.00130984	0.0119703	Up
MSTRG.19799.1	chr25:34539845-34619462	5.22805	114.18	5.37161	0.00017536	0.00742337	Up	ENSDARG00000076129	chr25:34619244-34619618	si:ch73-36p18.3	125.659	221.325	0.876308	0.00138166	0.0124713	Up
MSTRG.30428.1	chr9:28062040-28062313	1.82334	0.0489263	-4.04489	0.00249802	0.0493589	Down	ENSDARG00000062258	chr9:28065400-28090860	armc8	7.33887	4.35449	-0.69526	0.00141544	0.0126876	Down
MSTRG.7611.2	chr15:41484940-41488384	0	0.693796	7.02198	0.00119265	0.0298208	Up	ENSDARG00000093532	chr15:41395542-41565835	si:dkey-230i18.2	0.675071	0.274042	-1.24466	0.00142351	0.0127461	Down
NONDRET004041.2	chr18:4737705-4747837	1.11162	3.19477	1.84168	0.00218166	0.0452255	Up	ENSDARG00000069723	chr18:4795147-4851532	zbbx	2.22947	0.911764	-1.22118	0.00161159	0.0140577	Down
NONDRET003380.2	chr16:25084648-25097366	0.573687	0.015139	-4.67538	0.000593206	0.0178322	Down	ENSDARG00000042989	chr16:25063171-25077798	si:dkeyp-84f3.5	11.1512	5.94119	-0.753855	0.00163711	0.0142318	Down
MSTRG.21185.1	chr3:48007334-48009566	0.924587	0.140661	-2.14196	0.00147738	0.0345506	Down	ENSDARG00000037836	chr3:47892673-47895923	igfals	0.648392	0.251669	-1.52251	0.00182457	0.0155613	Down
MSTRG.20950.4	chr3:35829445-35995001	0.0239167	6.29188	7.62378	5.35e-07	7.38e-05	Up	ENSDARG00000090170	chr3:35893748-35986003	rab11fip4a	0.152623	0.412213	1.68764	0.00188315	0.015976	Up
MSTRG.10365.1	chr18:6224708-6225267	0.197391	1.46346	3.1317	0.000330737	0.0116735	Up	ENSDARG00000008849	chr18:6179082-6266244	ptprq	0.833192	0.382847	-1.01651	0.00188447	0.0159819	Down
MSTRG.30361.1	chr9:24036478-24037023	0.207742	2.53698	3.9228	7.72e-07	0.000100219	Up	ENSDARG00000013025	chr9:24014571-24030835	ints6	5.91391	3.6796	-0.623094	0.00205954	0.0172333	Down
MSTRG.21320.1	chr3:56259239-56260000	1.27558	4.76367	2.26321	0.000379648	0.0128471	Up	ENSDARG00000099841	chr3:56096353-56275154	PRKCA (1 of many)	0.287287	0.0750843	-1.82911	0.00219191	0.0181634	Down
MSTRG.14044.1	chr20:14761379-14761707	7.56141	1.27784	-2.10981	0.000522209	0.0162079	Down	ENSDARG00000043497	chr20:14739445-14784917	scrn2	8.29276	4.34696	-0.885217	0.00222372	0.0183736	Down
MSTRG.30864.1	chr9:52233549-52234107	1.37855	8.93521	3.0211	7.87e-07	0.000100322	Up	ENSDARG00000086100	chr9:52256402-52276552	CABZ01055500.1	7.18647	3.64225	-0.906733	0.00228164	0.0187676	Down
MSTRG.26286.1	chr6:27093981-27094529	0	1.39859	7.84224	1.3e-08	3.42e-06	Up	ENSDARG00000052104	chr6:27100239-27114452	atg4b	21.2817	30.8766	0.601549	0.00232839	0.0190289	Up
MSTRG.15351.1	chr21:15962531-15963183	0.036715	0.746979	4.52863	0.00033248	0.0117034	Up	ENSDARG00000057928	chr21:15983151-15991903	mzt2b	12.1498	18.2456	0.64458	0.00239392	0.0194544	Up
MSTRG.20404.1	chr3:16964314-16964899	0.607012	2.57308	2.29588	0.0021277	0.044884	Up	ENSDARG00000022712	chr3:16880865-16957645	stat3	31.2873	20.1853	-0.568928	0.00257444	0.0206084	Down
MSTRG.30389.1	chr9:24574161-24614021	1.59662	6.45022	2.42752	0.000104897	0.0049936	Up	ENSDARG00000051824	chr9:24438315-24602139	tmeff2a	11.8558	17.163	0.594249	0.00259339	0.0207314	Up
MSTRG.30389.2	chr9:24574161-24614347	1.16913	5.2781	2.55613	7.2e-05	0.00364879	Up	ENSDARG00000051824	chr9:24438315-24602139	tmeff2a	11.8558	17.163	0.594249	0.00259339	0.0207314	Up
MSTRG.19021.1	chr25:2388103-2388573	0.344341	1.50114	2.58058	0.000967099	0.0254163	Up	ENSDARG00000075274	chr25:2340579-2358278	CABZ01090021.1	1.87269	1.00498	-0.837905	0.00271896	0.0214444	Down
MSTRG.16721.1	chr22:18444160-18445226	0.116259	1.18365	3.75632	6.75e-07	8.93e-05	Up	ENSDARG00000061692	chr22:18364293-18439676	yjefn3	0.038211	0.449307	3.83611	0.00294653	0.0228532	Up
MSTRG.19179.1	chr25:7103217-7103667	0.318442	2.35975	3.44412	1.38e-05	0.000965255	Up	ENSDARG00000031198	chr25:7147635-7162306	hmg20a	12.3677	18.8789	0.664452	0.00312051	0.0239136	Up
MSTRG.4732.1	chr13:11203736-11204395	1.13317	0.029204	-4.36466	0.00090293	0.0240608	Down	ENSDARG00000104810	chr13:11042733-11245880	akt3a	7.33619	4.84132	-0.622966	0.0033539	0.0253095	Down
MSTRG.11818.1	chr19:26415688-26418363	1.92301	0.111453	-3.51415	0.00191977	0.0415547	Down	ENSDARG00000062268	chr19:26386749-26572618	jarid2b	4.59178	2.81071	-0.646663	0.0034363	0.0258326	Down
MSTRG.20689.1	chr3:28286235-28286776	0	2.1832	8.53031	1.71e-09	6.94e-07	Up	ENSDARG00000014746	chr3:27853316-28297356	rbfox1	1.84146	0.902685	-0.990558	0.00344649	0.0258941	Down
MSTRG.26052.3	chr6:16169349-16267436	1.1777	0.216859	-1.86706	0.00136116	0.0328076	Down	ENSDARG00000062123	chr6:15918463-16267588	agap1	12.577	8.09466	-0.562943	0.00367524	0.0271442	Down
MSTRG.31975.1	chrM:8671-9026	0	7.55296	9.13931	0.000500447	0.0157517	Up	ENSDARG00000063916	chrMT:11009-11305	mt-nd4l	442.43	283.985	-0.573471	0.0036824	0.0271892	Down
MSTRG.31960.1	chrM:2193-2510	0.0167883	30.3041	8.64421	0.000218473	0.00877631	Up	ENSDARG00000063916	chrMT:11009-11305	mt-nd4l	442.43	283.985	-0.573471	0.0036824	0.0271892	Down
MSTRG.118.1	chr1:5422328-5422560	0.068517	2.08757	4.58937	0.000199142	0.00822199	Up	ENSDARG00000063297	chr1:5437398-5460831	abcb6a	3.88921	6.07283	0.695533	0.00376368	0.0276938	Up
MSTRG.16094.2	chr21:45517781-45634660	1.78115	0	-9.34896	0.00046628	0.0148865	Down	ENSDARG00000104582	chr21:45566843-45574016	zgc:77058	1.60992	0.829504	-0.902883	0.00402134	0.0291965	Down
MSTRG.16094.1	chr21:45517773-45634660	1.01044	0	-7.85988	0.00234517	0.0473173	Down	ENSDARG00000104582	chr21:45566843-45574016	zgc:77058	1.60992	0.829504	-0.902883	0.00402134	0.0291965	Down
NONDRET013790.1	chr22:11173748-11397309	0.004709	0.075202	4.07792	0.00208464	0.0442638	Up	ENSDARG00000019302	chr22:11406765-11408945	mid1ip1b	41.3127	57.6901	0.544006	0.00404816	0.0293083	Up
MSTRG.21363.1	chr3:57923942-57924749	0.509126	2.24207	2.65443	2.41e-05	0.00153645	Up	ENSDARG00000053953	chr3:57920574-57921455	MYADML2	1.3054	3.32537	1.44159	0.00409905	0.0295711	Up
MSTRG.21358.1	chr3:57911180-57915007	13.2245	40.787	2.06841	0.000153057	0.00673501	Up	ENSDARG00000053953	chr3:57920574-57921455	MYADML2	1.3054	3.32537	1.44159	0.00409905	0.0295711	Up
MSTRG.16062.1	chr21:44675863-44677487	0	5.39108	11.138	3.1e-07	4.82e-05	Up	ENSDARG00000012892	chr21:44685034-44707619	ammecr1	21.2088	12.4136	-0.722045	0.00414783	0.0298282	Down
MSTRG.23477.1	chr4:66849917-66850345	1.15364	0	-6.877	5.72e-05	0.00302263	Down	ENSDARG00000100219	chr4:66796875-66827941	si:dkey-264f17.1	0.220057	0.036058	-2.3883	0.00418207	0.0300071	Down
MSTRG.5693.1	chr14:4855495-4907649	0.515543	2.08037	2.37381	0.000382267	0.0128806	Up	ENSDARG00000078976	chr14:4810207-4811015	nanos1	88.9484	133.859	0.664196	0.00430938	0.0308001	Up
MSTRG.27605.1	chr7:21545267-21554104	0.47623	1.65438	2.09045	0.00155379	0.035818	Up	ENSDARG00000069388	chr7:21521169-21540116	tmem88b	0.32115	0.942614	1.55901	0.00433084	0.0309132	Up
MSTRG.25466.5	chr5:65504196-65507447	0.907781	0	-7.82896	0.0025462	0.0495274	Down	ENSDARG00000035120	chr5:65491315-65523643	GLDC	0.786703	1.38692	0.883534	0.00440864	0.0313351	Up
MSTRG.26351.1	chr6:29860601-29870325	0	1.59412	6.87864	0.000173429	0.00736497	Up	ENSDARG00000100935	chr6:29857955-29859602	CR847898.2	0.0209127	0.364944	3.46007	0.00456706	0.0322381	Up
MSTRG.20909.1	chr3:33905827-33925868	0.638064	2.14279	2.0612	0.00172299	0.0386719	Up	ENSDARG00000096350	chr3:33924115-33924573	ighv1-2	0.134233	0.988657	2.45229	0.00499876	0.0346292	Up
MSTRG.30168.2	chr9:16461512-16464853	3.74537	0	-11.2705	1.52e-21	2.03e-17	Down	ENSDARG00000039373	chr9:16437405-16619849	epha3	23.9964	15.6018	-0.554601	0.00528199	0.0361133	Down
MSTRG.30168.1	chr9:16461512-16465173	0.108675	0.813556	3.46656	1.84e-07	3.23e-05	Up	ENSDARG00000039373	chr9:16437405-16619849	epha3	23.9964	15.6018	-0.554601	0.00528199	0.0361133	Down
MSTRG.7611.2	chr15:41484940-41488384	0	0.693796	7.02198	0.00119265	0.0298208	Up	ENSDARG00000076819	chr15:41443176-41481425	si:dkey-121n8.4	0.813142	0.397401	-0.952538	0.00530071	0.036222	Down
MSTRG.4009.2	chr12:27145438-27259873	0	0.854026	7.79798	0.000112492	0.00524323	Up	ENSDARG00000061259	chr12:27239964-27244292	sost	2.51372	0.920991	-1.34355	0.00548988	0.0372569	Down
MSTRG.28445.3	chr7:64950281-64964847	0.991107	0	-8.66592	1.14e-05	0.000851232	Down	ENSDARG00000105344	chr7:64953104-64967909	pkd1l2a	0.733418	1.29455	0.859923	0.00565601	0.0381124	Up
MSTRG.30361.1	chr9:24036478-24037023	0.207742	2.53698	3.9228	7.72e-07	0.000100219	Up	ENSDARG00000057108	chr9:24032015-24040109	serpine3	0.238561	0.0303487	-3.18249	0.00566789	0.0381624	Down
MSTRG.21582.1	chr4:2715223-2715478	120.025	1579.75	4.02827	5.24e-09	1.66e-06	Up	ENSDARG00000016231	chr4:2725247-2736199	bcap29	4.32128	6.46639	0.680346	0.00588713	0.0392679	Up
MSTRG.21559.1	chr4:2019135-2019621	8.44019	95.6523	3.79462	5.01e-08	1.08e-05	Up	ENSDARG00000015921	chr4:1977699-1989879	pwp1	11.3384	16.6879	0.629178	0.00606088	0.0401971	Up
MSTRG.2334.3	chr11:71180-79796	0	0.855283	7.94111	0.00227619	0.0465574	Up	ENSDARG00000063527	chr11:82235-99144	elmo2	6.91552	10.3937	0.687219	0.00634226	0.0415695	Up
MSTRG.6076.1	chr14:23738834-23777903	1.86105	0.060773	-3.92465	0.00180092	0.0396884	Down	ENSDARG00000071640	chr14:23745515-23746606	drd1a	0	0.128688	5.32707	0.00637461	0.0417558	Up
MSTRG.5331.1	chr13:43065671-43066224	0.451991	1.87825	2.37495	0.0018818	0.041065	Up	ENSDARG00000007561	chr13:42926034-43091249	cdh23	0.276322	0.133257	-0.988397	0.00647551	0.0422217	Down
MSTRG.15366.1	chr21:17002958-17003293	0	1.20497	6.90927	4.88e-05	0.00266328	Up	ENSDARG00000069527	chr21:16994999-17001271	ube2g1b	37.1487	51.6169	0.530773	0.00661894	0.0428896	Up
MSTRG.8327.1	chr16:23500153-23500462	0.610093	6.05644	3.60449	1.15e-07	2.22e-05	Up	ENSDARG00000101181	chr16:23488570-23490344	s100w	86.2461	46.9174	-0.820396	0.00668663	0.0432198	Down
MSTRG.25820.1	chr6:7301490-7304344	0.618392	1.55428	1.73469	0.00216465	0.0452255	Up	ENSDARG00000036998	chr6:7283623-7295534	arf3b	1.83103	3.44038	0.984904	0.0079253	0.0492074	Up
MSTRG.2864.1	chr11:20575023-20577291	0.356299	1.49948	2.59893	1.59e-05	0.00109793	Up	ENSDARG00000015002	chr11:20269867-20725817	cdh4	0.320248	0.62686	0.956711	0.0083809	0.0513166	-
MSTRG.2864.2	chr11:20575595-20577144	0	1.2112	8.92498	1.17e-12	1.21e-09	Up	ENSDARG00000015002	chr11:20269867-20725817	cdh4	0.320248	0.62686	0.956711	0.0083809	0.0513166	-
MSTRG.23670.1	chr4:69703503-69704061	0.706554	6.29772	3.54467	3.45e-07	5.3e-05	Up	ENSDARG00000103781	chr4:69668871-69682887	si:dkeyp-4f2.1	0.244457	0.0526147	-2.14871	0.00856807	0.0521316	-
MSTRG.28445.3	chr7:64950281-64964847	0.991107	0	-8.66592	1.14e-05	0.000851232	Down	ENSDARG00000035751	chr7:64897715-64949979	ipo7	96.7753	129.419	0.48948	0.00870706	0.0526979	-
MSTRG.6172.3	chr14:28689126-28733208	0	2.239	8.05189	0.00168174	0.0381298	Up	ENSDARG00000037122	chr14:28860295-29419805	TENM2	0.357341	0.158118	-1.08886	0.00920865	0.0549183	-
MSTRG.6172.4	chr14:28690080-28772135	0.000986333	2.6799	5.8594	0.000458049	0.0147291	Up	ENSDARG00000037122	chr14:28860295-29419805	TENM2	0.357341	0.158118	-1.08886	0.00920865	0.0549183	-
MSTRG.21746.1	chr4:9354592-9355108	1.36087	6.23576	2.63641	1.62e-05	0.00111134	Up	ENSDARG00000045790	chr4:9337903-9349669	si:ch211-125a15.1	9.69416	13.8324	0.587353	0.00955508	0.0564748	-
NONDRET014492.1	chr7:42013979-42015517	2.18939	0.109432	-3.73254	0.000102296	0.00488718	Down	ENSDARG00000078284	chr7:41871178-42010680	phkb	44.0876	27.3254	-0.481189	0.00977276	0.0573543	-
MSTRG.16094.2	chr21:45517781-45634660	1.78115	0	-9.34896	0.00046628	0.0148865	Down	ENSDARG00000104375	chr21:45597752-45622823	sec24a	5.15136	3.52258	-0.57066	0.0101293	0.0588505	-
MSTRG.16094.1	chr21:45517773-45634660	1.01044	0	-7.85988	0.00234517	0.0473173	Down	ENSDARG00000104375	chr21:45597752-45622823	sec24a	5.15136	3.52258	-0.57066	0.0101293	0.0588505	-
MSTRG.26371.1	chr6:31199547-31199925	0.233724	1.84831	3.13559	0.000751324	0.0207226	Up	ENSDARG00000070961	chr6:31197144-31246782	lepr	11.5164	15.8284	0.525843	0.0105254	0.0605898	-
MSTRG.10227.1	chr18:2817499-2819464	1.18947	0.152431	-2.35331	0.000334208	0.0117034	Down	ENSDARG00000098687	chr18:2867437-2874719	pygo1	9.58149	5.97166	-0.621514	0.0108037	0.0619007	-
MSTRG.729.1	chr1:38968325-38969931	0.124375	1.47893	3.6687	0.00108838	0.027732	Up	ENSDARG00000005479	chr1:38669803-39061840	tenm3	61.9694	43.2394	-0.499946	0.0108183	0.0619428	-
MSTRG.722.1	chr1:38790149-38792574	3.97831	0.628605	-2.10745	0.000201889	0.00828426	Down	ENSDARG00000005479	chr1:38669803-39061840	tenm3	61.9694	43.2394	-0.499946	0.0108183	0.0619428	-
MSTRG.720.1	chr1:38717387-38723501	2.63332	0.351115	-2.43763	6.23e-05	0.00325422	Down	ENSDARG00000005479	chr1:38669803-39061840	tenm3	61.9694	43.2394	-0.499946	0.0108183	0.0619428	-
MSTRG.9656.1	chr17:26351541-26353136	0.91928	0.0471683	-3.6866	4.56e-05	0.00252149	Down	ENSDARG00000087749	chr17:26459274-26519537	ccser2a	2.17874	3.53764	0.592814	0.0109818	0.0625858	-
MSTRG.9373.2	chr17:12791264-12948709	60.6343	0	-11.0484	0.000200971	0.00827196	Down	ENSDARG00000019398	chr17:12801324-12812841	psma6a	56.1046	76.5576	0.528898	0.0112226	0.0636617	-
MSTRG.26289.1	chr6:27368920-27369346	0.99674	0	-6.75922	0.000663646	0.0192573	Down	ENSDARG00000017425	chr6:27371417-27459943	crocc2	0.00166233	0.028682	3.72184	0.0116097	0.0652095	-
MSTRG.25411.1	chr5:63028813-63032057	2.16846	0.387357	-2.07211	0.000867582	0.0232113	Down	ENSDARG00000009281	chr5:62987536-63056535	dnm1b	0.257818	0.07526	-1.53656	0.0119446	0.0666097	-
NONDRET005841.2	chr20:35657779-35660953	0.677242	2.32336	2.18635	0.000307347	0.0111722	Up	ENSDARG00000086445	chr20:35648757-35655023	adgrf7	0.121526	0.324325	1.54453	0.012229	0.0677687	-
MSTRG.31975.1	chrM:8671-9026	0	7.55296	9.13931	0.000500447	0.0157517	Up	ENSDARG00000063914	chrMT:10590-10940	mt-nd3	1099.7	705.273	-0.567311	0.0127146	0.0697522	-
MSTRG.31960.1	chrM:2193-2510	0.0167883	30.3041	8.64421	0.000218473	0.00877631	Up	ENSDARG00000063914	chrMT:10590-10940	mt-nd3	1099.7	705.273	-0.567311	0.0127146	0.0697522	-
MSTRG.31960.1	chrM:2193-2510	0.0167883	30.3041	8.64421	0.000218473	0.00877631	Up	ENSDARG00000063910	chrMT:8894-9058	mt-atp8	756.891	523.604	-0.468805	0.0127448	0.0698881	-
MSTRG.31975.1	chrM:8671-9026	0	7.55296	9.13931	0.000500447	0.0157517	Up	ENSDARG00000063910	chrMT:8894-9058	mt-atp8	756.891	523.604	-0.468805	0.0127448	0.0698881	-
MSTRG.2582.1	chr11:8560740-8564528	2.00312	0.444942	-1.6751	0.00238172	0.0478383	Down	ENSDARG00000058696	chr11:8557912-8674362	tbl1xr1a	25.7365	17.0101	-0.532265	0.0127773	0.0699929	-
MSTRG.31960.1	chrM:2193-2510	0.0167883	30.3041	8.64421	0.000218473	0.00877631	Up	ENSDARG00000063911	chrMT:9052-9735	mt-atp6	30.296	20.095	-0.525903	0.0127775	0.0699929	-
MSTRG.31975.1	chrM:8671-9026	0	7.55296	9.13931	0.000500447	0.0157517	Up	ENSDARG00000063911	chrMT:9052-9735	mt-atp6	30.296	20.095	-0.525903	0.0127775	0.0699929	-
MSTRG.24673.1	chr5:34361009-34361833	0.264864	1.2276	2.51227	0.00105206	0.027274	Up	ENSDARG00000060415	chr5:34228553-34364677	arhgef28	3.77106	5.22337	0.528788	0.0136889	0.0739038	-
NONDRET003566.2	chr16:39909694-39951825	1.04285	0	-8.24056	0.00137971	0.0331545	Down	ENSDARG00000044574	chr16:39693236-39950633	rbms3	15.5804	10.5701	-0.51029	0.0140581	0.0752263	-
MSTRG.20909.1	chr3:33905827-33925868	0.638064	2.14279	2.0612	0.00172299	0.0386719	Up	ENSDARG00000096424	chr3:33925761-33926237	ighv2-2	1.52183	3.77603	1.32707	0.0143282	0.0763377	-
MSTRG.18628.1	chr24:27746533-27747813	2.3162	0.303586	-2.36593	0.000304154	0.011147	Down	ENSDARG00000071501	chr24:27704787-27800023	hs6st1b	35.0109	23.9133	-0.482462	0.0144574	0.0768506	-
MSTRG.24202.1	chr5:16010557-16011078	1.31168	0	-7.23504	1.12e-05	0.000840589	Down	ENSDARG00000095272	chr5:15992018-16077490	htr7c	1.28106	0.200374	-2.35673	0.0145195	0.0770849	-
MSTRG.24203.1	chr5:16012445-16015728	1.08437	0.143779	-2.48741	0.000946525	0.025023	Down	ENSDARG00000095272	chr5:15992018-16077490	htr7c	1.28106	0.200374	-2.35673	0.0145195	0.0770849	-
MSTRG.24200.1	chr5:15960149-16008261	2.04402	0.21725	-2.71446	6e-06	0.00051161	Down	ENSDARG00000095272	chr5:15992018-16077490	htr7c	1.28106	0.200374	-2.35673	0.0145195	0.0770849	-
MSTRG.24211.1	chr5:16045170-16047333	1.95401	0.261476	-2.34398	0.000731929	0.0203556	Down	ENSDARG00000095272	chr5:15992018-16077490	htr7c	1.28106	0.200374	-2.35673	0.0145195	0.0770849	-
MSTRG.24213.1	chr5:16053624-16057694	1.39707	0.247909	-2.02972	0.00031549	0.0112981	Down	ENSDARG00000095272	chr5:15992018-16077490	htr7c	1.28106	0.200374	-2.35673	0.0145195	0.0770849	-
MSTRG.24209.1	chr5:16040382-16043362	1.29636	0.137768	-2.65031	2.93e-05	0.00174364	Down	ENSDARG00000095272	chr5:15992018-16077490	htr7c	1.28106	0.200374	-2.35673	0.0145195	0.0770849	-
MSTRG.24207.1	chr5:16027923-16034428	2.10834	0.422956	-1.72856	0.00217149	0.0452255	Down	ENSDARG00000095272	chr5:15992018-16077490	htr7c	1.28106	0.200374	-2.35673	0.0145195	0.0770849	-
MSTRG.30077.8	chr9:11624786-11671296	11.9315	0.000524667	-10.0618	0.000333571	0.0117034	Down	ENSDARG00000012215	chr9:11605299-11615867	umps	56.5792	82.251	0.676269	0.0153769	0.0807521	-
MSTRG.30077.9	chr9:11624786-11671373	0	7.79801	11.5415	2.24e-07	3.8e-05	Up	ENSDARG00000012215	chr9:11605299-11615867	umps	56.5792	82.251	0.676269	0.0153769	0.0807521	-
MSTRG.30077.11	chr9:11624786-11671304	0	4.76452	10.7245	0.000214358	0.00868927	Up	ENSDARG00000012215	chr9:11605299-11615867	umps	56.5792	82.251	0.676269	0.0153769	0.0807521	-
MSTRG.30077.12	chr9:11624786-11671349	0	6.51795	11.4535	3.59e-07	5.43e-05	Up	ENSDARG00000012215	chr9:11605299-11615867	umps	56.5792	82.251	0.676269	0.0153769	0.0807521	-
MSTRG.30077.5	chr9:11624786-11671363	13.5413	0	-11.9896	2.12e-07	3.65e-05	Down	ENSDARG00000012215	chr9:11605299-11615867	umps	56.5792	82.251	0.676269	0.0153769	0.0807521	-
MSTRG.17760.2	chr23:31695796-31698904	0	1.96168	9.21525	2.63e-06	0.000275755	Up	ENSDARG00000036865	chr23:31681722-31707085	slc2a12	1.49949	2.33183	0.674266	0.0155615	0.0814221	-
MSTRG.31711.1	chrKN150487.1:37468-37986	3.16003	0.563326	-2.03181	0.00213398	0.044884	Down	ENSDARG00000099775	chrKN150487.1:31703-120514	CABZ01074309.1	2.28246	1.43368	-0.610056	0.0162703	0.0838997	-
MSTRG.31975.1	chrM:8671-9026	0	7.55296	9.13931	0.000500447	0.0157517	Up	ENSDARG00000063899	chrMT:4993-6039	mt-nd2	514.985	353.924	-0.484983	0.0180301	0.0905205	-
MSTRG.31960.1	chrM:2193-2510	0.0167883	30.3041	8.64421	0.000218473	0.00877631	Up	ENSDARG00000063899	chrMT:4993-6039	mt-nd2	514.985	353.924	-0.484983	0.0180301	0.0905205	-
MSTRG.6286.1	chr14:32785174-32785943	1.12737	0	-6.78129	0.000167712	0.00724551	Down	ENSDARG00000076796	chr14:32729970-32837683	dlg3	20.5129	15.2803	-0.444435	0.0190801	0.0944077	-
MSTRG.2802.3	chr11:16959359-17034472	0	4.3055	10.4926	0.000234005	0.00910035	Up	ENSDARG00000044914	chr11:16603544-16840555	suclg2	21.9904	28.8196	0.452221	0.0199356	0.0973469	-
MSTRG.13563.1	chr2:52943683-52945757	1.85154	0.383077	-1.81002	0.00151842	0.0351417	Down	ENSDARG00000053326	chr2:52876118-52956422	gna11b	27.4387	19.1682	-0.456581	0.0208199	0.100386	-
MSTRG.24898.4	chr5:41701913-42159064	1.35826	14.7406	3.71029	3.26e-08	7.39e-06	Up	ENSDARG00000067767	chr5:42057122-42071951	pimr59	0.164666	0.458588	1.32034	0.0219514	0.10459	-
MSTRG.6314.1	chr14:33592843-33593332	2.69591	10.8909	2.43578	2.39e-05	0.00152874	Up	ENSDARG00000105134	chr14:33600405-33605378	zdhhc24	11.6195	15.7214	0.501313	0.0224465	0.106234	-
NONDRET005007.2	chr2:15433514-15439126	5.14913	12.1552	1.72969	0.00253977	0.0495274	Up	ENSDARG00000002947	chr2:15440938-15456922	abcd3b	4.80093	6.52419	0.504856	0.0232865	0.109044	-
MSTRG.3496.1	chr12:3870790-3871463	1.94896	0.252374	-2.36355	0.00106457	0.0274918	Down	ENSDARG00000045249	chr12:3834687-3872973	nif3l1	16.0594	21.2693	0.472691	0.0238369	0.110974	-
NONDRET004535.2	chr19:16122884-16126391	8.12967	23.0882	1.88351	0.00123227	0.0305261	Up	ENSDARG00000034215	chr19:16128021-16131785	rab42a	0.132351	0	-5.28606	0.0245833	0.113283	-
MSTRG.7696.1	chr15:44258835-44259561	0.536208	5.91163	3.90757	1.46e-09	6.1e-07	Up	ENSDARG00000091760	chr15:44260260-44325065	cwf19l2	2.07777	1.32663	-0.583983	0.0257436	0.117029	-
MSTRG.19799.1	chr25:34539845-34619462	5.22805	114.18	5.37161	0.00017536	0.00742337	Up	ENSDARG00000089719	chr25:34549262-34549710	si:dkey-108k21.11	40.8016	64.0833	0.721188	0.0257552	0.117055	-
MSTRG.12334.1	chr2:2555921-2556620	3.38096	14.7374	2.63138	4.53e-06	0.000435621	Up	ENSDARG00000098844	chr2:2514468-2539381	prkacbb	50.8291	66.1759	0.458395	0.0259176	0.117645	-
MSTRG.23571.1	chr4:70743948-70745624	1.0954	0.0813383	-2.99447	3.02e-05	0.00178786	Down	ENSDARG00000096058	chr4:70746999-70762510	si:ch211-161m3.2	3.26195	1.98281	-0.650271	0.0259635	0.117793	-
NONDRET001627.2	chr11:11477186-11477479	0.111475	4.22983	5.3593	1.19e-08	3.26e-06	Up	ENSDARG00000044975	chr11:11484945-11488236	krt94	1.10624	0.417612	-1.36511	0.0261565	0.118445	-
NONDRET001628.2	chr11:11478686-11478979	8.07306	220.542	5.09623	3.73e-12	3.2e-09	Up	ENSDARG00000044975	chr11:11484945-11488236	krt94	1.10624	0.417612	-1.36511	0.0261565	0.118445	-
MSTRG.102.1	chr1:3426313-3427483	1.59036	0.187854	-2.60039	0.000215251	0.00869914	Down	ENSDARG00000098769	chr1:3723907-3726666	slitrk6	3.79939	5.24097	0.5185	0.0268484	0.120747	-
MSTRG.106.1	chr1:3486264-3486777	1.04257	0.026672	-4.3581	0.00177181	0.0393059	Down	ENSDARG00000098769	chr1:3723907-3726666	slitrk6	3.79939	5.24097	0.5185	0.0268484	0.120747	-
MSTRG.25638.1	chr6:1061394-1063131	1.65983	0.215649	-2.34691	0.000235078	0.00911491	Down	ENSDARG00000105182	chr6:762975-929541	ntan1	3.78811	6.08494	0.667123	0.026923	0.120998	-
MSTRG.19799.1	chr25:34539845-34619462	5.22805	114.18	5.37161	0.00017536	0.00742337	Up	ENSDARG00000034203	chr25:34543987-34544363	hist1h2ba	189.806	270.264	0.561445	0.027412	0.122851	-
MSTRG.8171.2	chr16:16124517-16125963	2.79979	0	-9.01502	0.000625586	0.0185143	Down	ENSDARG00000100674	chr16:16050026-16097995	CABZ01060453.1	11.3444	8.12554	-0.420999	0.0274986	0.123132	-
MSTRG.6076.1	chr14:23738834-23777903	1.86105	0.060773	-3.92465	0.00180092	0.0396884	Down	ENSDARG00000105377	chr14:23736473-23737453	si:ch211-277c7.6	0	0.14991	4.80255	0.0279557	0.124463	-
MSTRG.9373.2	chr17:12791264-12948709	60.6343	0	-11.0484	0.000200971	0.00827196	Down	ENSDARG00000043972	chr17:12853222-12865577	ppp2r3c	14.2447	18.4136	0.43096	0.0286153	0.126479	-
MSTRG.5055.1	chr13:29814871-29818668	4.98519	13.858	1.82756	0.00148067	0.0345671	Up	ENSDARG00000031915	chr13:29822183-29849765	hif1an	291.862	432.528	0.612361	0.0300914	0.131087	-
NONDRET001528.2	chr10:42154536-42157832	0	0.629367	9.25335	3.19e-06	0.000325496	Up	ENSDARG00000060847	chr10:42158305-42194186	setd1ba	1.54963	0.987466	-0.574161	0.0312387	0.134735	-
NONDRET001532.2	chr10:42154757-42157983	0	0.416214	8.42022	1.23e-05	0.000891393	Up	ENSDARG00000060847	chr10:42158305-42194186	setd1ba	1.54963	0.987466	-0.574161	0.0312387	0.134735	-
MSTRG.23770.2	chr4:75074111-75092700	0	6.75734	9.00482	0.000549314	0.0168924	Up	ENSDARG00000043798	chr4:75094274-75124512	ms4a17a.1	0.39934	0.126159	-1.5137	0.0315821	0.135707	-
MSTRG.20950.4	chr3:35829445-35995001	0.0239167	6.29188	7.62378	5.35e-07	7.38e-05	Up	ENSDARG00000040070	chr3:35990184-35997636	coil	3.06797	4.25918	0.541233	0.0320057	0.136916	-
MSTRG.24898.4	chr5:41701913-42159064	1.35826	14.7406	3.71029	3.26e-08	7.39e-06	Up	ENSDARG00000099904	chr5:42039551-42042533	BX510309.5	0.1666	0.0508463	-1.61378	0.0323682	0.138007	-
MSTRG.9023.1	chr16:52777648-52778393	0.197198	1.56884	3.39579	2.82e-05	0.00169447	Up	ENSDARG00000018192	chr16:52656291-52761183	ubr5	61.4358	46.9217	-0.413219	0.0325674	0.138649	-
MSTRG.11247.1	chr19:113547-116741	1.11592	2.81791	1.82665	0.000748929	0.0206992	Up	ENSDARG00000105003	chr19:88592-212154	scn1bb	0	0.0738787	5.15047	0.0329705	0.139787	-
MSTRG.24411.1	chr5:24001536-24003163	0.119669	1.75825	4.38586	2.66e-09	9.35e-07	Up	ENSDARG00000026476	chr5:24006819-24013968	tia1l	199.357	253.055	0.402468	0.0347555	0.145168	-
MSTRG.31975.1	chrM:8671-9026	0	7.55296	9.13931	0.000500447	0.0157517	Up	ENSDARG00000063908	chrMT:8130-8820	mt-co2	3961.82	2878.28	-0.397265	0.0353875	0.14719	-
MSTRG.31960.1	chrM:2193-2510	0.0167883	30.3041	8.64421	0.000218473	0.00877631	Up	ENSDARG00000063908	chrMT:8130-8820	mt-co2	3961.82	2878.28	-0.397265	0.0353875	0.14719	-
MSTRG.14865.1	chr20:53138621-53139631	0.492279	1.61785	2.11078	0.000697826	0.0198625	Up	ENSDARG00000101062	chr20:53101980-53134084	fdft1	20.963	13.4044	-0.582311	0.0360998	0.149145	-
MSTRG.19093.1	chr25:4443895-4451937	0.944165	3.29662	2.15191	0.00100191	0.0261768	Up	ENSDARG00000076651	chr25:4454875-4498498	zmp:0000001167	17.9468	23.0678	0.420151	0.0368629	0.151656	-
MSTRG.10691.1	chr18:21015432-21017635	1.89828	0.332922	-1.95399	0.00120665	0.0300026	Down	ENSDARG00000027423	chr18:20892396-21058514	igf1ra	17.9092	12.7882	-0.396697	0.0371314	0.152297	-
MSTRG.2334.3	chr11:71180-79796	0	0.855283	7.94111	0.00227619	0.0465574	Up	ENSDARG00000011407	chr11:32007-110423	col2a1b	1.13731	1.83046	0.752551	0.0377537	0.154209	-
MSTRG.15646.1	chr21:28678703-28681937	1.12603	0.034588	-4.46984	9.37e-10	4.18e-07	Down	ENSDARG00000077818	chr21:28517347-28700626	nrg2a	15.1575	11.1884	-0.403496	0.038618	0.156641	-
MSTRG.15643.1	chr21:28657820-28658193	0.892967	0	-6.37333	0.00256266	0.0497543	Down	ENSDARG00000077818	chr21:28517347-28700626	nrg2a	15.1575	11.1884	-0.403496	0.038618	0.156641	-
MSTRG.30077.8	chr9:11624786-11671296	11.9315	0.000524667	-10.0618	0.000333571	0.0117034	Down	ENSDARG00000070057	chr9:11616426-11624533	si:dkey-69o16.5	28.102	37.5632	0.4836	0.0386212	0.156641	-
MSTRG.30077.12	chr9:11624786-11671349	0	6.51795	11.4535	3.59e-07	5.43e-05	Up	ENSDARG00000070057	chr9:11616426-11624533	si:dkey-69o16.5	28.102	37.5632	0.4836	0.0386212	0.156641	-
MSTRG.30077.9	chr9:11624786-11671373	0	7.79801	11.5415	2.24e-07	3.8e-05	Up	ENSDARG00000070057	chr9:11616426-11624533	si:dkey-69o16.5	28.102	37.5632	0.4836	0.0386212	0.156641	-
MSTRG.30077.5	chr9:11624786-11671363	13.5413	0	-11.9896	2.12e-07	3.65e-05	Down	ENSDARG00000070057	chr9:11616426-11624533	si:dkey-69o16.5	28.102	37.5632	0.4836	0.0386212	0.156641	-
MSTRG.30077.11	chr9:11624786-11671304	0	4.76452	10.7245	0.000214358	0.00868927	Up	ENSDARG00000070057	chr9:11616426-11624533	si:dkey-69o16.5	28.102	37.5632	0.4836	0.0386212	0.156641	-
MSTRG.12405.1	chr2:3930310-3988472	1.46046	0.198574	-2.16983	0.00224632	0.0463006	Down	ENSDARG00000017180	chr2:3992924-4036082	npc1	65.2147	87.6953	0.501249	0.0390489	0.157925	-
MSTRG.12449.1	chr2:5784443-5784994	0.377539	2.55192	3.00508	4.97e-05	0.0027016	Up	ENSDARG00000003382	chr2:5797542-5811904	cwc25	18.6953	23.7815	0.403111	0.0391697	0.158232	-
MSTRG.30000.1	chr9:6961045-6962554	1.30733	0	-8.28515	0.00132113	0.0322495	Down	ENSDARG00000074728	chr9:6959074-6979032	mfsd9	3.85309	5.21574	0.49511	0.0396928	0.159592	-
MSTRG.28287.1	chr7:56866353-56867280	0.456106	3.52342	3.42024	2.53e-07	4.17e-05	Up	ENSDARG00000102478	chr7:56844937-56991900	ADAMTS7	0.270109	0.120121	-1.10191	0.0399401	0.160335	-
MSTRG.6314.1	chr14:33592843-33593332	2.69591	10.8909	2.43578	2.39e-05	0.00152874	Up	ENSDARG00000036383	chr14:33558662-33596210	si:ch73-335m24.5	0.0909223	0.189814	1.09025	0.0407246	0.162431	-
MSTRG.31429.1	chrKN150158.1:95774-96258	3.09719	0.410169	-2.45692	0.000999076	0.0261539	Down	ENSDARG00000103190	chrKN150158.1:2143-15864	CABZ01067681.1	218.686	289.242	0.456978	0.0408506	0.162794	-
MSTRG.5055.1	chr13:29814871-29818668	4.98519	13.858	1.82756	0.00148067	0.0345671	Up	ENSDARG00000039365	chr13:29794947-29805809	cuedc2	6.0699	8.13635	0.47878	0.0410671	0.163361	-
NONDRET014441.1	chr7:44391401-44394780	30.369	6.529	-1.77044	0.00107877	0.0276127	Down	ENSDARG00000068432	chr7:44373910-44378273	si:dkey-56m19.5	81.3317	104.463	0.414075	0.0430439	0.168836	-
NONDRET014509.1	chr7:44272399-44274696	0.0299833	0.937676	4.8089	5.52e-06	0.000479573	Up	ENSDARG00000046127	chr7:44260088-44265831	tk2	18.7747	25.4905	0.527861	0.0445913	0.173422	-
MSTRG.11108.1	chr18:46629958-46634110	6.78446	0	-12.6871	2.56e-07	4.17e-05	Down	ENSDARG00000098984	chr18:46636360-46686334	pid1	23.1216	15.4886	-0.531173	0.0446321	0.173518	-
MSTRG.2879.1	chr11:21362948-21393100	1.23625	0.181781	-2.06273	0.00189422	0.0411416	Down	ENSDARG00000032161	chr11:21246118-21424608	srgap2	27.2383	18.3525	-0.426657	0.045014	0.174616	-
MSTRG.27026.2	chr6:58925631-58939858	0	1.02764	8.34262	0.00115925	0.0290611	Up	ENSDARG00000052638	chr6:58922776-59361811	fam210b	2.44894	3.45622	0.558254	0.0451615	0.17503	-
NONDRET014594.1	chr9:30434892-30437288	0.780707	8.23029	4.04951	1.25e-07	2.33e-05	Up	ENSDARG00000062148	chr9:30407082-30437215	si:dkey-100n23.3	13.1637	18.5831	0.41185	0.0461227	0.177576	-
MSTRG.30489.12	chr9:30434910-30437215	0	2.4365	8.91292	0.000595229	0.0178452	Up	ENSDARG00000062148	chr9:30407082-30437215	si:dkey-100n23.3	13.1637	18.5831	0.41185	0.0461227	0.177576	-
MSTRG.5562.1	chr14:416465-416907	1.45578	0.055001	-3.93425	0.000265551	0.0101204	Down	ENSDARG00000045666	chr14:444078-447805	ANKRD50	12.7883	9.17152	-0.426006	0.0475855	0.181845	-
NONDRET000988.2	chr1:46034796-46047366	10.9229	41.5257	2.29282	0.000136694	0.00613611	Up	ENSDARG00000052624	chr1:46019415-46027121	spryd7a	16.4814	21.262	0.449326	0.0491082	0.185866	-
MSTRG.877.1	chr1:46052584-46053128	0.033728	0.919395	4.58949	0.000129945	0.00589245	Up	ENSDARG00000052624	chr1:46019415-46027121	spryd7a	16.4814	21.262	0.449326	0.0491082	0.185866	-
MSTRG.887.1	chr1:46031557-46032639	1.97989	7.9572	2.57941	7.42e-05	0.00374415	Up	ENSDARG00000052624	chr1:46019415-46027121	spryd7a	16.4814	21.262	0.449326	0.0491082	0.185866	-
NONDRET000987.2	chr1:46034577-46052320	3.299	17.1302	2.94763	1.56e-06	0.00018768	Up	ENSDARG00000052624	chr1:46019415-46027121	spryd7a	16.4814	21.262	0.449326	0.0491082	0.185866	-
MSTRG.6853.4	chr15:3730785-3738688	3.6433	0	-10.7848	0.000222929	0.00887538	Down	ENSDARG00000102890	chr15:3745664-3754879	clrn1	0.155756	0.445169	1.44584	0.0499763	0.188374	-
MSTRG.19799.1	chr25:34539845-34619462	5.22805	114.18	5.37161	0.00017536	0.00742337	Up	ENSDARG00000018566	chr25:34514735-34536099	flnca	3.38924	2.34007	-0.521137	0.0534147	0.19734	-
MSTRG.21220.1	chr3:49348632-49348834	0	2.47165	7.25657	3.34e-06	0.000336276	Up	ENSDARG00000074443	chr3:49275416-49391986	gas7a	1.30034	1.94837	0.66047	0.054141	0.199418	-
MSTRG.16729.1	chr22:18540349-18590567	0.68659	2.40658	2.15494	0.00254727	0.0495274	Up	ENSDARG00000013351	chr22:18517032-18521296	cirbpb	285.675	365.767	0.449598	0.0551125	0.201867	-
MSTRG.2009.1	chr10:35532603-35532963	0	1.45872	7.38152	4.91e-06	0.000456109	Up	ENSDARG00000079889	chr10:35525118-35584724	phldb2a	26.4244	18.9828	-0.409618	0.055355	0.202438	-
MSTRG.3725.8	chr12:14351677-14357381	2.60354	0	-9.75584	6.63e-15	1.77e-11	Down	ENSDARG00000079128	chr12:14517789-14665126	becn1	17.7228	12.4319	-0.410178	0.0567855	0.206288	-
MSTRG.3732.1	chr12:14402661-14404268	1.93882	0.230913	-2.58212	6.68e-05	0.00343767	Down	ENSDARG00000079128	chr12:14517789-14665126	becn1	17.7228	12.4319	-0.410178	0.0567855	0.206288	-
MSTRG.3728.1	chr12:14342194-14351912	5.27448	0.3441	-3.28085	0.00135938	0.0328076	Down	ENSDARG00000079128	chr12:14517789-14665126	becn1	17.7228	12.4319	-0.410178	0.0567855	0.206288	-
MSTRG.313.1	chr1:14683559-14686203	1.32491	0.0651107	-3.6528	2.22e-06	0.000251682	Down	ENSDARG00000079317	chr1:14604453-14642737	DLC1	69.4889	50.0617	-0.42285	0.0571291	0.207155	-
MSTRG.316.1	chr1:14731198-14732500	2.06308	0.145516	-3.28131	1.36e-05	0.000955466	Down	ENSDARG00000079317	chr1:14604453-14642737	DLC1	69.4889	50.0617	-0.42285	0.0571291	0.207155	-
MSTRG.315.1	chr1:14714761-14715661	0.976248	0	-7.27095	7.81e-06	0.000637124	Down	ENSDARG00000079317	chr1:14604453-14642737	DLC1	69.4889	50.0617	-0.42285	0.0571291	0.207155	-
MSTRG.317.1	chr1:14742245-14744604	1.43831	0.133678	-2.66121	0.000231058	0.0090376	Down	ENSDARG00000079317	chr1:14604453-14642737	DLC1	69.4889	50.0617	-0.42285	0.0571291	0.207155	-
MSTRG.21363.1	chr3:57923942-57924749	0.509126	2.24207	2.65443	2.41e-05	0.00153645	Up	ENSDARG00000102254	chr3:57927456-57935614	pycr1a	0.488207	0.810865	0.757014	0.0572415	0.207387	-
MSTRG.729.1	chr1:38968325-38969931	0.124375	1.47893	3.6687	0.00108838	0.027732	Up	ENSDARG00000036990	chr1:39095156-39141553	dctd	6.25814	4.27292	-0.482275	0.0579494	0.209244	-
MSTRG.19799.1	chr25:34539845-34619462	5.22805	114.18	5.37161	0.00017536	0.00742337	Up	ENSDARG00000051726	chr25:34607134-34607508	si:dkey-108k21.27	212.388	298.965	0.552265	0.0580597	0.209524	-
MSTRG.22531.1	chr4:40582834-40586225	2.58552	6.78782	1.79702	0.00171898	0.0386719	Up	ENSDARG00000095149	chr4:40615413-40624403	znf1062	1.72971	0.956059	-0.767548	0.0587243	0.211269	-
MSTRG.21736.1	chr4:8716572-8733538	0.223117	3.09779	3.89152	5.02e-07	7.14e-05	Up	ENSDARG00000103537	chr4:8742609-8778419	ttll12	1.24142	0.760147	-0.647081	0.0591946	0.212396	-
MSTRG.6838.1	chr15:3581996-3582346	0.473952	4.59315	3.69937	4.67e-06	0.000441306	Up	ENSDARG00000103149	chr15:3468297-3547119	cog6	12.2745	15.2079	0.371518	0.0600924	0.214475	-
MSTRG.20846.1	chr3:33754277-33761634	0.180552	2.6719	4.26339	1.07e-11	7.89e-09	Up	ENSDARG00000037905	chr3:33637649-33771975	cacna1aa	0.122801	0.05914	-1.01747	0.0602657	0.214918	-
MSTRG.1446.1	chr10:5684253-5684634	0.604499	3.43039	2.90818	3.27e-05	0.00190392	Up	ENSDARG00000103600	chr10:5665879-5730565	st8sia4	1.00656	0.520531	-0.919904	0.0613059	0.217389	-
MSTRG.3963.1	chr12:25350245-25354448	2.06167	0.459934	-1.73107	0.0017978	0.0396851	Down	ENSDARG00000011496	chr12:25341266-25393949	ppm1bb	16.3635	12.6285	-0.372559	0.0645895	0.22576	-
MSTRG.19799.1	chr25:34539845-34619462	5.22805	114.18	5.37161	0.00017536	0.00742337	Up	ENSDARG00000087543	chr25:34551647-34552140	HIST1H4I (1 of many)	231.593	318.301	0.53343	0.0674069	0.2326	-
MSTRG.15646.1	chr21:28678703-28681937	1.12603	0.034588	-4.46984	9.37e-10	4.18e-07	Down	ENSDARG00000067591	chr21:28687404-28692430	puraa	49.7704	36.2801	-0.390593	0.0675709	0.232853	-
MSTRG.15643.1	chr21:28657820-28658193	0.892967	0	-6.37333	0.00256266	0.0497543	Down	ENSDARG00000067591	chr21:28687404-28692430	puraa	49.7704	36.2801	-0.390593	0.0675709	0.232853	-
NONDRET012078.2	chr8:42757448-42900799	0.790029	0.0766637	-2.94468	0.00134837	0.0327354	Down	ENSDARG00000017365	chr8:42910728-42979902	slc23a2	9.46663	5.53743	-0.691284	0.0678724	0.233579	-
MSTRG.26998.3	chr6:57790816-57793182	1.20218	0	-9.39131	0.000445478	0.0144992	Down	ENSDARG00000098420	chr6:57744136-57789383	SNTA1	32.6676	22.1754	-0.48153	0.0681626	0.234169	-
MSTRG.4009.2	chr12:27145438-27259873	0	0.854026	7.79798	0.000112492	0.00524323	Up	ENSDARG00000077297	chr12:27122373-27138498	nbr1	9.48342	6.68458	-0.395	0.068704	0.235383	-
MSTRG.18311.1	chr24:8880866-8881441	0.179148	1.35062	3.2209	0.000143033	0.00635664	Up	ENSDARG00000045416	chr24:8839066-8861714	mppe1	2.19618	1.44242	-0.626024	0.0689072	0.235725	-
MSTRG.19678.1	chr25:30784964-30785553	0.992919	7.65849	3.41234	2.78e-08	6.53e-06	Up	ENSDARG00000027310	chr25:30746494-30817039	lsp1	14.1507	10.1602	-0.413688	0.0690826	0.236004	-
NONDRET001688.2	chr11:15988152-15988445	1484.34	5493.66	2.2665	0.000112078	0.00524218	Up	ENSDARG00000077082	chr11:15905882-16105164	agtrap	0.926421	1.8632	0.816271	0.0692534	0.23643	-
MSTRG.2788.1	chr11:15983863-15993045	4.90741	116.783	4.85181	4.06e-12	3.2e-09	Up	ENSDARG00000077082	chr11:15905882-16105164	agtrap	0.926421	1.8632	0.816271	0.0692534	0.23643	-
NONDRET001689.2	chr11:15992750-15993043	37.6413	783.381	4.6458	1.84e-09	7.23e-07	Up	ENSDARG00000077082	chr11:15905882-16105164	agtrap	0.926421	1.8632	0.816271	0.0692534	0.23643	-
NONDRET001687.2	chr11:15985378-15985655	0.246948	7.74427	5.29013	5.14e-11	3.1e-08	Up	ENSDARG00000077082	chr11:15905882-16105164	agtrap	0.926421	1.8632	0.816271	0.0692534	0.23643	-
MSTRG.9442.1	chr17:15706741-15707265	0	3.0539	8.92065	6.53e-13	7.94e-10	Up	ENSDARG00000036569	chr17:15666119-15734205	bach2a	0.371869	0.191572	-0.86174	0.0702728	0.238484	-
MSTRG.460.1	chr1:22812457-22813111	1.1524	5.57843	2.58139	8.47e-05	0.00412854	Up	ENSDARG00000092290	chr1:22798530-22815795	si:dkeyp-26a9.2	3.96848	5.13238	0.418567	0.0707032	0.239564	-
MSTRG.24898.4	chr5:41701913-42159064	1.35826	14.7406	3.71029	3.26e-08	7.39e-06	Up	ENSDARG00000104345	chr5:42099468-42101254	BX510309.7	0.585255	0.242536	-1.08793	0.0712764	0.240799	-
MSTRG.19613.1	chr25:26170480-26173298	1.48307	0	-7.19232	8.49e-05	0.00412854	Down	ENSDARG00000088171	chr25:26226478-26230368	ciartb	17.3177	21.4573	0.369054	0.0733953	0.245357	-
MSTRG.11602.1	chr19:15914541-15915086	0.510142	2.34805	2.64508	8.36e-05	0.00411052	Up	ENSDARG00000035990	chr19:15946864-15951065	cited4a	4.09733	2.86503	-0.460963	0.0741841	0.246992	-
MSTRG.13185.2	chr2:37320917-37326885	0	0.334047	8.15797	0.00171983	0.0386719	Up	ENSDARG00000023933	chr2:37324670-37371986	skila	18.6925	13.5028	-0.402264	0.0752997	0.249509	-
MSTRG.19799.1	chr25:34539845-34619462	5.22805	114.18	5.37161	0.00017536	0.00742337	Up	ENSDARG00000092743	chr25:34562360-34562734	si:dkey-108k21.17	248.688	334.911	0.490283	0.0770361	0.253497	-
MSTRG.30781.2	chr9:46957166-46959195	0.895843	0.0460283	-3.51128	0.00119948	0.0298798	Down	ENSDARG00000031422	chr9:46944869-46999141	igfbp2b	2.90283	1.75859	-0.680071	0.0773292	0.254038	-
NONDRET001252.2	chr10:15982300-16005866	0.556142	0	-7.44316	5.01e-07	7.14e-05	Down	ENSDARG00000104849	chr10:15937869-16005784	si:dkey-3h23.3	0.146559	0	-4.92454	0.078425	0.256261	-
MSTRG.12405.1	chr2:3930310-3988472	1.46046	0.198574	-2.16983	0.00224632	0.0463006	Down	ENSDARG00000013847	chr2:3864859-3989336	egfra	82.2865	50.1404	-0.442923	0.0790092	0.257645	-
MSTRG.1437.1	chr10:5087198-5087527	0.244157	2.51961	3.90261	2.51e-05	0.00157028	Up	ENSDARG00000091531	chr10:5059887-5090284	carm1l	1.41396	0.775255	-0.756609	0.0792483	0.258155	-
MSTRG.25628.1	chr5:71558158-71571574	0.179452	2.16917	3.77274	1.18e-07	2.22e-05	Up	ENSDARG00000105286	chr5:71409979-71624237	ddx54	6.52534	7.99511	0.367726	0.0795016	0.258845	-
MSTRG.1541.1	chr10:9344893-9345710	1.78922	0.205774	-2.57732	0.000504955	0.0158169	Down	ENSDARG00000092269	chr10:9353092-9358891	si:dkeyp-41f9.4	0.732634	0.39382	-0.809813	0.0837434	0.267579	-
MSTRG.17684.2	chr23:27800981-27803157	0.519875	0	-7.22729	0.00247748	0.049244	Down	ENSDARG00000004745	chr23:27777208-27800971	lmbr1l	5.88175	3.96903	-0.499155	0.0845591	0.26928	-
MSTRG.3496.1	chr12:3870790-3871463	1.94896	0.252374	-2.36355	0.00106457	0.0274918	Down	ENSDARG00000011785	chr12:3875779-3886305	tbx6	0.958958	0.535108	-0.750907	0.0858024	0.271992	-
MSTRG.28556.6	chr7:71112628-71113774	2.02861	0	-7.46332	0.000247023	0.00952286	Down	ENSDARG00000078829	chr7:71111414-71143491	ccdc149a	0.437364	0.727948	0.771358	0.0864343	0.273205	-
MSTRG.648.1	chr1:33985821-33986063	0.119328	1.95227	3.94732	0.0007783	0.0213347	Up	ENSDARG00000092693	chr1:33974974-33981243	tpt1	1829.22	2215.25	0.338394	0.0899185	0.280879	-
MSTRG.15979.1	chr21:42685994-42686238	2.03162	6.92287	2.28112	0.00248928	0.0493321	Up	ENSDARG00000100980	chr21:42693329-42694606	CABZ01112401.1	1.89912	0.996716	-0.845132	0.0910709	0.283238	-
MSTRG.27376.1	chr7:9275741-9276064	0.316771	2.60107	3.58344	0.000158532	0.00690666	Up	ENSDARG00000079027	chr7:9080747-9265811	chsy1	8.53296	6.22144	-0.401585	0.0931088	0.287685	-
MSTRG.19537.5	chr25:21863546-21873055	2.65576	0	-10.0266	0.000309352	0.0112146	Down	ENSDARG00000062199	chr25:21919634-21998289	GSE1	0.0505943	0.014098	-1.75925	0.0943023	0.290509	-
MSTRG.15612.1	chr21:27161017-27188026	0.00508167	1.72729	5.84513	0.00138502	0.0332031	Up	ENSDARG00000044545	chr21:27161016-27164800	zgc:77262	7.92595	5.87873	-0.369622	0.0988073	0.300352	-
MSTRG.20788.3	chr3:31968851-31994716	13.0005	37.9284	1.87276	0.00243452	0.0486794	Up	ENSDARG00000073936	chr3:31997770-31999326	BX511021.2	0.0856477	0	-4.36527	0.100566	0.304016	-
NONDRET003380.2	chr16:25084648-25097366	0.573687	0.015139	-4.67538	0.000593206	0.0178322	Down	ENSDARG00000042969	chr16:25096962-25123823	znf1035	12.3084	8.47469	-0.463879	0.104193	0.311124	-
MSTRG.24898.4	chr5:41701913-42159064	1.35826	14.7406	3.71029	3.26e-08	7.39e-06	Up	ENSDARG00000101638	chr5:42073447-42075245	BX510309.6	0.092082	0.26035	1.28538	0.104127	0.311124	-
MSTRG.24339.1	chr5:21825328-21831264	2.75849	0.31212	-2.79395	5.28e-06	0.00047072	Down	ENSDARG00000058120	chr5:21859215-21866116	GPR83	0.0697247	0	-4.30911	0.109873	0.321549	-
MSTRG.30636.1	chr9:36590147-36712509	0.0612643	2.04001	4.8582	6.23e-06	0.000524542	Up	ENSDARG00000061517	chr9:36546945-36885203	lrp1bb	1.71705	2.1027	0.346125	0.11187	0.325202	-
MSTRG.9008.2	chr16:52632788-52633921	0	1.78366	9.20225	1.88e-14	4.2e-11	Up	ENSDARG00000038439	chr16:52626257-52631239	fabp10a	0.0216703	0.302113	3.39297	0.113093	0.32746	-
MSTRG.16561.1	chr22:2339287-2339769	0.363017	1.44255	2.40697	0.00250664	0.0494345	Up	ENSDARG00000077078	chr22:2341126-2505590	zgc:173726	1.33544	0.878978	-0.576202	0.114815	0.330692	-
MSTRG.6503.1	chr14:44453165-44497048	4.41954	0.446068	-2.72613	0.000726899	0.0203001	Down	ENSDARG00000105446	chr14:44399121-44399392	atp8a1	5.39248	3.12031	-0.727614	0.115301	0.331756	-
MSTRG.15519.1	chr21:24488948-24490595	0.733684	3.20669	2.48977	4.74e-05	0.00261171	Up	ENSDARG00000044642	chr21:24495074-24498905	sc5d	106.418	130.094	0.343695	0.116803	0.334915	-
MSTRG.16094.1	chr21:45517773-45634660	1.01044	0	-7.85988	0.00234517	0.0473173	Down	ENSDARG00000101021	chr21:45634836-45646180	slc22a5	0.120079	0.0366907	-1.53716	0.1186	0.337505	-
MSTRG.16089.1	chr21:45651689-45653042	1.07727	0.139474	-2.3091	0.00253557	0.0495274	Down	ENSDARG00000101021	chr21:45634836-45646180	slc22a5	0.120079	0.0366907	-1.53716	0.1186	0.337505	-
MSTRG.16094.2	chr21:45517781-45634660	1.78115	0	-9.34896	0.00046628	0.0148865	Down	ENSDARG00000101021	chr21:45634836-45646180	slc22a5	0.120079	0.0366907	-1.53716	0.1186	0.337505	-
MSTRG.16088.1	chr21:45650151-45651078	0.978519	0.04586	-3.61393	0.000606225	0.0180612	Down	ENSDARG00000101021	chr21:45634836-45646180	slc22a5	0.120079	0.0366907	-1.53716	0.1186	0.337505	-
MSTRG.23770.2	chr4:75074111-75092700	0	6.75734	9.00482	0.000549314	0.0168924	Up	ENSDARG00000093546	chr4:75094274-75112354	ms4a17a.2	0.218357	0.459547	1.07461	0.119311	0.33921	-
MSTRG.9680.1	chr17:27042344-27042893	1.14662	7.6846	3.14558	3.46e-06	0.000345664	Up	ENSDARG00000033437	chr17:27045901-27153154	rps6ka1	1.36659	0.983293	-0.40851	0.120485	0.341099	-
MSTRG.3207.1	chr11:39713622-39715233	0.0596207	3.66725	6.02897	3.35e-15	1.12e-11	Up	ENSDARG00000010519	chr11:39694894-39756935	per3	3.09522	6.15912	0.313604	0.121806	0.343583	-
MSTRG.20950.4	chr3:35829445-35995001	0.0239167	6.29188	7.62378	5.35e-07	7.38e-05	Up	ENSDARG00000040072	chr3:35997689-36005656	scpep1	27.4628	32.3991	0.300977	0.126297	0.352534	-
MSTRG.3221.1	chr11:40596418-40596974	0.257927	1.95899	3.11704	2e-05	0.00132079	Up	ENSDARG00000104039	chr11:40567475-40579881	errfi1	18.1977	23.5198	0.415996	0.127817	0.355124	-
MSTRG.1166.1	chr1:55918714-55919284	3.03604	10.4588	2.21912	0.000256797	0.0098429	Up	ENSDARG00000093082	chr1:55924911-55929700	CABZ01059412.1	0.0365913	0	-4.15349	0.128154	0.355707	-
MSTRG.3538.1	chr12:5876285-5892948	0.0386797	0.970824	4.4179	0.000440676	0.0143967	Up	ENSDARG00000096645	chr12:5943621-5947993	si:ch211-131k2.2	0.357264	0.718052	0.963657	0.130347	0.359579	-
MSTRG.8587.1	chr16:32252472-32264481	0.039472	0.663858	3.74075	0.00143683	0.0340941	Up	ENSDARG00000059983	chr16:32230455-32242741	zufsp	7.26198	5.62074	-0.354529	0.13088	0.3607	-
MSTRG.13784.1	chr20:2693372-2694109	0.376632	2.22353	2.83997	2.09e-05	0.00135581	Up	ENSDARG00000058729	chr20:2699210-2709191	akirin2	20.8167	26.7566	0.385044	0.132483	0.36375	-
MSTRG.19799.1	chr25:34539845-34619462	5.22805	114.18	5.37161	0.00017536	0.00742337	Up	ENSDARG00000087854	chr25:34553130-34553504	si:dkey-108k21.13	230.175	292.377	0.403897	0.132752	0.364138	-
MSTRG.24366.7	chr5:22597705-22604147	3.6167	0.14392	-4.27367	2.64e-06	0.000275755	Down	ENSDARG00000089271	chr5:22613803-22628595	si:dkey-114c15.7	0.160366	0.268811	0.649089	0.139956	0.376841	-
MSTRG.1437.1	chr10:5087198-5087527	0.244157	2.51961	3.90261	2.51e-05	0.00157028	Up	ENSDARG00000021082	chr10:5093819-5135484	sec31a	26.7072	21.1299	-0.283747	0.142042	0.380204	-
MSTRG.3650.1	chr12:10144350-10144840	1.66387	4.4222	1.89447	0.00154228	0.0356322	Up	ENSDARG00000015315	chr12:10125742-10137644	psmc5	162.594	194.086	0.316659	0.142903	0.381749	-
MSTRG.5442.1	chr13:49041189-49041588	0.0956627	1.57558	4.06033	0.000152315	0.00672447	Up	ENSDARG00000004702	chr13:49152548-49153958	irf2bp2a	28.5077	22.0166	-0.306296	0.143729	0.382612	-
MSTRG.5443.1	chr13:49136776-49137381	0.443589	4.4915	3.61345	9.76e-08	1.98e-05	Up	ENSDARG00000004702	chr13:49152548-49153958	irf2bp2a	28.5077	22.0166	-0.306296	0.143729	0.382612	-
MSTRG.4383.1	chr12:47902575-47903796	0.424925	2.57286	2.92012	3.27e-06	0.000331891	Up	ENSDARG00000101969	chr12:47806325-47925557	QRFPR (1 of many)	0.189687	0.361372	1.02074	0.144622	0.3845	-
MSTRG.6441.1	chr14:40790188-40792484	1.13969	0.174305	-2.22993	0.00080389	0.0218124	Down	ENSDARG00000101419	chr14:40552482-40724413	drp2	0.091617	0.027579	-1.71689	0.146128	0.386703	-
MSTRG.19799.1	chr25:34539845-34619462	5.22805	114.18	5.37161	0.00017536	0.00742337	Up	ENSDARG00000093195	chr25:34627132-34627506	si:dkey-261m9.6	427.321	536.21	0.389859	0.148871	0.391387	-
MSTRG.5331.1	chr13:43065671-43066224	0.451991	1.87825	2.37495	0.0018818	0.041065	Up	ENSDARG00000068784	chr13:43009117-43027327	VSIR	2.1414	1.45172	-0.516344	0.150972	0.394842	-
MSTRG.17068.1	chr22:37070572-37071608	0.400312	1.34323	2.23995	0.000398636	0.0132322	Up	ENSDARG00000101094	chr22:37006588-37064215	ATP11B	7.04184	5.5136	-0.297016	0.151318	0.395465	-
MSTRG.19799.1	chr25:34539845-34619462	5.22805	114.18	5.37161	0.00017536	0.00742337	Up	ENSDARG00000087670	chr25:34608622-34608933	si:dkey-108k21.28	353.364	471.025	0.492863	0.152081	0.396815	-
MSTRG.29943.1	chr9:4488352-4489407	0.762011	2.64211	2.27558	0.00032881	0.0116362	Up	ENSDARG00000077165	chr9:4508684-4543063	kcnj3a	0.0173723	0.064938	1.71276	0.154911	0.401498	-
MSTRG.27441.1	chr7:13944858-13945281	0	5.48901	9.4346	1.87e-15	8.34e-12	Up	ENSDARG00000062909	chr7:13750304-13961880	furina	7.15026	5.59958	-0.298099	0.156072	0.403414	-
MSTRG.11868.1	chr19:28756815-28757225	0.120262	1.72883	3.72125	0.000250203	0.00961771	Up	ENSDARG00000056572	chr19:28772530-28783190	si:dkey-261i16.5	0.082385	0.268122	1.62166	0.156361	0.404085	-
MSTRG.21582.1	chr4:2715223-2715478	120.025	1579.75	4.02827	5.24e-09	1.66e-06	Up	ENSDARG00000008235	chr4:2618672-2707599	cog5	2.47252	3.02508	0.354424	0.157342	0.406044	-
MSTRG.16989.1	chr22:31432405-31432871	0.138907	1.38755	3.5231	0.000379527	0.0128471	Up	ENSDARG00000027618	chr22:31258604-31517396	grip2b	0.0500907	0.0985327	1.08573	0.15745	0.406114	-
MSTRG.9459.1	chr17:16069256-16080011	1.10783	4.71525	2.76202	4.49e-05	0.00249386	Up	ENSDARG00000078241	chr17:16043515-16061972	map7a	0.00893367	0.0339483	2.20376	0.159262	0.409072	-
MSTRG.5902.3	chr14:13652918-13677447	1.31171	4.77993	2.25992	0.000341794	0.0118758	Up	ENSDARG00000104149	chr14:13738230-13788843	rraga	22.5213	16.8372	-0.332535	0.160097	0.410595	-
MSTRG.11132.1	chr18:48863022-48863239	0.143958	1.62265	4.09428	0.00230842	0.0469298	Up	ENSDARG00000078458	chr18:48869580-48941214	ppp1r37	20.8419	16.3807	-0.294801	0.161119	0.412225	-
MSTRG.24898.4	chr5:41701913-42159064	1.35826	14.7406	3.71029	3.26e-08	7.39e-06	Up	ENSDARG00000098185	chr5:42066256-42068057	BX510309.4	0.102785	0.241116	1.09823	0.161643	0.413156	-
MSTRG.15917.2	chr21:39816494-39817580	0	1.41234	7.20162	0.000647647	0.0189161	Up	ENSDARG00000089101	chr21:39681913-39849387	plrdgb	0.0513273	0.00177733	-2.9435	0.16739	0.422589	-
MSTRG.10186.1	chr18:812722-878736	0	1.76408	8.91254	0.000677671	0.0195371	Up	ENSDARG00000104637	chr18:879863-890505	fam219b	4.18743	5.04726	0.324032	0.168131	0.423698	-
MSTRG.19799.1	chr25:34539845-34619462	5.22805	114.18	5.37161	0.00017536	0.00742337	Up	ENSDARG00000090149	chr25:34540845-34541156	si:dkey-108k21.18	320.292	406.764	0.419684	0.168134	0.423698	-
MSTRG.8587.1	chr16:32252472-32264481	0.039472	0.663858	3.74075	0.00143683	0.0340941	Up	ENSDARG00000041980	chr16:32272634-32279433	fam26f	0.454231	0.696637	0.647158	0.169126	0.425588	-
MSTRG.5956.1	chr14:16573963-16574207	1.76645	0	-6.66299	0.000234023	0.00910035	Down	ENSDARG00000103774	chr14:16508127-16721750	limch1b	0.659022	0.954075	0.43607	0.172962	0.431146	-
MSTRG.26886.1	chr6:53467261-53467693	0.253536	1.45238	2.85971	0.000915436	0.0243455	Up	ENSDARG00000103390	chr6:53438122-53902751	cacna2d2a	1.00897	1.00981	0.314238	0.17519	0.4348	-
MSTRG.27087.1	chr7:1203706-1207093	0.0629223	1.04104	5.08378	0.000807143	0.0218124	Up	ENSDARG00000103275	chr7:1211580-1215455	BX571691.1	0.017259	0	-4.2222	0.175563	0.435391	-
MSTRG.4561.1	chr13:3781598-3782114	1.3669	0.165695	-2.55194	0.0025254	0.0495274	Down	ENSDARG00000100375	chr13:3750219-3795667	timm23b	2.48269	1.66776	-0.501848	0.177338	0.438522	-
NONDRET001532.2	chr10:42154757-42157983	0	0.416214	8.42022	1.23e-05	0.000891393	Up	ENSDARG00000060922	chr10:42129209-42279757	dgcr14	6.63351	7.74401	0.284859	0.177464	0.438658	-
NONDRET001528.2	chr10:42154536-42157832	0	0.629367	9.25335	3.19e-06	0.000325496	Up	ENSDARG00000060922	chr10:42129209-42279757	dgcr14	6.63351	7.74401	0.284859	0.177464	0.438658	-
MSTRG.30018.1	chr9:7618814-7619942	0.0581247	0.953864	4.78117	2.41e-06	0.000264633	Up	ENSDARG00000058646	chr9:7570141-7641240	ptprna	1.59935	1.23864	-0.382912	0.179936	0.442293	-
MSTRG.6860.1	chr15:4026562-4026804	1.53495	6.57371	2.58386	3.3e-05	0.00190664	Up	ENSDARG00000062552	chr15:4031916-4154438	lpar6a	5.16794	6.38927	0.353421	0.185654	0.451262	-
MSTRG.9442.1	chr17:15706741-15707265	0	3.0539	8.92065	6.53e-13	7.94e-10	Up	ENSDARG00000057792	chr17:15736157-15739363	cx52.7	0	0.0219723	3.7339	0.186228	0.452103	-
MSTRG.11028.1	chr18:43303135-43303473	1.1316	0	-6.49882	0.000758368	0.020831	Down	ENSDARG00000105447	chr18:43370722-43445013	si:ch211-129p13.1	0.0275723	0	-3.74629	0.18669	0.452292	-
MSTRG.4009.2	chr12:27145438-27259873	0	0.854026	7.79798	0.000112492	0.00524323	Up	ENSDARG00000061255	chr12:27194634-27214463	dusp3a	2.46062	1.87055	-0.334422	0.188365	0.454079	-
MSTRG.8377.1	chr16:24835317-24836356	0.361479	2.01602	2.72189	5.3e-05	0.00283526	Up	ENSDARG00000078018	chr16:24818709-24826368	si:dkey-79d12.4	2.15502	1.61654	-0.365322	0.188556	0.454148	-
MSTRG.20909.1	chr3:33905827-33925868	0.638064	2.14279	2.0612	0.00172299	0.0386719	Up	ENSDARG00000096357	chr3:33921422-33921855	ighv3-2	0.107478	0.417246	2.05457	0.18874	0.454463	-
MSTRG.20909.1	chr3:33905827-33925868	0.638064	2.14279	2.0612	0.00172299	0.0386719	Up	ENSDARG00000096406	chr3:33931892-33932384	ighv2-1	0	0.13043	3.9625	0.192419	0.4601	-
MSTRG.8361.1	chr16:24035636-24036446	0	0.811185	7.5503	1.9e-06	0.000219476	Up	ENSDARG00000020866	chr16:23999187-24033538	apoa4b.2	0	0.0501477	3.95727	0.193339	0.461004	-
MSTRG.30178.1	chr9:16976894-16978527	1.33186	0.217788	-2.17205	0.000586927	0.0177231	Down	ENSDARG00000103505	chr9:16859746-16869855	fbxl3a	7.37865	5.42311	-0.362399	0.193629	0.461348	-
MSTRG.7459.1	chr15:33721353-33766298	1.17538	0.0604483	-3.51019	6.45e-05	0.00335903	Down	ENSDARG00000098954	chr15:33609319-33782911	stard13b	24.3502	20.727	-0.260976	0.194918	0.46377	-
NONDRET014078.1	chr3:26914806-26927193	0.99515	0.0636163	-2.89326	0.00138051	0.0331545	Down	ENSDARG00000089698	chr3:26927619-26941337	atf7ip2	5.64794	6.74594	0.319011	0.196827	0.466739	-
MSTRG.12209.1	chr19:47215243-47217741	1.75155	0.272223	-2.29574	0.000294532	0.0108839	Down	ENSDARG00000100195	chr19:47233127-47234087	AL953858.1	0.0707633	0.00297567	-2.60544	0.198981	0.470112	-
MSTRG.30328.1	chr9:22946266-22948191	0.057418	2.58267	5.42549	8.18e-09	2.38e-06	Up	ENSDARG00000012942	chr9:22866634-22937146	itgb5	68.3701	78.0872	0.250272	0.199089	0.470211	-
NONDRET014509.1	chr7:44272399-44274696	0.0299833	0.937676	4.8089	5.52e-06	0.000479573	Up	ENSDARG00000008811	chr7:44268999-44282056	cmtm3	33.9337	27.4205	-0.256221	0.200282	0.472075	-
MSTRG.3179.2	chr11:37574832-37578993	0	0.593144	9.38126	2.46e-06	0.000265721	Up	ENSDARG00000070213	chr11:37581500-37613287	etnk2	12.6887	15.9041	0.370374	0.200852	0.473025	-
MSTRG.3179.3	chr11:37574832-37578993	0	0.646711	9.47553	0.000455439	0.0146805	Up	ENSDARG00000070213	chr11:37581500-37613287	etnk2	12.6887	15.9041	0.370374	0.200852	0.473025	-
MSTRG.20788.3	chr3:31968851-31994716	13.0005	37.9284	1.87276	0.00243452	0.0486794	Up	ENSDARG00000076221	chr3:31973461-31974958	zgc:198419	0.408802	0.873324	1.09365	0.200997	0.473282	-
MSTRG.27196.1	chr7:5027406-5028164	1.39987	0	-8.01927	5.58e-08	1.17e-05	Down	ENSDARG00000101838	chr7:5034088-5040412	zgc:195075	0.058858	0	-4.57943	0.201621	0.474186	-
MSTRG.19799.1	chr25:34539845-34619462	5.22805	114.18	5.37161	0.00017536	0.00742337	Up	ENSDARG00000088889	chr25:34556086-34556700	si:dkey-108k21.14	25.6076	31.3278	0.369394	0.203948	0.47756	-
MSTRG.6600.3	chr14:47618140-47619714	0.577384	0	-7.82896	0.00254661	0.0495274	Down	ENSDARG00000039966	chr14:47469010-47629494	prom1a	42.454	45.7677	0.249461	0.204744	0.478638	-
MSTRG.16094.1	chr21:45517773-45634660	1.01044	0	-7.85988	0.00234517	0.0473173	Down	ENSDARG00000103403	chr21:45622621-45634251	sar1b	23.3832	18.218	-0.307062	0.208937	0.484776	-
MSTRG.16094.2	chr21:45517781-45634660	1.78115	0	-9.34896	0.00046628	0.0148865	Down	ENSDARG00000103403	chr21:45622621-45634251	sar1b	23.3832	18.218	-0.307062	0.208937	0.484776	-
MSTRG.3236.1	chr11:41070890-41071434	0.33087	1.96942	3.06624	0.000230183	0.0090376	Up	ENSDARG00000087247	chr11:40864061-41087770	kcnab2a	1.62504	1.09387	-0.43033	0.209506	0.485614	-
MSTRG.30428.1	chr9:28062040-28062313	1.82334	0.0489263	-4.04489	0.00249802	0.0493589	Down	ENSDARG00000056923	chr9:28049586-28057521	dbr1	9.07846	10.523	0.26983	0.2102	0.486667	-
MSTRG.1790.3	chr10:22901031-22906284	2.01428	0.143509	-3.07429	0.000484143	0.0153106	Down	ENSDARG00000039215	chr10:22921674-22937966	arrb2a	5.28816	6.39558	0.302312	0.210688	0.48729	-
MSTRG.1790.4	chr10:22903619-22904041	3.96425	0	-8.52776	1.29e-09	5.58e-07	Down	ENSDARG00000039215	chr10:22921674-22937966	arrb2a	5.28816	6.39558	0.302312	0.210688	0.48729	-
MSTRG.18579.1	chr24:25425908-25426191	0.208993	2.22185	3.78809	5.37e-05	0.00286249	Up	ENSDARG00000074480	chr24:25368086-25536024	cnksr2a	0.107638	0.0411447	-1.0813	0.212536	0.490601	-
MSTRG.11547.2	chr19:12513537-12520323	0.510067	2.15346	2.44766	0.00027136	0.0102833	Up	ENSDARG00000004280	chr19:12487055-12512460	seh1l	16.1708	17.487	0.247518	0.213636	0.491814	-
MSTRG.15007.1	chr21:173822-175577	0.261789	1.88697	3.02913	0.000596306	0.0178452	Up	ENSDARG00000100789	chr21:43583-271694	plgrkt	2.35131	1.7373	-0.494312	0.214957	0.494145	-
MSTRG.19904.2	chr25:36520195-36522919	0.878682	0	-9.18834	0.000550725	0.0168969	Down	ENSDARG00000014866	chr25:36502300-36513143	hprt1l	2.90766	3.53368	0.337342	0.21505	0.49427	-
MSTRG.14131.1	chr20:17649055-17653867	0.957998	0.127278	-2.27066	0.00141786	0.0338087	Down	ENSDARG00000018693	chr20:17840340-17919655	cdh2	156.133	126.288	-0.251045	0.215433	0.495018	-
MSTRG.14128.1	chr20:17631855-17634911	0.761552	0.0851877	-2.48531	0.00037618	0.0128371	Down	ENSDARG00000018693	chr20:17840340-17919655	cdh2	156.133	126.288	-0.251045	0.215433	0.495018	-
MSTRG.14126.1	chr20:17601633-17605692	0.782155	0.105637	-2.20728	0.00204249	0.0435834	Down	ENSDARG00000018693	chr20:17840340-17919655	cdh2	156.133	126.288	-0.251045	0.215433	0.495018	-
MSTRG.14129.1	chr20:17635656-17642397	0.789122	0.0959997	-2.3342	0.00160823	0.0369645	Down	ENSDARG00000018693	chr20:17840340-17919655	cdh2	156.133	126.288	-0.251045	0.215433	0.495018	-
MSTRG.24366.7	chr5:22597705-22604147	3.6167	0.14392	-4.27367	2.64e-06	0.000275755	Down	ENSDARG00000035549	chr5:22604004-22614490	uprt	54.627	61.2984	0.235287	0.21542	0.495018	-
MSTRG.20143.1	chr3:6927432-6928285	0.196382	1.51611	3.36988	4.68e-06	0.000441306	Up	ENSDARG00000088789	chr3:6835018-6881600	mast1b	0.749553	0.924411	0.361203	0.216146	0.495858	-
MSTRG.19232.1	chr25:9341586-9341915	0.149984	3.33464	4.59727	1.27e-06	0.00015593	Up	ENSDARG00000052121	chr25:8933357-8936895	rag2	0.435812	0.632473	0.566737	0.220377	0.501442	-
MSTRG.19239.1	chr25:9179265-9183610	1.30781	0.255851	-1.84418	0.00166483	0.0379394	Down	ENSDARG00000052121	chr25:8933357-8936895	rag2	0.435812	0.632473	0.566737	0.220377	0.501442	-
MSTRG.11247.1	chr19:113547-116741	1.11592	2.81791	1.82665	0.000748929	0.0206992	Up	ENSDARG00000078529	chr19:92480-107192	adgrb1b	0.021556	0.0604957	1.53188	0.220377	0.501442	-
MSTRG.19799.1	chr25:34539845-34619462	5.22805	114.18	5.37161	0.00017536	0.00742337	Up	ENSDARG00000097258	chr25:34604168-34604578	si:dkey-108k21.25	380.847	456.916	0.329699	0.224881	0.508358	-
MSTRG.2448.15	chr11:2955334-2958344	3.45313	0.096809	-4.39436	2.64e-05	0.00163686	Down	ENSDARG00000070919	chr11:2936770-3127722	cpne5b	0.009383	0.0461947	1.95005	0.226782	0.510767	-
MSTRG.10186.1	chr18:812722-878736	0	1.76408	8.91254	0.000677671	0.0195371	Up	ENSDARG00000101933	chr18:786700-844980	CELF6	0.0962357	0.169182	0.849024	0.227835	0.512704	-
MSTRG.22301.1	chr4:33315719-33316063	0.0760207	1.77623	4.47985	6.68e-05	0.00343767	Up	ENSDARG00000095521	chr4:33326258-33483110	znf1090	1.51994	1.00759	-0.53629	0.228594	0.51381	-
MSTRG.3568.1	chr12:6639174-6639753	0.283103	2.52302	3.77292	1.92e-05	0.00127806	Up	ENSDARG00000008127	chr12:6532730-6871872	pcdh15b	2.17761	3.29097	0.580321	0.232201	0.519439	-
MSTRG.15612.1	chr21:27161017-27188026	0.00508167	1.72729	5.84513	0.00138502	0.0332031	Up	ENSDARG00000079905	chr21:27167051-27236452	mark2a	31.8308	24.4696	-0.265821	0.235347	0.523627	-
MSTRG.3084.1	chr11:32832950-32833376	1.06766	0.018052	-4.78649	0.00104934	0.0272563	Down	ENSDARG00000101537	chr11:32884151-32885017	BX530032.1	0.141882	0.022076	-2.43773	0.23963	0.530341	-
MSTRG.1502.1	chr10:8189898-8190784	0.169446	1.18426	3.11512	0.000275633	0.0103863	Up	ENSDARG00000040326	chr10:8196016-8238489	DHX29	3.77188	2.97553	-0.292846	0.240131	0.531015	-
MSTRG.22301.1	chr4:33315719-33316063	0.0760207	1.77623	4.47985	6.68e-05	0.00343767	Up	ENSDARG00000094308	chr4:33296007-33309410	si:dkey-247i3.6	0.828056	0.583288	-0.444633	0.244486	0.534984	-
MSTRG.1788.1	chr10:22636686-22638927	0.737294	2.02467	1.84568	0.00178562	0.0394813	Up	ENSDARG00000056920	chr10:22613718-22810208	tmem88a	0.00249367	0.062083	2.36623	0.24608	0.53745	-
MSTRG.6993.1	chr15:13812134-13817564	0.816865	0.0702727	-2.82531	0.000631953	0.0186203	Down	ENSDARG00000103720	chr15:14048922-14050804	zgc:162730	12.8265	14.5358	0.247636	0.246641	0.538352	-
MSTRG.6987.1	chr15:13827011-13827743	0.895543	0.0248417	-4.21149	0.00204282	0.0435834	Down	ENSDARG00000103720	chr15:14048922-14050804	zgc:162730	12.8265	14.5358	0.247636	0.246641	0.538352	-
MSTRG.6990.1	chr15:13828416-13829120	1.47186	0.0732923	-3.4505	0.00145788	0.0344271	Down	ENSDARG00000103720	chr15:14048922-14050804	zgc:162730	12.8265	14.5358	0.247636	0.246641	0.538352	-
NONDRET013790.1	chr22:11173748-11397309	0.004709	0.075202	4.07792	0.00208464	0.0442638	Up	ENSDARG00000017798	chr22:11114471-11170556	bcor	3.49949	2.84489	-0.25402	0.248476	0.541119	-
MSTRG.21001.1	chr3:37459420-37459716	9.4711	0.80802	-2.98268	0.00057006	0.0173311	Down	ENSDARG00000014763	chr3:37416623-37446997	arf2a	97.1266	123.702	0.227989	0.250373	0.543819	-
MSTRG.20990.1	chr3:37451846-37452465	1.33679	0.070683	-3.73493	0.00071114	0.0201119	Down	ENSDARG00000014763	chr3:37416623-37446997	arf2a	97.1266	123.702	0.227989	0.250373	0.543819	-
MSTRG.21768.1	chr4:9620433-9628442	1.95597	8.40931	2.48036	3.71e-05	0.00213251	Up	ENSDARG00000033179	chr4:9611658-9618641	tmem243b	6.05656	7.09722	0.29875	0.250968	0.544283	-
MSTRG.14294.1	chr20:26130030-26130727	0.228681	2.94673	4.23358	3.61e-07	5.43e-05	Up	ENSDARG00000056089	chr20:26103444-26125834	nrbp1	22.5667	18.6163	-0.220655	0.251889	0.54568	-
NONDRET014328.1	chr6:36304393-36306666	0.489243	0	-6.40843	0.000930402	0.0246455	Down	ENSDARG00000061051	chr6:36152230-36219995	brinp3a.2	1.01972	1.34129	0.395019	0.255226	0.550485	-
NONDRET014327.1	chr6:36303834-36306812	0.831546	0	-7.18586	1.78e-05	0.00120564	Down	ENSDARG00000061051	chr6:36152230-36219995	brinp3a.2	1.01972	1.34129	0.395019	0.255226	0.550485	-
MSTRG.13185.2	chr2:37320917-37326885	0	0.334047	8.15797	0.00171983	0.0386719	Up	ENSDARG00000038700	chr2:37312631-37313702	gpr160	0	0.031304	3.43701	0.259504	0.555959	-
MSTRG.26966.1	chr6:55732881-55736947	2.38257	0.383688	-2.08311	0.000380313	0.0128471	Down	ENSDARG00000077028	chr6:55835844-55847944	si:ch211-81n22.1	7.77998	8.97651	0.273118	0.260631	0.556755	-
MSTRG.26968.1	chr6:55739778-55740836	1.52764	0.165291	-2.50142	0.000792485	0.0216348	Down	ENSDARG00000077028	chr6:55835844-55847944	si:ch211-81n22.1	7.77998	8.97651	0.273118	0.260631	0.556755	-
MSTRG.20788.3	chr3:31968851-31994716	13.0005	37.9284	1.87276	0.00243452	0.0486794	Up	ENSDARG00000037935	chr3:31948689-31966801	aldh16a1	5.38689	6.10391	0.235436	0.261266	0.557575	-
MSTRG.15612.1	chr21:27161017-27188026	0.00508167	1.72729	5.84513	0.00138502	0.0332031	Up	ENSDARG00000044544	chr21:27156068-27158628	zgc:110782	9.48174	7.6522	-0.259724	0.262033	0.558795	-
NONDRET003863.2	chr17:26963645-26967368	0.506295	0.0229033	-4.08053	0.00020374	0.00833464	Down	ENSDARG00000089553	chr17:26962741-26967046	si:dkey-221l4.11	0.0495327	0.026866	-1.89355	0.2621	0.558845	-
NONDRET001621.2	chr11:11454273-11454566	0.249545	12.7431	5.78234	2.9e-11	1.85e-08	Up	ENSDARG00000093221	chr11:11446931-11448858	si:dkey-23f9.11	0	0.018968	3.41377	0.262901	0.559826	-
NONDRET001620.2	chr11:11451829-11452122	1.31771	10.6095	3.22772	1.03e-05	0.000787443	Up	ENSDARG00000093221	chr11:11446931-11448858	si:dkey-23f9.11	0	0.018968	3.41377	0.262901	0.559826	-
MSTRG.2629.2	chr11:11443261-11463864	0.908619	82.0384	6.89126	1.23e-17	8.23e-14	Up	ENSDARG00000093221	chr11:11446931-11448858	si:dkey-23f9.11	0	0.018968	3.41377	0.262901	0.559826	-
MSTRG.19799.1	chr25:34539845-34619462	5.22805	114.18	5.37161	0.00017536	0.00742337	Up	ENSDARG00000089737	chr25:34602522-34602833	si:dkey-108k21.23	114.088	138.819	0.361006	0.266266	0.563032	-
MSTRG.3271.1	chr11:42156043-42157413	5.57378	0.70934	-2.4453	0.000191891	0.00802163	Down	ENSDARG00000054458	chr11:42034647-42148436	slmapa	12.1166	12.2447	0.224679	0.26676	0.56368	-
MSTRG.24222.1	chr5:17126410-17127153	4.01319	0.775955	-1.92853	0.00167786	0.0381065	Down	ENSDARG00000092687	chr5:17095874-17098210	si:ch211-130h14.6	0.741709	0.420149	-0.650613	0.267093	0.564012	-
MSTRG.3939.1	chr12:24356503-24437299	2.09876	11.323	2.76776	3.16e-05	0.00186095	Up	ENSDARG00000061647	chr12:24221098-24516088	nrxn1a	0.759384	0.540802	-0.373415	0.268169	0.564746	-
MSTRG.12644.1	chr2:13701309-13701863	1.87888	12.4635	3.09922	2.63e-06	0.000275755	Up	ENSDARG00000003944	chr2:13693313-13699940	nmur1b	0.097477	0.029516	-1.55203	0.270093	0.567175	-
MSTRG.16651.1	chr22:15149325-15161773	1.20115	0.242946	-1.83338	0.0014464	0.0342451	Down	ENSDARG00000042925	chr22:15225144-15254255	mfng	0.530544	0.692663	0.472914	0.271339	0.568759	-
MSTRG.8377.1	chr16:24835317-24836356	0.361479	2.01602	2.72189	5.3e-05	0.00283526	Up	ENSDARG00000086091	chr16:24828809-24900059	kcnn4	0.366131	0.55548	0.634168	0.272331	0.569872	-
NONDRET006118.2	chr21:12492129-12497177	2.54721	0.129698	-3.35009	0.000117516	0.0053836	Down	ENSDARG00000070045	chr21:11987250-12179915	celf4	1.048	0.5885	-0.523148	0.275812	0.574481	-
MSTRG.24546.1	chr5:29495520-29496227	0.107395	0.819181	3.10583	0.00175128	0.0390773	Up	ENSDARG00000055712	chr5:29481088-29487924	sdhda	0.435052	0.688147	0.602594	0.276212	0.575087	-
MSTRG.7046.1	chr15:15885684-15888378	1.43365	0.308416	-1.73839	0.00217491	0.0452255	Down	ENSDARG00000057625	chr15:15920156-15941810	dusp14	2.66933	3.608	0.460249	0.276805	0.575856	-
MSTRG.3568.1	chr12:6639174-6639753	0.283103	2.52302	3.77292	1.92e-05	0.00127806	Up	ENSDARG00000071772	chr12:6509286-6518178	si:ch211-253p2.2	1.874	2.78018	0.593657	0.277416	0.576643	-
MSTRG.10798.1	chr18:28379067-28379526	0.23519	1.82631	3.126	0.00108164	0.0276127	Up	ENSDARG00000010029	chr18:28586400-28901951	spon1a	0.014237	0	-3.93764	0.280468	0.58028	-
MSTRG.11868.1	chr19:28756815-28757225	0.120262	1.72883	3.72125	0.000250203	0.00961771	Up	ENSDARG00000011506	chr19:28706989-28749941	lpcat1	6.62349	7.65259	0.242804	0.280675	0.580487	-
MSTRG.22203.1	chr4:29096125-29096511	0.331105	3.60438	3.6949	5.76e-07	7.78e-05	Up	ENSDARG00000074009	chr4:28860207-29154519	znf1059	2.0807	1.46395	-0.436759	0.282129	0.582249	-
MSTRG.22184.1	chr4:28813552-28814107	0.476774	3.49113	3.23216	1.39e-05	0.000965255	Up	ENSDARG00000074009	chr4:28860207-29154519	znf1059	2.0807	1.46395	-0.436759	0.282129	0.582249	-
MSTRG.19799.1	chr25:34539845-34619462	5.22805	114.18	5.37161	0.00017536	0.00742337	Up	ENSDARG00000091728	chr25:34509159-34540292	zgc:114046	179.425	205.794	0.251053	0.286351	0.588232	-
MSTRG.13286.1	chr2:41408937-41409405	0.904257	0	-6.34915	0.00166801	0.0379472	Down	ENSDARG00000054754	chr2:41269043-41269779	hs6st1a	0.525344	0.225707	-1.0677	0.288084	0.590658	-
MSTRG.9373.2	chr17:12791264-12948709	60.6343	0	-11.0484	0.000200971	0.00827196	Down	ENSDARG00000007693	chr17:12788568-12792670	nfkbiab	54.7926	45.2757	-0.2145	0.290767	0.594545	-
MSTRG.72.1	chr1:3058590-3059455	1.91952	0.13256	-3.29981	6.45e-06	0.000538844	Down	ENSDARG00000103647	chr1:2747370-2875195	gpc5a	2.55386	3.18508	0.370141	0.292799	0.596704	-
MSTRG.78.1	chr1:3073198-3074442	1.30337	0.0862383	-3.17975	9.74e-05	0.00468546	Down	ENSDARG00000103647	chr1:2747370-2875195	gpc5a	2.55386	3.18508	0.370141	0.292799	0.596704	-
MSTRG.77.1	chr1:3072288-3072862	1.29375	0.0447333	-3.57558	0.00130103	0.0318752	Down	ENSDARG00000103647	chr1:2747370-2875195	gpc5a	2.55386	3.18508	0.370141	0.292799	0.596704	-
MSTRG.71.1	chr1:3048092-3048816	2.20704	0.290736	-2.44882	0.000207413	0.00843331	Down	ENSDARG00000103647	chr1:2747370-2875195	gpc5a	2.55386	3.18508	0.370141	0.292799	0.596704	-
MSTRG.75.1	chr1:3062416-3063574	1.93452	0.25321	-2.36757	0.000586468	0.0177231	Down	ENSDARG00000103647	chr1:2747370-2875195	gpc5a	2.55386	3.18508	0.370141	0.292799	0.596704	-
MSTRG.4584.1	chr13:5047692-5048178	0.513868	2.96983	3.07568	2.37e-05	0.00152662	Up	ENSDARG00000078166	chr13:5114581-5128717	si:dkey-78p8.1	4.69468	3.89253	-0.207611	0.294107	0.598136	-
MSTRG.26638.1	chr6:40869218-40871325	1.06038	2.65445	1.75817	0.00175429	0.0390773	Up	ENSDARG00000013240	chr6:40769078-40902082	zgc:172271	1.27455	0.975898	-0.325548	0.296154	0.600967	-
NONDRET004075.2	chr18:7610579-7613204	0.341423	12.0965	6.00493	6.94e-07	9.1e-05	Up	ENSDARG00000093936	chr18:7632446-7634646	si:dkeyp-1h4.6	0.218757	0.0675457	-1.55051	0.296286	0.601092	-
NONDRET004074.2	chr18:7610395-7613204	1.94639	9.26586	2.9115	2.06e-05	0.00134849	Up	ENSDARG00000093936	chr18:7632446-7634646	si:dkeyp-1h4.6	0.218757	0.0675457	-1.55051	0.296286	0.601092	-
MSTRG.15261.1	chr21:11145272-11146352	0.973913	7.43584	3.34504	1.16e-07	2.22e-05	Up	ENSDARG00000069988	chr21:11151365-11159187	arid5b	0.313884	0.50874	0.639241	0.298623	0.603687	-
MSTRG.26183.1	chr6:22049539-22052625	7.41132	21.3165	1.94206	0.000555353	0.0169999	Up	ENSDARG00000098433	chr6:22053123-22060439	utp6	77.0797	87.2972	0.263387	0.303914	0.610587	-
MSTRG.2759.2	chr11:15054249-15060618	3.96962	0.535468	-2.51115	0.000573584	0.0173987	Down	ENSDARG00000104204	chr11:15010648-15032905	slc1a8a	0	0.0207537	3.74136	0.310448	0.619352	-
NONDRET005841.2	chr20:35657779-35660953	0.677242	2.32336	2.18635	0.000307347	0.0111722	Up	ENSDARG00000091757	chr20:35665673-35678453	adgrf6	0.0396433	0.00222667	-2.74645	0.31112	0.619923	-
MSTRG.22666.1	chr4:44091164-44091527	5.40765	0.112465	-4.55366	8.24e-06	0.000660316	Down	ENSDARG00000086296	chr4:44084822-44105274	si:ch211-209p16.1	0.57381	0.412046	-0.423899	0.311715	0.620723	-
MSTRG.14865.1	chr20:53138621-53139631	0.492279	1.61785	2.11078	0.000697826	0.0198625	Up	ENSDARG00000098952	chr20:53146699-53162461	gata4	0.183119	0.299091	0.796441	0.311848	0.620828	-
MSTRG.23770.2	chr4:75074111-75092700	0	6.75734	9.00482	0.000549314	0.0168924	Up	ENSDARG00000094854	chr4:75060810-75080072	ms4a17a.8	3.50591	2.82122	-0.25483	0.31483	0.623446	-
MSTRG.460.1	chr1:22812457-22813111	1.1524	5.57843	2.58139	8.47e-05	0.00412854	Up	ENSDARG00000055099	chr1:22815786-22867138	fam184b	0.571197	0.738115	0.46342	0.316218	0.625182	-
NONDRET001673.2	chr11:12654042-12654335	1.4789	24.9686	4.38909	3.41e-10	1.69e-07	Up	ENSDARG00000058504	chr11:12662285-12670694	ap1s2	54.7997	71.7215	0.428993	0.316918	0.626083	-
MSTRG.24060.1	chr5:11476425-11476771	0.240588	2.45208	3.37413	0.000187521	0.00786353	Up	ENSDARG00000079588	chr5:11485079-11530957	gatsl3	8.62669	6.68814	-0.209561	0.320026	0.630188	-
NONDRET014179.1	chr4:7641375-7644352	0.470885	1.91295	2.35089	0.000267624	0.0101705	Up	ENSDARG00000006029	chr4:7644978-7664536	lta4h	2.94357	3.3743	0.288414	0.321345	0.63203	-
MSTRG.30124.1	chr9:13266259-13266534	0.878565	7.12076	3.52133	2.28e-06	0.00025593	Up	ENSDARG00000019950	chr9:13258382-13280124	carf	13.8627	9.94205	-0.27119	0.322432	0.633517	-
MSTRG.25633.1	chr6:545983-546407	0.60067	2.45224	2.41352	0.00119913	0.0298798	Up	ENSDARG00000038151	chr6:561006-574539	zgc:92360	0.107564	0.013884	-1.58518	0.323939	0.63565	-
MSTRG.14910.1	chr20:52969469-52972541	3.67889	0.698203	-1.83823	0.00146681	0.0344849	Down	ENSDARG00000029581	chr20:52736155-53040695	tbc1d7	2.0202	2.3535	0.284503	0.32612	0.638273	-
MSTRG.31329.1	chrKN150046.1:96543-99821	1.07232	0.176474	-2.10992	0.00227313	0.0465574	Down	ENSDARG00000103813	chrKN150046.1:15555-87808	CABZ01078449.1	20.8947	23.6194	0.229535	0.329005	0.642198	-
MSTRG.9158.1	chr17:1656599-1657972	1.8276	0.084457	-3.68937	2.44e-05	0.00154738	Down	ENSDARG00000101066	chr17:1660955-1682500	srp14	21.4655	17.6354	-0.228059	0.33468	0.649682	-
MSTRG.24898.2	chr5:41684091-41862053	0.58499	10.1446	4.51515	1.18e-11	7.89e-09	Up	ENSDARG00000099531	chr5:41867714-41892264	pimr58	0.158459	0.0663187	-0.998337	0.336156	0.651018	-
MSTRG.24898.4	chr5:41701913-42159064	1.35826	14.7406	3.71029	3.26e-08	7.39e-06	Up	ENSDARG00000099531	chr5:41867714-41892264	pimr58	0.158459	0.0663187	-0.998337	0.336156	0.651018	-
MSTRG.14390.1	chr20:30774994-30818983	0	1.51149	8.09882	4.15e-05	0.00234566	Up	ENSDARG00000042623	chr20:30799646-30819003	acbd3	17.8107	15.2562	-0.200549	0.337098	0.652103	-
MSTRG.9638.4	chr17:25454778-25461982	0	2.00047	9.412	0.000474964	0.0150731	Up	ENSDARG00000022995	chr17:25425932-25461984	clic4	71.5998	60.5403	-0.176978	0.339329	0.65469	-
MSTRG.1414.1	chr10:4653854-4654183	0	3.4262	8.42335	6.27e-09	1.91e-06	Up	ENSDARG00000100642	chr10:4565579-4641558	plppr1	0.0988133	0.195135	0.97977	0.340877	0.656447	-
MSTRG.6520.1	chr14:45533565-45533889	0.132036	1.57073	3.44561	0.000726214	0.0203001	Up	ENSDARG00000104945	chr14:45619121-45653489	sncb	0.0415563	0.0996303	1.29907	0.341168	0.65691	-
MSTRG.30648.1	chr9:38332077-38332373	1.41668	9.18068	3.21118	4.46e-07	6.56e-05	Up	ENSDARG00000075929	chr9:38331114-38347099	si:dkey-219c10.4	0.0301887	0.0993757	1.51606	0.342421	0.658335	-
MSTRG.1000.3	chr1:50461295-50464856	0	3.62228	10.5776	0.000227645	0.00900948	Up	ENSDARG00000043587	chr1:50422872-50429329	srd5a2a	0.184596	0.325427	0.739175	0.342962	0.658881	-
MSTRG.23254.1	chr4:59292807-59293581	3.21015	0.211826	-3.35278	5.44e-06	0.000475719	Down	ENSDARG00000099242	chr4:59321032-59334653	BX255935.1	0.0955653	0.0327337	-1.38289	0.343727	0.659868	-
MSTRG.9008.2	chr16:52632788-52633921	0	1.78366	9.20225	1.88e-14	4.2e-11	Up	ENSDARG00000022415	chr16:52633842-52654423	srsf10a	21.36	18.0963	-0.219919	0.346236	0.661952	-
MSTRG.9038.1	chr16:53367464-53425457	1.43192	0	-7.4274	0.000300049	0.0110572	Down	ENSDARG00000012588	chr16:53391579-53415626	ptdss1a	21.7357	18.2688	-0.196735	0.346808	0.662628	-
MSTRG.28452.1	chr7:65159750-65160103	1.40084	4.77307	2.18038	0.000797212	0.0217094	Up	ENSDARG00000104788	chr7:65163634-65171140	CLEC3A	0.043167	0	-3.50882	0.347258	0.662999	-
MSTRG.20276.1	chr3:12517021-12517639	0.157476	1.18262	3.08093	0.000314021	0.0112921	Up	ENSDARG00000104593	chr3:12558901-12563983	cyp2k18	0.0187247	0	-3.64237	0.349008	0.66311	-
MSTRG.27159.1	chr7:3284396-3289042	2.57807	0	-7.52279	2.58e-07	4.17e-05	Down	ENSDARG00000076257	chr7:3291794-3293862	si:ch211-285c6.1	0.0198867	0	-3.50854	0.348291	0.66311	-
MSTRG.1807.1	chr10:24152890-24154424	0.756613	0	-8.23852	0.00150398	0.0350502	Down	ENSDARG00000029051	chr10:24079431-24327137	gbe1a	0.0186483	0	-3.50826	0.349315	0.66311	-
NONDRET005172.2	chr2:26400608-26402263	0	0.403811	6.74767	0.000602511	0.0179906	Up	ENSDARG00000056196	chr2:26161209-26489761	slc2a2	0.106816	0.138276	-0.72333	0.349689	0.66311	-
MSTRG.2294.1	chr10:44764693-44765638	3.87822	0.814821	-1.76759	0.00197515	0.0424748	Down	ENSDARG00000100594	chr10:44794987-44825759	sez6l	0.251097	0.178046	-0.422021	0.351892	0.664798	-
MSTRG.15612.1	chr21:27161017-27188026	0.00508167	1.72729	5.84513	0.00138502	0.0332031	Up	ENSDARG00000087993	chr21:27152792-27154509	bada	8.58926	6.99446	-0.235875	0.354665	0.66807	-
MSTRG.9195.1	chr17:4052593-4052848	0.0532557	1.2907	4.01625	0.00231807	0.046983	Up	ENSDARG00000013409	chr17:4068853-4073131	bmp2a	0.06772	0.0181257	-1.61723	0.359039	0.67364	-
MSTRG.29590.1	chr8:45246897-45247371	0.451097	1.80763	2.30904	0.00238088	0.0478383	Up	ENSDARG00000076270	chr8:45218927-45269491	adamts13	0.0147743	0.0407903	1.31362	0.360913	0.675881	-
MSTRG.24898.4	chr5:41701913-42159064	1.35826	14.7406	3.71029	3.26e-08	7.39e-06	Up	ENSDARG00000094728	chr5:41781120-41790287	pimr58	0.0484207	0.014206	-1.03187	0.361206	0.676062	-
MSTRG.24898.2	chr5:41684091-41862053	0.58499	10.1446	4.51515	1.18e-11	7.89e-09	Up	ENSDARG00000094728	chr5:41781120-41790287	pimr58	0.0484207	0.014206	-1.03187	0.361206	0.676062	-
NONDRET005172.2	chr2:26400608-26402263	0	0.403811	6.74767	0.000602511	0.0179906	Up	ENSDARG00000005364	chr2:26404894-26501150	grin3ba	0.034186	0.0578807	0.764275	0.36359	0.678857	-
MSTRG.10097.1	chr17:51670954-51672117	0.211541	1.50544	3.00584	0.00240228	0.0481788	Up	ENSDARG00000086027	chr17:51675275-51700713	si:ch211-168d23.3	0.042733	0.07503	0.712604	0.367659	0.683193	-
MSTRG.29713.2	chr8:50825634-50827294	0.811897	0	-7.60951	0.000291369	0.0108268	Down	ENSDARG00000099651	chr8:50824646-50851260	bin3	7.54818	5.7839	-0.299821	0.369114	0.68474	-
MSTRG.27087.1	chr7:1203706-1207093	0.0629223	1.04104	5.08378	0.000807143	0.0218124	Up	ENSDARG00000090965	chr7:1168799-1211240	ripk3	2.80877	2.27371	-0.252468	0.373995	0.689908	-
NONDRET009924.2	chr5:15259347-15307156	0	0.296151	7.03872	0.00105881	0.0273958	Up	ENSDARG00000058365	chr5:15319431-15340268	hspb8	25.4273	20.6687	-0.228364	0.379061	0.69454	-
MSTRG.8640.2	chr16:34959315-34962069	1.1401	0	-8.90367	0.000633535	0.0186259	Down	ENSDARG00000101081	chr16:34962068-35377055	ptprub	3.0076	3.11326	0.200875	0.380186	0.695002	-
MSTRG.9638.4	chr17:25454778-25461982	0	2.00047	9.412	0.000474964	0.0150731	Up	ENSDARG00000031782	chr17:25463075-25531858	aim1a	6.39216	5.19973	-0.22724	0.380267	0.695036	-
MSTRG.23238.1	chr4:59838130-59839319	1.30957	0.037772	-4.38124	4.46e-06	0.000432325	Down	ENSDARG00000104006	chr4:59792599-59797711	znf1082	0.410839	0.289147	-0.471899	0.381258	0.695935	-
MSTRG.3579.1	chr12:8013753-8014471	1.1834	3.12556	1.85986	0.00229002	0.0466976	Up	ENSDARG00000079468	chr12:7964117-8005310	RHOBTB1	0.374461	0.4703	0.367533	0.382015	0.696793	-
MSTRG.28452.1	chr7:65159750-65160103	1.40084	4.77307	2.18038	0.000797212	0.0217094	Up	ENSDARG00000101280	chr7:65085710-65150640	vat1l	0.0864547	0.206755	1.03324	0.383224	0.69809	-
MSTRG.6860.1	chr15:4026562-4026804	1.53495	6.57371	2.58386	3.3e-05	0.00190664	Up	ENSDARG00000104631	chr15:4018539-4051033	RNF14 (1 of many)	1.29573	1.60633	0.397974	0.384351	0.699353	-
MSTRG.31906.1	chrKN150672.1:103516-104450	2.13836	0.229716	-2.57805	0.000158658	0.00690666	Down	ENSDARG00000104686	chrKN150672.1:48226-71593	hsf5	0.0193427	0.0681567	1.94075	0.385358	0.700253	-
MSTRG.7845.1	chr16:2610971-2612234	0.448421	1.39553	2.00554	0.00242919	0.0486457	Up	ENSDARG00000076541	chr16:2602926-2606529	clec3ba	1.37685	0.923874	-0.420123	0.385587	0.700422	-
MSTRG.21746.1	chr4:9354592-9355108	1.36087	6.23576	2.63641	1.62e-05	0.00111134	Up	ENSDARG00000058159	chr4:9359781-9388443	ipo8	32.3417	26.9053	-0.195588	0.388537	0.701611	-
MSTRG.19799.1	chr25:34539845-34619462	5.22805	114.18	5.37161	0.00017536	0.00742337	Up	ENSDARG00000075508	chr25:34545427-34546047	si:dkey-108k21.10	203.719	225.745	0.210671	0.389891	0.702218	-
MSTRG.22.1	chr1:1916835-1917344	1.62856	4.62119	1.86054	0.00146684	0.0344849	Up	ENSDARG00000078743	chr1:1926719-1927735	oxgr1a.2	0	0.0329203	3.37866	0.390359	0.702443	-
MSTRG.27196.1	chr7:5027406-5028164	1.39987	0	-8.01927	5.58e-08	1.17e-05	Down	ENSDARG00000060049	chr7:5017942-5024180	zgc:195075	0.0333373	0	-3.60709	0.392656	0.703479	-
MSTRG.14390.1	chr20:30774994-30818983	0	1.51149	8.09882	4.15e-05	0.00234566	Up	ENSDARG00000042627	chr20:30822700-30987041	nhsl1b	1.96425	2.07902	0.201291	0.398837	0.709978	-
MSTRG.15007.1	chr21:173822-175577	0.261789	1.88697	3.02913	0.000596306	0.0178452	Up	ENSDARG00000105123	chr21:157096-170318	zer1	6.4872	7.03945	0.173659	0.403358	0.714855	-
MSTRG.9643.1	chr17:25613108-25613338	0.55804	6.5319	3.77937	1.33e-07	2.44e-05	Up	ENSDARG00000044136	chr17:25591435-25612457	rab3gap2	15.7441	13.8896	-0.159263	0.412019	0.722799	-
MSTRG.7845.1	chr16:2610971-2612234	0.448421	1.39553	2.00554	0.00242919	0.0486457	Up	ENSDARG00000058943	chr16:2609899-2632856	cdcp1a	22.0593	23.5063	0.15373	0.416041	0.72754	-
MSTRG.24898.4	chr5:41701913-42159064	1.35826	14.7406	3.71029	3.26e-08	7.39e-06	Up	ENSDARG00000093543	chr5:41788311-41906669	pimr58	0.198369	0.131376	-0.588474	0.420138	0.732508	-
MSTRG.24898.2	chr5:41684091-41862053	0.58499	10.1446	4.51515	1.18e-11	7.89e-09	Up	ENSDARG00000093543	chr5:41788311-41906669	pimr58	0.198369	0.131376	-0.588474	0.420138	0.732508	-
MSTRG.12203.1	chr19:47038897-47039921	1.06241	0.0754567	-3.07423	0.000741574	0.0205384	Down	ENSDARG00000069973	chr19:47114484-47172777	samd12	0.17922	0.373226	0.935004	0.423574	0.735704	-
MSTRG.3605.7	chr12:8479034-8549789	13.0146	0.398523	-4.14807	6.86e-05	0.00351569	Down	ENSDARG00000023591	chr12:8531842-8541884	nrbf2b	51.9341	55.7188	0.167358	0.432219	0.744825	-
MSTRG.7046.1	chr15:15885684-15888378	1.43365	0.308416	-1.73839	0.00217491	0.0452255	Down	ENSDARG00000031562	chr15:15850188-15883576	tada2a	60.5596	52.0506	-0.157561	0.433117	0.745923	-
MSTRG.13784.1	chr20:2693372-2694109	0.376632	2.22353	2.83997	2.09e-05	0.00135581	Up	ENSDARG00000032277	chr20:2662595-2696451	rars2	2.21948	3.34953	0.219027	0.436175	0.749441	-
MSTRG.25656.1	chr6:1441895-1443001	1.38637	0.0634207	-3.7536	5.18e-06	0.000469062	Down	ENSDARG00000045978	chr6:1542217-1562292	chchd6b	32.7875	35.5519	0.169444	0.436867	0.750196	-
MSTRG.14799.1	chr20:50718016-50718551	0.0825683	1.35742	4.19343	5.61e-05	0.00297873	Up	ENSDARG00000088117	chr20:50832098-50922344	FUT8 (1 of many)	0.139068	0.0496027	-1.14515	0.440484	0.753882	-
MSTRG.30072.1	chr9:11482813-11505794	0	1.79599	6.82002	7.12e-05	0.0036205	Up	ENSDARG00000078671	chr9:11560822-11563419	cdk5r2b	0.017028	0.0603463	1.70468	0.440528	0.753882	-
NONDRET009924.2	chr5:15259347-15307156	0	0.296151	7.03872	0.00105881	0.0273958	Up	ENSDARG00000086327	chr5:15167657-15316987	srrm4	0.889942	1.00924	0.218137	0.44414	0.756972	-
MSTRG.23552.1	chr4:70136545-70137099	0.484105	2.83882	2.88985	2.08e-05	0.00135581	Up	ENSDARG00000093254	chr4:70143228-70150606	CABZ01051641.1	0.926789	1.10572	0.322469	0.444326	0.757152	-
MSTRG.3155.1	chr11:36619078-36619687	0.809282	0.0105443	-4.6979	0.00200149	0.042907	Down	ENSDARG00000102773	chr11:36688810-36696536	cacna1da	1.72377	1.57413	-0.247335	0.454699	0.767797	-
MSTRG.3155.1	chr11:36619078-36619687	0.809282	0.0105443	-4.6979	0.00200149	0.042907	Down	ENSDARG00000102773	chr11:36530848-36652508	cacna1da	1.56712	1.20976	-0.247335	0.454699	0.767797	-
MSTRG.8171.2	chr16:16124517-16125963	2.79979	0	-9.01502	0.000625586	0.0185143	Down	ENSDARG00000076829	chr16:16133666-16212964	ankib1b	28.2541	30.3254	0.173976	0.457287	0.769637	-
MSTRG.28882.1	chr8:8991623-9047839	1.46651	0	-9.14715	1.15e-11	7.89e-09	Down	ENSDARG00000044972	chr8:8934840-8990590	bcap31	36.8358	38.8695	0.141482	0.457448	0.769808	-
MSTRG.26183.1	chr6:22049539-22052625	7.41132	21.3165	1.94206	0.000555353	0.0169999	Up	ENSDARG00000099307	chr6:22049538-22052625	si:dkey-10p5.10	17.5531	14.4362	-0.205448	0.460028	0.772247	-
MSTRG.12545.1	chr2:9254465-9343597	0.001184	1.53148	6.9	2.56e-05	0.00159054	Up	ENSDARG00000024479	chr2:9263880-9340492	pigk	28.4946	30.2822	0.157629	0.461485	0.773441	-
MSTRG.17287.2	chr23:7134316-7145493	0	1.44298	7.85291	0.00222273	0.0459401	Up	ENSDARG00000075948	chr23:6934655-7160016	slco4a1	0.591789	0.761436	0.471981	0.461484	0.773441	-
NONDRET002388.2	chr13:28276621-28284109	0.464221	0.0371067	-3.01137	0.000183294	0.00771045	Down	ENSDARG00000029894	chr13:28286847-28311636	slc2a15a	0.0174597	0	-3.26885	0.462531	0.774085	-
MSTRG.15250.2	chr21:9636462-9639044	0	1.13285	9.5837	0.000374189	0.0128019	Up	ENSDARG00000102730	chr21:9483443-9620559	mapk10	0.0231067	0.0550853	1.69435	0.467646	0.779801	-
MSTRG.9520.2	chr17:20963970-21008139	0.00363933	1.3811	5.73205	0.00227415	0.0465574	Up	ENSDARG00000003998	chr17:20943641-20959241	phyhipla	0.0618007	0.116499	0.840551	0.475038	0.787255	-
MSTRG.4315.1	chr12:45118856-45119399	0.114648	1.11064	3.41163	0.00133916	0.0325707	Up	ENSDARG00000076702	chr12:45141434-45162391	CABZ01068356.1	0.026549	0	-3.04904	0.481939	0.787519	-
MSTRG.7701.1	chr15:44891539-44891764	0	1.41758	6.5391	0.00138787	0.033212	Up	ENSDARG00000077677	chr15:44909767-44973759	PDGFD	0.0192403	0	-3.04885	0.481559	0.787519	-
MSTRG.28417.1	chr7:63223356-63225366	1.90357	0.168426	-2.92441	1.02e-05	0.000780684	Down	ENSDARG00000094805	chr7:63328018-63328519	si:ch211-208g1.1	0.0542047	0	-3.048	0.47986	0.787519	-
MSTRG.1502.1	chr10:8189898-8190784	0.169446	1.18426	3.11512	0.000275633	0.0103863	Up	ENSDARG00000094312	chr10:8169734-8170475	ndufa9b	0.648039	0.848473	0.446644	0.475389	0.787519	-
MSTRG.13397.1	chr2:45351716-45386902	0.41427	2.57805	2.74223	0.00107978	0.0276127	Up	ENSDARG00000101040	chr2:45338051-45340016	ccl20a.3	0	0.0335987	3.01174	0.483495	0.787519	-
MSTRG.26189.1	chr6:22621000-22622455	1.30913	0.239354	-1.91687	0.00216649	0.0452255	Down	ENSDARG00000103077	chr6:22569186-22570973	si:rp71-81e14.2	0	0.0284557	3.0723	0.481544	0.787519	-
MSTRG.1204.1	chr1:57538185-57538789	1.50602	0.114888	-3.23543	0.000697869	0.0198625	Down	ENSDARG00000094344	chr1:57525204-57532549	si:dkey-222h21.8	0	0.00796633	3.07231	0.481718	0.787519	-
MSTRG.1205.1	chr1:57539879-57540108	2.93181	0.113773	-4.12909	0.000313787	0.0112921	Down	ENSDARG00000094344	chr1:57525204-57532549	si:dkey-222h21.8	0	0.00796633	3.07231	0.481718	0.787519	-
MSTRG.862.1	chr1:45368565-45369054	0.140208	2.19169	4.11	2.53e-06	0.000270632	Up	ENSDARG00000052677	chr1:45335225-45339345	si:ch211-138g9.2	0	0.009588	3.06483	0.485117	0.787622	-
MSTRG.29056.1	chr8:18515135-18515604	0.110737	1.23611	3.96735	6.21e-05	0.00325422	Up	ENSDARG00000062063	chr8:18509827-18527267	tab3	4.13596	4.57847	0.167853	0.485424	0.787771	-
MSTRG.12226.1	chr19:48043237-48043513	0.179116	2.33178	4.09377	2.73e-05	0.00165758	Up	ENSDARG00000078069	chr19:48003903-48010821	rrm2	14.1423	15.151	0.19448	0.491274	0.793804	-
MSTRG.14174.4	chr20:20017894-20020889	3.051	0.304735	-2.66557	0.00175703	0.0390773	Down	ENSDARG00000039577	chr20:19927796-19964548	ptk2bb	2.37605	2.55071	0.167194	0.492162	0.794729	-
MSTRG.10109.2	chr17:52301378-52303297	2.51154	0.0469947	-4.47077	0.00122129	0.0303102	Down	ENSDARG00000100847	chr17:52213735-52299364	esrrb	9.7812	10.6639	0.201948	0.493932	0.796394	-
MSTRG.8587.1	chr16:32252472-32264481	0.039472	0.663858	3.74075	0.00143683	0.0340941	Up	ENSDARG00000012726	chr16:32251630-32254698	fam26e.2	4.37977	4.78446	0.187801	0.494175	0.796486	-
MSTRG.28882.1	chr8:8991623-9047839	1.46651	0	-9.14715	1.15e-11	7.89e-09	Down	ENSDARG00000043646	chr8:9013538-9080373	slc6a8	1.75002	1.96014	0.244082	0.494894	0.797145	-
MSTRG.30160.1	chr9:16319767-16320455	1.27285	7.64553	2.9493	1.72e-06	0.000206017	Up	ENSDARG00000076798	chr9:16304390-16310832	si:ch211-261p9.4	3.64018	2.94564	-0.227963	0.499134	0.801077	-
NONDRET001252.2	chr10:15982300-16005866	0.556142	0	-7.44316	5.01e-07	7.14e-05	Down	ENSDARG00000076560	chr10:16009524-16039795	apbb1	17.8142	18.9461	0.14746	0.502602	0.803762	-
MSTRG.28683.2	chr8:529649-531618	0.498433	0	-7.98424	0.00211683	0.0447343	Down	ENSDARG00000087624	chr8:507119-523642	LRRC2	0.142104	0.195446	0.524708	0.502932	0.803979	-
MSTRG.9038.1	chr16:53367464-53425457	1.43192	0	-7.4274	0.000300049	0.0110572	Down	ENSDARG00000086950	chr16:53306767-53360547	si:ch211-269k10.2	0.233132	0.17162	-0.390978	0.508631	0.80953	-
MSTRG.28808.1	chr8:5142357-5142589	2.34481	7.68849	2.15491	0.000534865	0.016524	Up	ENSDARG00000021996	chr8:5174537-5208902	ppp2r2aa	13.5827	11.8457	-0.135736	0.509802	0.810833	-
MSTRG.19799.1	chr25:34539845-34619462	5.22805	114.18	5.37161	0.00017536	0.00742337	Up	ENSDARG00000051770	chr25:34542496-34542882	zgc:110434	106.179	89.5583	-0.188295	0.511115	0.812209	-
MSTRG.3650.1	chr12:10144350-10144840	1.66387	4.4222	1.89447	0.00154228	0.0356322	Up	ENSDARG00000096505	chr12:10141609-10155708	si:ch73-103l1.2	0.154584	0.0775627	-0.877264	0.518223	0.819254	-
MSTRG.9643.1	chr17:25613108-25613338	0.55804	6.5319	3.77937	1.33e-07	2.44e-05	Up	ENSDARG00000044153	chr17:25617562-25630688	ppp1cb	62.6608	65.1476	0.120148	0.521751	0.821897	-
MSTRG.12018.16	chr19:35691314-35763973	3.46868	0.487761	-2.40969	0.00189454	0.0411416	Down	ENSDARG00000006290	chr19:35770076-35774436	ndufs5	69.9884	73.804	0.134905	0.522833	0.822592	-
MSTRG.22483.1	chr4:38953450-38954005	5.74067	1.15145	-1.8549	0.00218402	0.0452255	Down	ENSDARG00000098986	chr4:38939438-38949041	BX548067.1	2.14151	2.31278	0.167339	0.524112	0.823847	-
MSTRG.27026.2	chr6:58925631-58939858	0	1.02764	8.34262	0.00115925	0.0290611	Up	ENSDARG00000034396	chr6:58927009-58980788	mars	68.7429	71.6889	0.131657	0.524178	0.8239	-
MSTRG.10196.1	chr18:1585353-1591540	0	2.71837	8.81061	5.22e-06	0.000469062	Up	ENSDARG00000054835	chr18:1598295-1618813	ugt5f1	4.31088	4.65504	0.161248	0.524576	0.824325	-
MSTRG.5977.1	chr14:19666880-19667520	0.122349	1.02588	3.34017	0.000640226	0.0187403	Up	ENSDARG00000090169	chr14:19713617-19713930	si:dkey-1f1.3	0.218462	0.53734	1.07212	0.524641	0.824376	-
MSTRG.21956.2	chr4:16054215-16072517	1.26118	6.52072	2.86108	4.64e-06	0.000441306	Up	ENSDARG00000012684	chr4:16077964-16125664	atp2b1a	7.50644	6.58957	-0.131843	0.52544	0.825113	-
MSTRG.21956.1	chr4:16045056-16072515	2.01324	17.1609	3.49249	5.34e-09	1.66e-06	Up	ENSDARG00000012684	chr4:16077964-16125664	atp2b1a	7.50644	6.58957	-0.131843	0.52544	0.825113	-
MSTRG.21956.3	chr4:16063208-16072517	1.16149	5.62591	2.77215	1.22e-05	0.000889078	Up	ENSDARG00000012684	chr4:16077964-16125664	atp2b1a	7.50644	6.58957	-0.131843	0.52544	0.825113	-
MSTRG.15179.1	chr21:6328558-6354542	1.06219	3.00585	1.94469	0.0011163	0.0283353	Up	ENSDARG00000091271	chr21:6289421-6312591	si:ch211-225g23.1	11.9695	12.769	0.154228	0.526941	0.826255	-
MSTRG.2961.1	chr11:25343893-25344244	0	0.74823	6.24653	0.0024744	0.049244	Up	ENSDARG00000025699	chr11:25322456-25338583	mbd1b	13.6992	10.7658	-0.14179	0.52951	0.828427	-
MSTRG.1790.3	chr10:22901031-22906284	2.01428	0.143509	-3.07429	0.000484143	0.0153106	Down	ENSDARG00000056871	chr10:22885351-22892626	ap4m1	2.52873	2.78208	0.180322	0.530385	0.828938	-
MSTRG.22203.1	chr4:29096125-29096511	0.331105	3.60438	3.6949	5.76e-07	7.78e-05	Up	ENSDARG00000023036	chr4:29079208-29095592	si:dkey-23a23.2	5.11324	4.41317	-0.162276	0.53189	0.829963	-
MSTRG.4234.1	chr12:39080337-39083937	1.30451	0.196264	-2.35501	0.000167908	0.00724551	Down	ENSDARG00000096816	chr12:39029244-39030553	si:dkeyp-106c3.2	1.65603	1.29278	-0.272632	0.533461	0.831343	-
MSTRG.4232.1	chr12:39062673-39064016	1.11603	0.0941633	-3.20714	0.00020581	0.00839365	Down	ENSDARG00000096816	chr12:39029244-39030553	si:dkeyp-106c3.2	1.65603	1.29278	-0.272632	0.533461	0.831343	-
MSTRG.4255.1	chr12:39191062-39195083	1.3918	0.186728	-2.52757	5.81e-05	0.00305872	Down	ENSDARG00000096816	chr12:39029244-39030553	si:dkeyp-106c3.2	1.65603	1.29278	-0.272632	0.533461	0.831343	-
MSTRG.4235.1	chr12:39084835-39087060	0.982745	0.142743	-2.34289	0.000740043	0.0205384	Down	ENSDARG00000096816	chr12:39029244-39030553	si:dkeyp-106c3.2	1.65603	1.29278	-0.272632	0.533461	0.831343	-
MSTRG.4245.1	chr12:39151564-39152767	1.1702	0.0902053	-3.09063	0.000358393	0.0123563	Down	ENSDARG00000096816	chr12:39029244-39030553	si:dkeyp-106c3.2	1.65603	1.29278	-0.272632	0.533461	0.831343	-
MSTRG.4259.1	chr12:39204569-39206781	1.86548	0.243514	-2.50931	9.77e-05	0.00468611	Down	ENSDARG00000096816	chr12:39029244-39030553	si:dkeyp-106c3.2	1.65603	1.29278	-0.272632	0.533461	0.831343	-
MSTRG.4265.1	chr12:39223146-39224285	1.54494	0.223613	-2.35596	0.000824529	0.0221926	Down	ENSDARG00000096816	chr12:39029244-39030553	si:dkeyp-106c3.2	1.65603	1.29278	-0.272632	0.533461	0.831343	-
MSTRG.4262.1	chr12:39215745-39218847	1.33981	0.22466	-2.21834	0.000440636	0.0143967	Down	ENSDARG00000096816	chr12:39029244-39030553	si:dkeyp-106c3.2	1.65603	1.29278	-0.272632	0.533461	0.831343	-
MSTRG.4260.1	chr12:39207060-39209234	1.50734	0.241829	-2.30619	0.000356843	0.0123346	Down	ENSDARG00000096816	chr12:39029244-39030553	si:dkeyp-106c3.2	1.65603	1.29278	-0.272632	0.533461	0.831343	-
MSTRG.4261.1	chr12:39211003-39212716	2.15645	0.266147	-2.64249	0.000109844	0.00515573	Down	ENSDARG00000096816	chr12:39029244-39030553	si:dkeyp-106c3.2	1.65603	1.29278	-0.272632	0.533461	0.831343	-
MSTRG.4246.1	chr12:39155781-39156916	2.02082	0.311275	-2.29118	0.000326077	0.0115701	Down	ENSDARG00000096816	chr12:39029244-39030553	si:dkeyp-106c3.2	1.65603	1.29278	-0.272632	0.533461	0.831343	-
MSTRG.4236.1	chr12:39114078-39114996	1.45107	0.146092	-2.94942	0.000966547	0.0254163	Down	ENSDARG00000096816	chr12:39029244-39030553	si:dkeyp-106c3.2	1.65603	1.29278	-0.272632	0.533461	0.831343	-
MSTRG.4254.1	chr12:39186146-39187510	1.22901	0.115733	-2.94203	0.000106526	0.00505316	Down	ENSDARG00000096816	chr12:39029244-39030553	si:dkeyp-106c3.2	1.65603	1.29278	-0.272632	0.533461	0.831343	-
MSTRG.4244.1	chr12:39149012-39150575	1.2059	0.198188	-2.03155	0.00213335	0.044884	Down	ENSDARG00000096816	chr12:39029244-39030553	si:dkeyp-106c3.2	1.65603	1.29278	-0.272632	0.533461	0.831343	-
MSTRG.4240.1	chr12:39127237-39127743	1.44416	0.0580583	-3.74591	0.000221102	0.00885166	Down	ENSDARG00000096816	chr12:39029244-39030553	si:dkeyp-106c3.2	1.65603	1.29278	-0.272632	0.533461	0.831343	-
MSTRG.4231.1	chr12:39059961-39060857	1.28701	0.182297	-2.44162	0.00124248	0.0306653	Down	ENSDARG00000096816	chr12:39029244-39030553	si:dkeyp-106c3.2	1.65603	1.29278	-0.272632	0.533461	0.831343	-
NONDRET001687.2	chr11:15985378-15985655	0.246948	7.74427	5.29013	5.14e-11	3.1e-08	Up	ENSDARG00000005738	chr11:15960026-15981169	rpf1	17.5265	17.8475	0.152531	0.536885	0.834567	-
NONDRET001688.2	chr11:15988152-15988445	1484.34	5493.66	2.2665	0.000112078	0.00524218	Up	ENSDARG00000005738	chr11:15960026-15981169	rpf1	17.5265	17.8475	0.152531	0.536885	0.834567	-
MSTRG.2788.1	chr11:15983863-15993045	4.90741	116.783	4.85181	4.06e-12	3.2e-09	Up	ENSDARG00000005738	chr11:15960026-15981169	rpf1	17.5265	17.8475	0.152531	0.536885	0.834567	-
MSTRG.19799.1	chr25:34539845-34619462	5.22805	114.18	5.37161	0.00017536	0.00742337	Up	ENSDARG00000012073	chr25:34563208-34590180	kif15	15.8527	12.755	-0.174954	0.537808	0.835387	-
MSTRG.19661.1	chr25:28960327-28960978	0	0.55365	6.67536	0.00108089	0.0276127	Up	ENSDARG00000093640	chr25:28950525-28972362	ugt5a2	0.00922567	0.0513357	1.77634	0.538108	0.835669	-
MSTRG.19658.1	chr25:28973164-28973914	0.128611	1.14086	3.41181	5.1e-05	0.00275026	Up	ENSDARG00000093640	chr25:28950525-28972362	ugt5a2	0.00922567	0.0513357	1.77634	0.538108	0.835669	-
MSTRG.22559.1	chr4:42042090-42043057	0.565355	1.52163	1.80642	0.00249571	0.0493589	Up	ENSDARG00000098270	chr4:42005580-42013350	znf1053	1.30795	1.06087	-0.24368	0.540785	0.838128	-
MSTRG.18739.5	chr24:34598111-34600544	1.73939	0	-9.71244	0.000395524	0.0132211	Down	ENSDARG00000102441	chr24:34602051-34794691	ctnna1	239.289	251.906	0.12779	0.546193	0.842991	-
MSTRG.28260.1	chr7:55788583-55789626	0.246916	1.11069	2.86861	0.000221672	0.00885166	Up	ENSDARG00000068191	chr7:55797111-55844260	cdh15	181.25	191.177	0.137809	0.546406	0.843059	-
MSTRG.20909.1	chr3:33905827-33925868	0.638064	2.14279	2.0612	0.00172299	0.0386719	Up	ENSDARG00000096355	chr3:33833739-33965713	ighv1-4	0.527304	0.642517	0.377235	0.547238	0.843877	-
MSTRG.20058.1	chr3:3804391-3804726	1.59087	4.99686	1.98921	0.00143317	0.0340941	Up	ENSDARG00000077792	chr3:3826293-3841637	cdc42ep1b	4.40305	4.89994	0.210567	0.548188	0.845018	-
MSTRG.26886.1	chr6:53467261-53467693	0.253536	1.45238	2.85971	0.000915436	0.0243455	Up	ENSDARG00000100531	chr6:53428849-53435332	abhd14b	18.5734	19.3099	0.119896	0.552348	0.849258	-
MSTRG.4884.1	chr13:20637095-20637374	1.95645	0.062778	-4.255	0.000608183	0.0180792	Down	ENSDARG00000092858	chr13:20404177-20409808	si:ch1073-126c3.2	0.124568	0.059803	-1.20133	0.552518	0.849366	-
MSTRG.9459.1	chr17:16069256-16080011	1.10783	4.71525	2.76202	4.49e-05	0.00249386	Up	ENSDARG00000097902	chr17:16038199-16076645	si:ch73-204p21.2	0.59178	0.671354	0.430971	0.55265	0.849468	-
MSTRG.19799.1	chr25:34539845-34619462	5.22805	114.18	5.37161	0.00017536	0.00742337	Up	ENSDARG00000051775	chr25:34559684-34560070	zgc:110434	614.832	654.613	0.154689	0.554591	0.85131	-
MSTRG.19799.1	chr25:34539845-34619462	5.22805	114.18	5.37161	0.00017536	0.00742337	Up	ENSDARG00000086304	chr25:34622273-34622659	si:ch73-36p18.5	88.7995	95.6856	0.168689	0.561917	0.858148	-
MSTRG.4769.2	chr13:12467855-12500685	0.132681	5.40989	5.04277	0.000193705	0.00807227	Up	ENSDARG00000024278	chr13:12500748-12514277	adh8b	1.46264	1.5962	0.194123	0.561973	0.858148	-
MSTRG.9843.1	chr17:38277621-38278352	0.632443	3.59317	2.84825	5.35e-06	0.000474311	Up	ENSDARG00000020332	chr17:38307520-38308805	nkx2.9	0.0674113	0.026001	-1.05225	0.564171	0.859771	-
MSTRG.8932.1	chr16:46696700-46696913	0.676453	4.34557	3.10547	0.000168968	0.00725052	Up	ENSDARG00000074390	chr16:46684939-46697749	tmem176l.4	0.0519017	0.022276	-1.05223	0.56411	0.859771	-
MSTRG.2788.1	chr11:15983863-15993045	4.90741	116.783	4.85181	4.06e-12	3.2e-09	Up	ENSDARG00000058683	chr11:16002667-16006901	pimr204	0.31982	0.425613	0.397625	0.567699	0.863247	-
NONDRET001689.2	chr11:15992750-15993043	37.6413	783.381	4.6458	1.84e-09	7.23e-07	Up	ENSDARG00000058683	chr11:16002667-16006901	pimr204	0.31982	0.425613	0.397625	0.567699	0.863247	-
MSTRG.5231.3	chr13:36315239-36318597	0	0.651169	9.49406	0.000451302	0.0146176	Up	ENSDARG00000060320	chr13:36283174-36313135	dcaf5	14.2085	14.7152	0.121508	0.570504	0.866076	-
MSTRG.15300.1	chr21:12982991-12983574	0.92627	7.93772	3.52231	9.03e-07	0.000113939	Up	ENSDARG00000012126	chr21:12969717-12988254	zgc:109965	0.140479	0.18464	0.382248	0.571363	0.866816	-
NONDRET012551.2	chr9:29841482-29851164	0	0.346112	7.54208	0.000224016	0.00889217	Up	ENSDARG00000069485	chr9:29825874-29832882	spryd7b	3.93247	4.17998	0.160491	0.57321	0.868554	-
NONDRET007079.2	chr23:22649674-22664819	1.05651	6.09416	2.93676	6.39e-07	8.54e-05	Up	ENSDARG00000093376	chr23:22664072-22671451	si:ch211-28e16.5	0.31886	0.45278	0.438199	0.574656	0.869735	-
MSTRG.17569.1	chr23:22649674-22665604	0.991105	4.34304	2.58651	5.67e-06	0.000488981	Up	ENSDARG00000093376	chr23:22664072-22671451	si:ch211-28e16.5	0.31886	0.45278	0.438199	0.574656	0.869735	-
MSTRG.25600.2	chr5:71224857-71226964	1.57457	0	-9.00092	0.000590917	0.0178034	Down	ENSDARG00000052033	chr5:71213814-71222233	PLPP7 (1 of many)	0.654433	0.732986	0.195227	0.578356	0.87272	-
MSTRG.4561.1	chr13:3781598-3782114	1.3669	0.165695	-2.55194	0.0025254	0.0495274	Down	ENSDARG00000021439	chr13:3784664-3805959	ncoa4	26.6452	27.6271	0.109006	0.581007	0.875539	-
NONDRET013363.1	chr15:32775312-32776953	0.913161	2.54592	1.92697	0.00151681	0.0351417	Up	ENSDARG00000102017	chr15:32784899-32842803	trpc4b	0.0186063	0.00453833	-1.80375	0.582028	0.876505	-
MSTRG.30864.1	chr9:52233549-52234107	1.37855	8.93521	3.0211	7.87e-07	0.000100322	Up	ENSDARG00000103823	chr9:52126813-52225580	CABZ01087906.1	14.6501	12.9133	-0.130177	0.585539	0.879182	-
MSTRG.10186.1	chr18:812722-878736	0	1.76408	8.91254	0.000677671	0.0195371	Up	ENSDARG00000103826	chr18:512830-1011132	gpib	0.901191	0.755678	-0.239742	0.588271	0.881583	-
MSTRG.15917.2	chr21:39816494-39817580	0	1.41234	7.20162	0.000647647	0.0189161	Up	ENSDARG00000007040	chr21:39902437-39907732	tmigd1	2.43993	2.05552	-0.217735	0.589046	0.882435	-
MSTRG.18343.3	chr24:11194451-11205890	10.7889	24.9935	1.63783	0.00251663	0.0494345	Up	ENSDARG00000045411	chr24:11209963-11305799	acad11	3.61612	3.07083	-0.134798	0.592331	0.884982	-
MSTRG.3236.1	chr11:41070890-41071434	0.33087	1.96942	3.06624	0.000230183	0.0090376	Up	ENSDARG00000074808	chr11:41099681-41219725	megf6b	0.0713017	0.049427	-0.460184	0.593699	0.886399	-
NONDRET001609.2	chr11:11389266-11389559	0.106871	1.17247	4.09661	0.00229753	0.0467794	Up	ENSDARG00000092054	chr11:11390400-11392323	si:dkey-23f9.8	0	0.00459333	2.54414	0.594988	0.887179	-
NONDRET001611.2	chr11:11400216-11400509	1.49255	34.829	4.82502	1.76e-10	9.8e-08	Up	ENSDARG00000092054	chr11:11390400-11392323	si:dkey-23f9.8	0	0.00459333	2.54414	0.594988	0.887179	-
MSTRG.28311.1	chr7:58029730-58030419	0.909111	0.0429283	-3.40457	0.00251606	0.0494345	Down	ENSDARG00000004051	chr7:57969617-57977441	CR354540.1	1.09933	0.89934	-0.195423	0.59607	0.887911	-
MSTRG.5231.3	chr13:36315239-36318597	0	0.651169	9.49406	0.000451302	0.0146176	Up	ENSDARG00000078185	chr13:36320156-36400412	pacs2	5.25036	5.35619	0.112847	0.598639	0.889602	-
NONDRET003863.2	chr17:26963645-26967368	0.506295	0.0229033	-4.08053	0.00020374	0.00833464	Down	ENSDARG00000078552	chr17:26946960-26958792	grhl3	0.0930237	0.060436	-0.512461	0.599852	0.890445	-
MSTRG.26638.1	chr6:40869218-40871325	1.06038	2.65445	1.75817	0.00175429	0.0390773	Up	ENSDARG00000017657	chr6:40876670-40877717	zgc:112163	4.03261	4.30032	0.164096	0.601856	0.891998	-
MSTRG.30053.1	chr9:9937827-9938212	0	2.98871	8.4072	5.5e-10	2.54e-07	Up	ENSDARG00000104105	chr9:9956251-9978827	ttf2	39.1789	42.5113	0.198818	0.611582	0.900231	-
MSTRG.3202.1	chr11:38986189-38986415	0	2.45331	7.3617	4.03e-05	0.00230202	Up	ENSDARG00000071208	chr11:38905892-38940961	wnt4a	0.0440347	0.0139917	-1.32703	0.614751	0.902976	-
MSTRG.24898.4	chr5:41701913-42159064	1.35826	14.7406	3.71029	3.26e-08	7.39e-06	Up	ENSDARG00000101827	chr5:41895514-41897542	pimr58	0.048321	0.076743	0.506113	0.615064	0.902976	-
MSTRG.2152.1	chr10:41760052-41760595	0.080896	1.68436	4.92783	1.76e-06	0.000207985	Up	ENSDARG00000091128	chr10:41746654-41813830	LRRC75B (1 of many)	0.0298103	0.00613033	-1.85885	0.616203	0.903929	-
MSTRG.589.1	chr1:30038962-30039879	1.0627	0	-7.62716	1.61e-07	2.86e-05	Down	ENSDARG00000060559	chr1:29932518-29958333	dis3	18.8178	19.2865	0.0941819	0.61702	0.904705	-
NONDRET006641.2	chr22:19181477-19182481	0	3.86536	9.13538	2.11e-13	3.14e-10	Up	ENSDARG00000093843	chr22:19193830-19196079	si:dkey-21e2.7	0.124467	0.070458	-0.778715	0.618044	0.905524	-
NONDRET010398.2	chr5:43772016-43773851	2.0214	0.256263	-2.27326	0.00162986	0.0373332	Down	ENSDARG00000013250	chr5:43746531-43774821	tars	165.636	141.039	-0.0986046	0.619159	0.906189	-
MSTRG.30070.1	chr9:10940462-10940721	0.294776	2.41846	3.12285	0.00163455	0.0373766	Up	ENSDARG00000100117	chr9:10870035-10870601	BX000444.1	0.039011	0	-2.76339	0.636753	0.913341	-
NONDRET001642.2	chr11:12187675-12187968	0.44156	20.4368	5.63475	4.18e-08	9.32e-06	Up	ENSDARG00000022334	chr11:12191541-12200922	si:ch211-156l18.7	0.00897633	0	-2.76311	0.638472	0.913341	-
NONDRET001640.2	chr11:12203686-12203979	57.4871	432.529	3.27068	1.03e-07	2.06e-05	Up	ENSDARG00000022334	chr11:12191541-12200922	si:ch211-156l18.7	0.00897633	0	-2.76311	0.638472	0.913341	-
NONDRET001640.2	chr11:12203686-12203979	57.4871	432.529	3.27068	1.03e-07	2.06e-05	Up	ENSDARG00000014356	chr11:12206950-12215293	krt95	0.0145043	0	-2.7631	0.638557	0.913341	-
MSTRG.21220.1	chr3:49348632-49348834	0	2.47165	7.25657	3.34e-06	0.000336276	Up	ENSDARG00000052223	chr3:49406176-49408339	rcvrna	0.0231433	0	-2.65763	0.639795	0.913341	-
MSTRG.12720.1	chr2:16845504-16847446	0.57255	1.9057	2.05765	0.000755886	0.0208055	Up	ENSDARG00000020602	chr2:16867863-16875753	grk7a	0.0365063	0.016363	-1.03523	0.630475	0.913341	-
MSTRG.12719.2	chr2:16847926-16850833	0.0306983	1.13072	4.72862	4.28e-05	0.00239445	Up	ENSDARG00000020602	chr2:16867863-16875753	grk7a	0.0365063	0.016363	-1.03523	0.630475	0.913341	-
MSTRG.22839.1	chr4:47129473-47130271	1.8498	0.282778	-2.24029	0.00200579	0.0429303	Down	ENSDARG00000087645	chr4:47114891-47141723	znf1064	0.300142	0.223146	-0.35917	0.632233	0.913341	-
MSTRG.21707.2	chr4:7602721-7611449	0	1.45995	7.29599	6.59e-06	0.000547734	Up	ENSDARG00000018688	chr4:7644184-7705036	elk3	4.10181	3.61414	-0.135713	0.637017	0.913341	-
NONDRET014179.1	chr4:7641375-7644352	0.470885	1.91295	2.35089	0.000267624	0.0101705	Up	ENSDARG00000018688	chr4:7644184-7705036	elk3	4.10181	3.61414	-0.135713	0.637017	0.913341	-
MSTRG.8587.1	chr16:32252472-32264481	0.039472	0.663858	3.74075	0.00143683	0.0340941	Up	ENSDARG00000015930	chr16:32243524-32250440	rwdd1	68.4155	61.1549	-0.0955529	0.638954	0.913341	-
MSTRG.19678.1	chr25:30784964-30785553	0.992919	7.65849	3.41234	2.78e-08	6.53e-06	Up	ENSDARG00000097224	chr25:30811423-30819003	prr33	0.438741	0.357917	-0.253108	0.65573	0.914348	-
MSTRG.21098.1	chr3:42071098-42071400	8.45509	1.40817	-2.14423	0.000388659	0.0130303	Down	ENSDARG00000075368	chr3:41984204-41987207	ftsj2	1.55423	1.30492	-0.194346	0.64915	0.914348	-
MSTRG.21097.1	chr3:42070864-42073579	5.78444	0.746981	-2.28084	0.000722089	0.0203001	Down	ENSDARG00000075368	chr3:41984204-41987207	ftsj2	1.55423	1.30492	-0.194346	0.64915	0.914348	-
NONDRET014087.1	chr3:42070853-42074155	9.86422	1.37148	-2.37025	4.78e-05	0.0026202	Down	ENSDARG00000075368	chr3:41984204-41987207	ftsj2	1.55423	1.30492	-0.194346	0.64915	0.914348	-
MSTRG.29927.1	chr9:3287429-3287895	0.428011	1.64663	2.55487	0.00194304	0.0419226	Up	ENSDARG00000034916	chr9:3310921-3342758	hat1	32.1273	28.664	-0.108202	0.648184	0.914348	-
NONDRET012551.2	chr9:29841482-29851164	0	0.346112	7.54208	0.000224016	0.00889217	Up	ENSDARG00000010010	chr9:29832111-29844252	trim13	5.16933	4.51373	-0.100227	0.654559	0.914348	-
MSTRG.1892.5	chr10:28259834-28354741	3.17665	0	-10.597	8.09e-06	0.000654418	Down	ENSDARG00000015917	chr10:28273640-28282544	rnft1	19.5454	17.521	-0.0903867	0.646471	0.914348	-
MSTRG.24789.1	chr5:39693854-39694297	4.24759	0.765521	-1.99364	0.00213785	0.0448948	Down	ENSDARG00000067713	chr5:39672695-39692146	snx18a	179.75	187.267	0.111009	0.650742	0.914348	-
MSTRG.4009.2	chr12:27145438-27259873	0	0.854026	7.79798	0.000112492	0.00524323	Up	ENSDARG00000045075	chr12:27139852-27145672	tmem106a	15.3579	16.1428	0.113584	0.643019	0.914348	-
MSTRG.10829.1	chr18:30346767-30353724	1.19135	0.113642	-2.76833	1.12e-05	0.000840589	Down	ENSDARG00000002304	chr18:30502776-30521235	gins2	21.6809	22.6375	0.118077	0.647343	0.914348	-
MSTRG.19799.1	chr25:34539845-34619462	5.22805	114.18	5.37161	0.00017536	0.00742337	Up	ENSDARG00000051778	chr25:34601339-34601825	zgc:194989	171.156	179.402	0.129145	0.652025	0.914348	-
MSTRG.12752.1	chr2:19490904-19491246	0	1.22623	6.9095	0.000140872	0.00628333	Up	ENSDARG00000101899	chr2:19470783-19479321	si:dkey-225f23.3	0	0.026281	2.56826	0.648097	0.914348	-
MSTRG.21320.1	chr3:56259239-56260000	1.27558	4.76367	2.26321	0.000379648	0.0128471	Up	ENSDARG00000100672	chr3:56287208-56288530	FQ311920.1	0	0.010472	2.56827	0.648182	0.914348	-
MSTRG.6879.1	chr15:5334989-5335239	1.04588	4.26874	2.37101	0.00112688	0.0284422	Up	ENSDARG00000105711	chr15:5341753-5343109	NA	0	0.0144477	2.56824	0.64776	0.914348	-
MSTRG.7745.1	chr15:46311516-46311923	2.05242	25.3063	4.08587	4.94e-10	2.36e-07	Up	ENSDARG00000017217	chr15:46206634-46369552	igsf11	0	0.00270733	2.51618	0.662443	0.914361	-
MSTRG.20909.1	chr3:33905827-33925868	0.638064	2.14279	2.0612	0.00172299	0.0386719	Up	ENSDARG00000096395	chr3:33922887-33923374	ighv11-1	0.261594	0.415103	0.578283	0.663138	0.914869	-
MSTRG.31655.1	chrKN150411.1:5006-15073	148.661	901.624	3.1309	5.51e-07	7.52e-05	Up	ENSDARG00000104790	chrKN150411.1:5514-15218	wu:fi09b08	68.9066	74.5446	0.175245	0.6831	0.930294	-
MSTRG.11547.2	chr19:12513537-12520323	0.510067	2.15346	2.44766	0.00027136	0.0102833	Up	ENSDARG00000070555	chr19:12525415-12703327	ldlrad4a	29.0304	31.4601	0.0972578	0.684004	0.930756	-
MSTRG.9373.2	chr17:12791264-12948709	60.6343	0	-11.0484	0.000200971	0.00827196	Down	ENSDARG00000079636	chr17:12865149-12872592	fam177a1	12.5035	12.8013	0.103746	0.684485	0.931262	-
MSTRG.21582.1	chr4:2715223-2715478	120.025	1579.75	4.02827	5.24e-09	1.66e-06	Up	ENSDARG00000006567	chr4:2707836-2712424	dus4l	3.39074	2.99476	-0.126516	0.687785	0.934351	-
MSTRG.2294.1	chr10:44764693-44765638	3.87822	0.814821	-1.76759	0.00197515	0.0424748	Down	ENSDARG00000099913	chr10:44456590-44793486	snrnp35	3.03077	2.67288	-0.135613	0.687976	0.934477	-
NONDRET009916.2	chr5:14567661-14675809	0	0.319893	6.55263	0.000637792	0.01871	Up	ENSDARG00000031891	chr5:14702278-14715266	tbx1	0.216877	0.169198	-0.280923	0.689547	0.935621	-
MSTRG.20788.3	chr3:31968851-31994716	13.0005	37.9284	1.87276	0.00243452	0.0486794	Up	ENSDARG00000077360	chr3:31980290-31981934	zgc:173593	14.6057	20.8643	0.565671	0.690948	0.936725	-
MSTRG.19281.1	chr25:12385164-12385501	0.537662	6.61596	3.77117	5.95e-06	0.000510003	Up	ENSDARG00000101127	chr25:12397574-12409522	map1lc3b	78.3204	71.0637	-0.0778256	0.694089	0.939104	-
MSTRG.5925.3	chr14:14907609-14911962	0.120621	0.738148	3.36194	0.000366359	0.0125984	Up	ENSDARG00000099689	chr14:14925534-14926397	si:dkey-203a12.3	0.300474	0.161172	-0.621024	0.694166	0.93911	-
MSTRG.5925.4	chr14:14907610-14911695	1.27428	6.2351	2.48404	0.00147275	0.0345506	Up	ENSDARG00000099689	chr14:14925534-14926397	si:dkey-203a12.3	0.300474	0.161172	-0.621024	0.694166	0.93911	-
MSTRG.13291.1	chr2:41591444-41595338	1.26872	0.212826	-2.08959	0.000261818	0.0100067	Down	ENSDARG00000040306	chr2:41654791-41669119	otomp	0.157263	0.177602	0.309447	0.6996	0.943083	-
MSTRG.13290.1	chr2:41587750-41589777	0.994733	0.147453	-2.10728	0.00210205	0.0445627	Down	ENSDARG00000040306	chr2:41654791-41669119	otomp	0.157263	0.177602	0.309447	0.6996	0.943083	-
MSTRG.26477.1	chr6:37272110-37275456	0.881242	0.066601	-2.94761	0.000159023	0.00690666	Down	ENSDARG00000044332	chr6:37323447-37329593	zranb2	53.527	47.9445	-0.114071	0.700878	0.943864	-
MSTRG.18791.1	chr24:36678665-36679699	1.68497	0.251464	-2.25001	0.000433128	0.0142357	Down	ENSDARG00000104263	chr24:36691928-36724616	FMNL1 (1 of many)	0.029627	0.0201673	-0.731699	0.701985	0.944799	-
MSTRG.21559.1	chr4:2019135-2019621	8.44019	95.6523	3.79462	5.01e-08	1.08e-05	Up	ENSDARG00000061544	chr4:2027790-2065079	ano6	2.97143	2.89829	0.0817499	0.70609	0.948198	-
MSTRG.21768.1	chr4:9620433-9628442	1.95597	8.40931	2.48036	3.71e-05	0.00213251	Up	ENSDARG00000045705	chr4:9608989-9610959	meig1	1.01291	1.12984	0.205798	0.713695	0.9541	-
MSTRG.19799.1	chr25:34539845-34619462	5.22805	114.18	5.37161	0.00017536	0.00742337	Up	ENSDARG00000068941	chr25:34557395-34558700	zgc:113983	67.4585	60.6525	-0.0855968	0.71885	0.957892	-
MSTRG.19118.1	chr25:5084956-5091893	1.45021	0.230143	-2.02788	0.00103729	0.0269959	Down	ENSDARG00000089903	chr25:5127969-5134788	cmasb	11.9299	10.5893	-0.10627	0.718994	0.958013	-
MSTRG.19108.1	chr25:5126099-5127598	1.03774	0.124973	-2.36382	0.00217188	0.0452255	Down	ENSDARG00000089903	chr25:5127969-5134788	cmasb	11.9299	10.5893	-0.10627	0.718994	0.958013	-
MSTRG.19799.1	chr25:34539845-34619462	5.22805	114.18	5.37161	0.00017536	0.00742337	Up	ENSDARG00000097020	chr25:34629435-34629845	si:dkey-261m9.8	43.6973	44.505	0.103246	0.722133	0.960368	-
NONDRET001532.2	chr10:42154757-42157983	0	0.416214	8.42022	1.23e-05	0.000891393	Up	ENSDARG00000054389	chr10:42141048-42152417	rhof	0.0122633	0.028639	1.08487	0.723204	0.96088	-
NONDRET001528.2	chr10:42154536-42157832	0	0.629367	9.25335	3.19e-06	0.000325496	Up	ENSDARG00000054389	chr10:42141048-42152417	rhof	0.0122633	0.028639	1.08487	0.723204	0.96088	-
MSTRG.31960.1	chrM:2193-2510	0.0167883	30.3041	8.64421	0.000218473	0.00877631	Up	ENSDARG00000063895	chrMT:3803-4777	mt-nd1	1021.66	936.736	-0.0683006	0.723981	0.961414	-
MSTRG.31975.1	chrM:8671-9026	0	7.55296	9.13931	0.000500447	0.0157517	Up	ENSDARG00000063895	chrMT:3803-4777	mt-nd1	1021.66	936.736	-0.0683006	0.723981	0.961414	-
MSTRG.14676.1	chr20:45681248-45685459	0.934435	3.19079	2.21238	5e-05	0.00270707	Up	ENSDARG00000076380	chr20:45663983-45678252	hnrnpa0l	2.93206	2.63128	-0.089498	0.727586	0.963611	-
MSTRG.24898.4	chr5:41701913-42159064	1.35826	14.7406	3.71029	3.26e-08	7.39e-06	Up	ENSDARG00000092561	chr5:41708802-41714562	pimr201	0.50766	0.402461	-0.260132	0.736109	0.969648	-
MSTRG.24898.2	chr5:41684091-41862053	0.58499	10.1446	4.51515	1.18e-11	7.89e-09	Up	ENSDARG00000092561	chr5:41708802-41714562	pimr201	0.50766	0.402461	-0.260132	0.736109	0.969648	-
MSTRG.29684.1	chr8:49580533-49580852	0.219933	1.74123	3.38306	0.00113271	0.0285353	Up	ENSDARG00000076250	chr8:49582118-49617352	rasef	0.113016	0.127911	0.360654	0.740041	0.97318	-
MSTRG.7655.1	chr15:43581996-43582358	0.182381	2.22113	3.46958	8.22e-05	0.00407381	Up	ENSDARG00000102067	chr15:43540172-43653240	grm5b	0.0953587	0.0836223	-0.24001	0.742521	0.974839	-
MSTRG.4009.2	chr12:27145438-27259873	0	0.854026	7.79798	0.000112492	0.00524323	Up	ENSDARG00000045074	chr12:27151699-27154397	arl4d	5.68417	5.14179	-0.0827669	0.74559	0.977274	-
MSTRG.30978.2	chr9:56884303-56884781	1.1878	0	-7.02501	0.00208436	0.0442638	Down	ENSDARG00000102888	chr9:56808818-56877232	gpr39	0.169797	0.137006	-0.229087	0.750613	0.980305	-
MSTRG.19527.2	chr25:21760807-21762313	0.731642	0	-8.10949	0.00177992	0.0394205	Down	ENSDARG00000016598	chr25:21732229-21750005	ckmt1	0.0581667	0.0834797	0.487571	0.750649	0.980305	-
MSTRG.9459.1	chr17:16069256-16080011	1.10783	4.71525	2.76202	4.49e-05	0.00249386	Up	ENSDARG00000060113	chr17:16082227-16100451	znf395a	54.6022	50.1758	-0.0725746	0.752961	0.982003	-
MSTRG.20272.1	chr3:12716500-12716989	0.16283	1.43126	3.479	9.15e-05	0.00441957	Up	ENSDARG00000104389	chr3:12709709-12711031	kcnj2b	0.714411	0.593962	-0.160262	0.753269	0.982038	-
MSTRG.27026.2	chr6:58925631-58939858	0	1.02764	8.34262	0.00115925	0.0290611	Up	ENSDARG00000059836	chr6:58921658-58924855	ddit3	110.582	94.4355	-0.134969	0.753269	0.982038	-
MSTRG.26772.3	chr6:49271275-49298704	3.71549	0.391211	-2.70247	0.00226065	0.0465242	Down	ENSDARG00000089026	chr6:49236589-49261801	si:dkey-183k8.2	0.135711	0.183108	0.448219	0.758138	0.985652	-
MSTRG.19799.1	chr25:34539845-34619462	5.22805	114.18	5.37161	0.00017536	0.00742337	Up	ENSDARG00000092395	chr25:34616374-34616988	si:ch73-36p18.1	0.89223	0.986482	0.191477	0.760207	0.986875	-
MSTRG.9843.1	chr17:38277621-38278352	0.632443	3.59317	2.84825	5.35e-06	0.000474311	Up	ENSDARG00000060564	chr17:38082742-38285436	slc25a21	3.5433	3.2149	-0.07926	0.76176	0.98768	-
MSTRG.9373.2	chr17:12791264-12948709	60.6343	0	-11.0484	0.000200971	0.00827196	Down	ENSDARG00000075057	chr17:12817238-12853418	si:dkeyp-33b5.4	3.55218	3.67703	0.0740918	0.767257	0.9918	-
MSTRG.19799.1	chr25:34539845-34619462	5.22805	114.18	5.37161	0.00017536	0.00742337	Up	ENSDARG00000097103	chr25:34560844-34561155	zgc:165555	697.661	706.138	0.0806037	0.778318	0.999349	-
MSTRG.24060.1	chr5:11476425-11476771	0.240588	2.45208	3.37413	0.000187521	0.00786353	Up	ENSDARG00000100948	chr5:11464896-11471729	si:ch73-47f2.1	0.0339713	0.0618197	0.84287	0.77858	0.999349	-
MSTRG.16561.1	chr22:2339287-2339769	0.363017	1.44255	2.40697	0.00250664	0.0494345	Up	ENSDARG00000095350	chr22:2341081-2345610	si:dkey-4c15.12	0.569063	0.418695	-0.29001	0.779485	0.999851	-
MSTRG.27126.1	chr7:2796186-2798332	1.83764	0.35349	-1.9305	0.00133179	0.0324505	Down	ENSDARG00000098767	chr7:2833649-2834274	CABZ01007829.1	0.0353777	0.00535933	-0.952769	1	1	-
MSTRG.27441.1	chr7:13944858-13945281	0	5.48901	9.4346	1.87e-15	8.34e-12	Up	ENSDARG00000011449	chr7:13965859-14021003	fes	0.0136117	0.00601533	-0.865436	0.875459	1	-
MSTRG.19247.1	chr25:9695929-9696931	1.20117	0.0578027	-3.72798	0.00145923	0.0344271	Down	ENSDARG00000052115	chr25:10313814-10340100	ehf	0.03924	0.0228547	-0.71003	0.841517	1	-
MSTRG.31287.1	chrKN149992.1:39069-39831	0.149701	2.32395	3.65221	0.000107948	0.00510253	Up	ENSDARG00000104013	chrKN149992.1:51454-56497	CABZ01024856.2	0.0561713	0.0282193	-0.651493	0.828479	1	-
MSTRG.8640.2	chr16:34959315-34962069	1.1401	0	-8.90367	0.000633535	0.0186259	Down	ENSDARG00000033655	chr16:34569485-34573176	stmn1b	0.090383	0.0561097	-0.497576	0.785571	1	-
MSTRG.1600.1	chr10:12129379-12163878	4.44819	0	-9.13305	8.78e-13	9.79e-10	Down	ENSDARG00000101140	chr10:12269266-12271014	CR847904.1	0.0269873	0.0161223	-0.475051	1	1	-
MSTRG.24898.4	chr5:41701913-42159064	1.35826	14.7406	3.71029	3.26e-08	7.39e-06	Up	ENSDARG00000103014	chr5:41881338-41883139	pimr58	0.017459	0.0213307	-0.272595	1	1	-
NONDRET001669.2	chr11:12622074-12622367	0.4701	6.62238	4.16597	4.3e-08	9.42e-06	Up	ENSDARG00000079615	chr11:12630983-12632880	zgc:91850	0.00281833	0.000926	-0.183932	1	1	-
NONDRET001672.2	chr11:12636309-12636602	0.432581	7.12074	4.07565	3.03e-07	4.79e-05	Up	ENSDARG00000079615	chr11:12630983-12632880	zgc:91850	0.00281833	0.000926	-0.183932	1	1	-
MSTRG.16561.1	chr22:2339287-2339769	0.363017	1.44255	2.40697	0.00250664	0.0494345	Up	ENSDARG00000093875	chr22:2329486-2335886	zgc:174224	1.48259	1.27054	-0.146506	0.801439	1	-
MSTRG.9038.1	chr16:53367464-53425457	1.43192	0	-7.4274	0.000300049	0.0110572	Down	ENSDARG00000090473	chr16:53366124-53385514	si:ch211-269k10.5	0.0169847	0.0165787	-0.140985	1	1	-
MSTRG.26052.3	chr6:16169349-16267436	1.1777	0.216859	-1.86706	0.00136116	0.0328076	Down	ENSDARG00000020814	chr6:16273109-16279270	faimb	0.067051	0.050182	-0.130463	1	1	-
MSTRG.19799.1	chr25:34539845-34619462	5.22805	114.18	5.37161	0.00017536	0.00742337	Up	ENSDARG00000104944	chr25:34615323-34615733	si:ch73-36p18.2	2.44855	2.21791	-0.119281	0.840756	1	-
NONDRET001669.2	chr11:12622074-12622367	0.4701	6.62238	4.16597	4.3e-08	9.42e-06	Up	ENSDARG00000090104	chr11:12319962-12632734	zgc:174353	0.00184033	0.000887	-0.118306	1	1	-
NONDRET001672.2	chr11:12636309-12636602	0.432581	7.12074	4.07565	3.03e-07	4.79e-05	Up	ENSDARG00000090104	chr11:12319962-12632734	zgc:174353	0.00184033	0.000887	-0.118306	1	1	-
MSTRG.26712.1	chr6:45377871-45378219	4.32222	25.4994	2.85219	6.49e-05	0.00336285	Up	ENSDARG00000098161	chr6:45493129-45836252	cntn4	0.440306	0.35112	-0.104249	0.815512	1	-
MSTRG.7577.4	chr15:40957946-40966276	0.0993543	1.05549	3.52611	8.12e-05	0.004036	Up	ENSDARG00000053833	chr15:41070070-41106611	mtnr1ba	0.0136643	0.0154563	-0.0943812	1	1	-
MSTRG.20909.1	chr3:33905827-33925868	0.638064	2.14279	2.0612	0.00172299	0.0386719	Up	ENSDARG00000096408	chr3:33904540-33904990	ighv11-2	0.808389	0.752658	-0.0913697	0.947715	1	-
MSTRG.24952.1	chr5:46051881-46052212	0.0946743	1.12949	3.70984	0.00197816	0.0424748	Up	ENSDARG00000089769	chr5:45890469-45905545	hapln1a	0.083355	0.0802453	-0.0886185	0.953762	1	-
MSTRG.25820.1	chr6:7301490-7304344	0.618392	1.55428	1.73469	0.00216465	0.0452255	Up	ENSDARG00000006202	chr6:7309034-7374942	erbb3a	0.120982	0.171588	-0.0762841	0.897444	1	-
MSTRG.9814.1	chr17:37180812-37181162	1.06351	4.01488	2.15956	0.00233617	0.0472783	Up	ENSDARG00000013020	chr17:37122511-37209081	dtnbb	0.124483	0.123273	-0.0653515	1	1	-
MSTRG.14967.1	chr20:55338425-55339277	24.5376	6404.33	8.90451	0.000114287	0.00528086	Up	ENSDARG00000096258	chr20:55043757-55094229	si:dkey-15f23.1	0.472931	0.446387	-0.0562791	1	1	-
MSTRG.23896.1	chr5:2723986-2724523	1.18163	0.0409273	-3.90106	0.000306346	0.0111672	Down	ENSDARG00000099366	chr5:2790582-2797865	supt4h1	21.338	19.6791	-0.0542549	0.824612	1	-
MSTRG.23900.1	chr5:2776461-2777314	1.16014	0.05897	-3.56751	0.000108811	0.00512521	Down	ENSDARG00000099366	chr5:2790582-2797865	supt4h1	21.338	19.6791	-0.0542549	0.824612	1	-
MSTRG.23901.1	chr5:2780208-2780786	1.0541	0	-7.01195	2.71e-05	0.00165689	Down	ENSDARG00000099366	chr5:2790582-2797865	supt4h1	21.338	19.6791	-0.0542549	0.824612	1	-
MSTRG.23895.1	chr5:2717448-2718081	1.2072	0	-7.26995	4.38e-06	0.000427221	Down	ENSDARG00000099366	chr5:2790582-2797865	supt4h1	21.338	19.6791	-0.0542549	0.824612	1	-
MSTRG.4121.2	chr12:33348530-33349048	0.0771667	2.10503	4.59991	0.000461431	0.0147669	Up	ENSDARG00000071414	chr12:33351932-33358596	zgc:91940	3.75334	3.48071	-0.0533618	0.856482	1	-
MSTRG.14422.2	chr20:32382174-32383877	0	1.89414	9.70738	0.000341581	0.0118758	Up	ENSDARG00000042904	chr20:32383886-32429857	foxo3b	9.8199	8.97955	-0.0510665	0.81901	1	-
NONDRET004552.2	chr19:17205232-17209241	0.155436	0.727543	2.69167	0.000339038	0.0118415	Up	ENSDARG00000004169	chr19:17303653-17306398	stmn1a	36.5784	31.6551	-0.0492591	0.839082	1	-
MSTRG.4009.2	chr12:27145438-27259873	0	0.854026	7.79798	0.000112492	0.00524323	Up	ENSDARG00000096637	chr12:27145511-27151173	si:dkey-11c5.11	0.315005	0.253707	-0.0483486	1	1	-
MSTRG.3271.1	chr11:42156043-42157413	5.57378	0.70934	-2.4453	0.000191891	0.00802163	Down	ENSDARG00000030239	chr11:42152700-42177582	dennd6aa	4.22143	3.90201	-0.0433059	0.884767	1	-
MSTRG.19799.1	chr25:34539845-34619462	5.22805	114.18	5.37161	0.00017536	0.00742337	Up	ENSDARG00000070265	chr25:34628446-34628832	zgc:110434	271.475	250.834	-0.0425458	0.883993	1	-
MSTRG.9373.2	chr17:12791264-12948709	60.6343	0	-11.0484	0.000200971	0.00827196	Down	ENSDARG00000099973	chr17:12891428-12904465	ctage5	5.0466	4.72316	-0.0420914	0.872422	1	-
MSTRG.16094.1	chr21:45517773-45634660	1.01044	0	-7.85988	0.00234517	0.0473173	Down	ENSDARG00000099329	chr21:45538226-45550257	h2afy	8.44653	8.08872	-0.0418586	0.846537	1	-
MSTRG.16094.2	chr21:45517781-45634660	1.78115	0	-9.34896	0.00046628	0.0148865	Down	ENSDARG00000099329	chr21:45538226-45550257	h2afy	8.44653	8.08872	-0.0418586	0.846537	1	-
MSTRG.13603.1	chr2:55595198-55595444	0.264843	1.99372	3.71349	0.0011601	0.0290611	Up	ENSDARG00000019128	chr2:55567558-55584168	tpm4b	25.8671	24.9434	-0.0308143	0.905192	1	-
MSTRG.20909.1	chr3:33905827-33925868	0.638064	2.14279	2.0612	0.00172299	0.0386719	Up	ENSDARG00000096376	chr3:33900952-33901427	ighv2-3	0.0926163	0.071046	-0.0228462	1	1	-
MSTRG.4823.1	chr13:16203573-16204929	0.401042	1.28135	2.02322	0.00181919	0.0400252	Up	ENSDARG00000074059	chr13:16211735-16366066	dlg5a	13.7792	13.1476	-0.0155784	0.943257	1	-
MSTRG.14294.1	chr20:26130030-26130727	0.228681	2.94673	4.23358	3.61e-07	5.43e-05	Up	ENSDARG00000056092	chr20:26127428-26142980	si:dkey-12h9.6	1.30651	1.24214	-0.00984621	0.981275	1	-
MSTRG.2961.1	chr11:25343893-25344244	0	0.74823	6.24653	0.0024744	0.049244	Up	ENSDARG00000032856	chr11:25346334-25380967	ccdc120	1.15191	1.0031	-0.00249982	0.992107	1	-
MSTRG.7745.1	chr15:46311516-46311923	2.05242	25.3063	4.08587	4.94e-10	2.36e-07	Up	ENSDARG00000011463	chr15:46371877-46390768	CABZ01044048.1	0	0	5.13e-15	1	1	-
MSTRG.22.1	chr1:1916835-1917344	1.62856	4.62119	1.86054	0.00146684	0.0344849	Up	ENSDARG00000040247	chr1:1912636-1913625	oxgr1a.3	0	0	5.13e-15	1	1	-
MSTRG.7503.1	chr15:36285069-36285411	2.73385	0.258117	-2.81702	0.00155568	0.035818	Down	ENSDARG00000040799	chr15:36299017-36300882	sst1.1	0	0	5.13e-15	1	1	-
MSTRG.15873.1	chr21:38190932-38191904	0.656105	0	-6.81013	0.000841987	0.0225717	Down	ENSDARG00000044375	chr21:38264843-38267535	zgc:158291	0	0	5.13e-15	1	1	-
MSTRG.15876.1	chr21:38213231-38213617	1.05169	0	-6.40795	0.000837559	0.0224981	Down	ENSDARG00000044375	chr21:38264843-38267535	zgc:158291	0	0	5.13e-15	1	1	-
NONDRET001623.2	chr11:11462071-11462364	3.45231	83.1985	4.94217	5.09e-14	9.73e-11	Up	ENSDARG00000044976	chr11:11470924-11474587	krt93	0	0	5.13e-15	1	1	-
NONDRET001624.2	chr11:11463571-11463864	5.08066	231.679	5.78096	6.14e-13	7.94e-10	Up	ENSDARG00000044976	chr11:11470924-11474587	krt93	0	0	5.13e-15	1	1	-
NONDRET001628.2	chr11:11478686-11478979	8.07306	220.542	5.09623	3.73e-12	3.2e-09	Up	ENSDARG00000044976	chr11:11470924-11474587	krt93	0	0	5.13e-15	1	1	-
MSTRG.2629.2	chr11:11443261-11463864	0.908619	82.0384	6.89126	1.23e-17	8.23e-14	Up	ENSDARG00000044976	chr11:11470924-11474587	krt93	0	0	5.13e-15	1	1	-
NONDRET001625.2	chr11:11466535-11466818	1.14596	29.1286	5.10328	1.03e-13	1.73e-10	Up	ENSDARG00000044976	chr11:11470924-11474587	krt93	0	0	5.13e-15	1	1	-
NONDRET001627.2	chr11:11477186-11477479	0.111475	4.22983	5.3593	1.19e-08	3.26e-06	Up	ENSDARG00000044976	chr11:11470924-11474587	krt93	0	0	5.13e-15	1	1	-
NONDRET007271.2	chr23:37292117-37330422	0.471134	0	-7.43801	0.000315878	0.0112981	Down	ENSDARG00000052517	chr23:37312559-37329995	AL954146.2	0	0	5.13e-15	1	1	-
MSTRG.27605.1	chr7:21545267-21554104	0.47623	1.65438	2.09045	0.00155379	0.035818	Up	ENSDARG00000055185	chr7:21574699-21581867	tm4sf5	0	0	5.13e-15	1	1	-
MSTRG.4769.2	chr13:12467855-12500685	0.132681	5.40989	5.04277	0.000193705	0.00807227	Up	ENSDARG00000057054	chr13:12459033-12470445	lrit3b	0	0	5.13e-15	1	1	-
MSTRG.18579.1	chr24:25425908-25426191	0.208993	2.22185	3.78809	5.37e-05	0.00286249	Up	ENSDARG00000057582	chr24:25357076-25358893	KLHL34	0	0	5.13e-15	1	1	-
MSTRG.21602.1	chr4:3751764-3752150	20.7134	447.398	4.75593	2.61e-12	2.5e-09	Up	ENSDARG00000067495	chr4:3786287-3788225	CABZ01076534.1	0	0	5.13e-15	1	1	-
MSTRG.21476.1	chr3:62196204-62309548	0.198104	2.55163	3.79934	0.0003974	0.0132239	Up	ENSDARG00000069806	chr3:62179926-62181047	SSTR2 (1 of many)	0	0	5.13e-15	1	1	-
MSTRG.28556.6	chr7:71112628-71113774	2.02861	0	-7.46332	0.000247023	0.00952286	Down	ENSDARG00000070168	chr7:71096760-71105633	sod3a	0	0	5.13e-15	1	1	-
MSTRG.21608.1	chr4:3810778-3811199	0.0768533	3.28738	5.16676	1.18e-08	3.26e-06	Up	ENSDARG00000070414	chr4:3772774-3801452	si:dkey-61f9.1	0	0	5.13e-15	1	1	-
MSTRG.27134.1	chr7:3127190-3127734	1.4023	7.09832	2.63952	5.28e-05	0.00283524	Up	ENSDARG00000070872	chr7:3128692-3130290	CR855393.1	0	0	5.13e-15	1	1	-
MSTRG.18028.1	chr23:41665408-41666648	1.25468	0.127109	-2.67241	0.000292299	0.0108313	Down	ENSDARG00000074827	chr23:41734078-41756334	si:ch73-184c24.1	0	0	5.13e-15	1	1	-
NONDRET001672.2	chr11:12636309-12636602	0.432581	7.12074	4.07565	3.03e-07	4.79e-05	Up	ENSDARG00000077475	chr11:12646228-12648095	zgc:174353	0	0	5.13e-15	1	1	-
NONDRET001673.2	chr11:12654042-12654335	1.4789	24.9686	4.38909	3.41e-10	1.69e-07	Up	ENSDARG00000077475	chr11:12646228-12648095	zgc:174353	0	0	5.13e-15	1	1	-
MSTRG.6656.1	chr14:50952872-50954536	0.924944	0.120768	-2.28186	0.00226741	0.0465574	Down	ENSDARG00000077736	chr14:50866586-50892594	CPLX1 (1 of many)	0	0	5.13e-15	1	1	-
MSTRG.10876.1	chr18:33794431-33794939	0.792068	2.68581	2.06221	0.00206422	0.0439699	Up	ENSDARG00000078738	chr18:33804845-33807827	NAMPT (1 of many)	0	0	5.13e-15	1	1	-
MSTRG.2629.2	chr11:11443261-11463864	0.908619	82.0384	6.89126	1.23e-17	8.23e-14	Up	ENSDARG00000088552	chr11:11435565-11437485	si:dkey-23f9.13	0	0	5.13e-15	1	1	-
NONDRET001615.2	chr11:11431895-11432188	0.695174	11.8103	4.45145	3.03e-10	1.56e-07	Up	ENSDARG00000088552	chr11:11435565-11437485	si:dkey-23f9.13	0	0	5.13e-15	1	1	-
NONDRET001673.2	chr11:12654042-12654335	1.4789	24.9686	4.38909	3.41e-10	1.69e-07	Up	ENSDARG00000088658	chr11:12657405-12659345	si:ch211-209f22.3	0	0	5.13e-15	1	1	-
NONDRET009536.2	chr4:34540691-34559506	2.63571	0.406206	-2.20774	0.000123664	0.00564591	Down	ENSDARG00000090355	chr4:34584924-34589772	pimr168	0	0	5.13e-15	1	1	-
MSTRG.19799.1	chr25:34539845-34619462	5.22805	114.18	5.37161	0.00017536	0.00742337	Up	ENSDARG00000090941	chr25:34620755-34621066	si:ch73-36p18.4	0	0	5.13e-15	1	1	-
MSTRG.23931.1	chr5:4122065-4122615	0.315849	1.40772	2.52039	0.000692141	0.0197837	Up	ENSDARG00000091236	chr5:4135712-4138111	CABZ01058646.1	0	0	5.13e-15	1	1	-
MSTRG.31462.1	chrKN150173.1:14839-16437	81.4804	12.3164	-2.30241	8.36e-05	0.00411052	Down	ENSDARG00000092634	chrKN150173.1:20896-27839	CABZ01000634.1	0	0	5.13e-15	1	1	-
MSTRG.31461.3	chrKN150173.1:14838-16461	1132.84	71.7145	-3.56427	1.43e-08	3.58e-06	Down	ENSDARG00000092634	chrKN150173.1:20896-27839	CABZ01000634.1	0	0	5.13e-15	1	1	-
MSTRG.31461.1	chrKN150173.1:14561-16437	498.769	31.7066	-3.57161	5.31e-09	1.66e-06	Down	ENSDARG00000092634	chrKN150173.1:20896-27839	CABZ01000634.1	0	0	5.13e-15	1	1	-
NONDRET001611.2	chr11:11400216-11400509	1.49255	34.829	4.82502	1.76e-10	9.8e-08	Up	ENSDARG00000092839	chr11:11403888-11405841	si:dkey-23f9.9	0	0	5.13e-15	1	1	-
NONDRET006727.2	chr22:25413027-25415614	0.725237	0	-6.81437	0.000230672	0.0090376	Down	ENSDARG00000093841	chr22:25332747-25434626	si:ch211-12h2.6	0	0	5.13e-15	1	1	-
NONDRET001615.2	chr11:11431895-11432188	0.695174	11.8103	4.45145	3.03e-10	1.56e-07	Up	ENSDARG00000094335	chr11:11424271-11426123	si:dkey-23f9.12	0	0	5.13e-15	1	1	-
MSTRG.30411.1	chr9:26450269-26470066	0.0356863	1.37437	4.91577	1.2e-05	0.000881942	Up	ENSDARG00000094811	chr9:26388755-26693583	si:dkey-111i23.1	0	0	5.13e-15	1	1	-
MSTRG.12762.1	chr2:19932176-19932562	4.74567	0.357192	-3.06796	1.47e-05	0.00101556	Down	ENSDARG00000095093	chr2:19919930-19922093	pimr50	0	0	5.13e-15	1	1	-
MSTRG.10876.1	chr18:33794431-33794939	0.792068	2.68581	2.06221	0.00206422	0.0439699	Up	ENSDARG00000095263	chr18:33787495-33792318	si:dkey-145c18.4	0	0	5.13e-15	1	1	-
MSTRG.921.1	chr1:48179214-48180132	0.459984	1.31549	1.99321	0.0022254	0.0459401	Up	ENSDARG00000096191	chr1:48277524-48277853	si:ch211-112b1.2	0	0	5.13e-15	1	1	-
MSTRG.20909.1	chr3:33905827-33925868	0.638064	2.14279	2.0612	0.00172299	0.0386719	Up	ENSDARG00000096387	chr3:33930189-33930645	ighv1-1	0	0	5.13e-15	1	1	-
MSTRG.20909.1	chr3:33905827-33925868	0.638064	2.14279	2.0612	0.00172299	0.0386719	Up	ENSDARG00000096418	chr3:33897198-33897670	ighv14-1	0	0	5.13e-15	1	1	-
MSTRG.9038.1	chr16:53367464-53425457	1.43192	0	-7.4274	0.000300049	0.0110572	Down	ENSDARG00000097847	chr16:53361004-53372582	si:ch211-269k10.4	0	0	5.13e-15	1	1	-
MSTRG.2266.3	chr10:43716439-43718344	1.97679	0	-9.48277	0.000453856	0.0146648	Down	ENSDARG00000098512	chr10:43671441-43711816	si:ch73-215f7.1	0	0	5.13e-15	1	1	-
MSTRG.31773.4	chrKN150570.1:40322-40929	6.47938	1.15607	-2.09362	0.00248642	0.0493321	Down	ENSDARG00000099399	chrKN150570.1:13067-13540	thrsp	0	0	5.13e-15	1	1	-
MSTRG.10261.1	chr18:3909225-3910323	1.28693	0.199303	-2.11355	0.00244623	0.0487679	Down	ENSDARG00000099480	chr18:3691216-3692605	CU856137.1	0	0	5.13e-15	1	1	-
MSTRG.10262.1	chr18:4033722-4036664	1.21335	0.109807	-2.82313	1.86e-05	0.00124709	Down	ENSDARG00000099480	chr18:3691216-3692605	CU856137.1	0	0	5.13e-15	1	1	-
MSTRG.10259.1	chr18:3901946-3903332	1.85374	0.330722	-1.91284	0.00169575	0.0383176	Down	ENSDARG00000099480	chr18:3691216-3692605	CU856137.1	0	0	5.13e-15	1	1	-
MSTRG.6853.4	chr15:3730785-3738688	3.6433	0	-10.7848	0.000222929	0.00887538	Down	ENSDARG00000099905	chr15:3747851-3752499	si:ch1073-270l17.3	0	0	5.13e-15	1	1	-
MSTRG.19953.1	chr3:1140514-1140924	1.57612	0.0834463	-3.65455	0.0016393	0.0374214	Down	ENSDARG00000100429	chr3:1169789-1172945	irgf4	0	0	5.13e-15	1	1	-
MSTRG.16094.2	chr21:45517781-45634660	1.78115	0	-9.34896	0.00046628	0.0148865	Down	ENSDARG00000100784	chr21:45578144-45579633	CU302316.1	0	0	5.13e-15	1	1	-
MSTRG.16094.1	chr21:45517773-45634660	1.01044	0	-7.85988	0.00234517	0.0473173	Down	ENSDARG00000100784	chr21:45578144-45579633	CU302316.1	0	0	5.13e-15	1	1	-
MSTRG.16094.1	chr21:45517773-45634660	1.01044	0	-7.85988	0.00234517	0.0473173	Down	ENSDARG00000101473	chr21:45551864-45554058	si:ch211-25g7.5	0	0	5.13e-15	1	1	-
MSTRG.16094.2	chr21:45517781-45634660	1.78115	0	-9.34896	0.00046628	0.0148865	Down	ENSDARG00000101473	chr21:45551864-45554058	si:ch211-25g7.5	0	0	5.13e-15	1	1	-
MSTRG.14779.1	chr20:49459119-49460442	0.795144	2.63012	2.10721	0.000567385	0.0172891	Up	ENSDARG00000102208	chr20:49389737-49389892	CABZ01008072.1	0	0	5.13e-15	1	1	-
MSTRG.30831.1	chr9:50883944-50884581	2.53122	0.25583	-2.70678	0.000321378	0.0114337	Down	ENSDARG00000102740	chr9:51095300-51096166	CABZ01076218.1	0	0	5.13e-15	1	1	-
MSTRG.11650.1	chr19:18876973-18877740	3.33177	0.251009	-3.14791	2.7e-06	0.000280191	Down	ENSDARG00000104170	chr19:18847533-18850528	si:dkey-208k4.2	0	0	5.13e-15	1	1	-
NONDRET006467.2	chr22:3365465-3368736	6.78236	0.949737	-2.49336	0.000379165	0.0128471	Down	ENSDARG00000104717	chr22:3317455-3325345	tbxa2r	0	0	5.13e-15	1	1	-
MSTRG.6879.1	chr15:5334989-5335239	1.04588	4.26874	2.37101	0.00112688	0.0284422	Up	ENSDARG00000105671	chr15:5330465-5332399	or113-1	0	0	5.13e-15	1	1	-
MSTRG.22900.1	chr4:48949686-48950136	5.4192	0.46226	-3.01875	5.15e-06	0.000469062	Down	ENSDARG00000096222	chr4:48939903-48944071	si:ch211-245n8.4	2.37151	2.27824	0.00183786	1	1	-
NONDRET004075.2	chr18:7610579-7613204	0.341423	12.0965	6.00493	6.94e-07	9.1e-05	Up	ENSDARG00000070472	chr18:7584215-7604125	ARF5 (1 of many)	255.591	245.503	0.00214415	0.990938	1	-
NONDRET004074.2	chr18:7610395-7613204	1.94639	9.26586	2.9115	2.06e-05	0.00134849	Up	ENSDARG00000070472	chr18:7584215-7604125	ARF5 (1 of many)	255.591	245.503	0.00214415	0.990938	1	-
NONDRET012551.2	chr9:29841482-29851164	0	0.346112	7.54208	0.000224016	0.00889217	Up	ENSDARG00000005128	chr9:29860807-29868426	rnaseh2b	13.7696	13.4936	0.00271605	0.991164	1	-
MSTRG.24952.1	chr5:46051881-46052212	0.0946743	1.12949	3.70984	0.00197816	0.0424748	Up	ENSDARG00000093413	chr5:46058918-46382767	edil3a	28.3497	27.0883	0.00350801	0.985887	1	-
MSTRG.16094.2	chr21:45517781-45634660	1.78115	0	-9.34896	0.00046628	0.0148865	Down	ENSDARG00000102171	chr21:45468201-45510900	fnip1	9.00105	8.73262	0.00462557	0.982401	1	-
MSTRG.16094.1	chr21:45517773-45634660	1.01044	0	-7.85988	0.00234517	0.0473173	Down	ENSDARG00000102171	chr21:45468201-45510900	fnip1	9.00105	8.73262	0.00462557	0.982401	1	-
MSTRG.19799.1	chr25:34539845-34619462	5.22805	114.18	5.37161	0.00017536	0.00742337	Up	ENSDARG00000068928	chr25:34605351-34605737	si:dkey-108k21.26	202.621	195.486	0.0100092	0.97018	1	-
MSTRG.19093.1	chr25:4443895-4451937	0.944165	3.29662	2.15191	0.00100191	0.0261768	Up	ENSDARG00000089390	chr25:4414737-4447606	PNPLA2	2.19995	2.12004	0.0110139	0.983448	1	-
MSTRG.16094.2	chr21:45517781-45634660	1.78115	0	-9.34896	0.00046628	0.0148865	Down	ENSDARG00000100409	chr21:45591508-45595522	camlg	5.56248	5.42439	0.0111391	0.966005	1	-
MSTRG.16094.1	chr21:45517773-45634660	1.01044	0	-7.85988	0.00234517	0.0473173	Down	ENSDARG00000100409	chr21:45591508-45595522	camlg	5.56248	5.42439	0.0111391	0.966005	1	-
NONDRET004535.2	chr19:16122884-16126391	8.12967	23.0882	1.88351	0.00123227	0.0305261	Up	ENSDARG00000030700	chr19:16111676-16122736	ctps1a	39.5684	38.2661	0.0125286	0.946835	1	-
MSTRG.26183.1	chr6:22049539-22052625	7.41132	21.3165	1.94206	0.000555353	0.0169999	Up	ENSDARG00000098924	chr6:22060611-22073224	suz12b	47.1571	47.1109	0.0135373	0.942421	1	-
MSTRG.1892.5	chr10:28259834-28354741	3.17665	0	-10.597	8.09e-06	0.000654418	Down	ENSDARG00000018399	chr10:28285719-28307017	rps6kb1a	19.5882	18.9283	0.0146095	0.942975	1	-
MSTRG.29942.1	chr9:4058641-4059170	0.442237	5.10733	3.939	7.04e-09	2.09e-06	Up	ENSDARG00000034801	chr9:4055593-4130389	mylka	0.441653	0.379592	0.0148327	1	1	-
MSTRG.8932.1	chr16:46696700-46696913	0.676453	4.34557	3.10547	0.000168968	0.00725052	Up	ENSDARG00000052975	chr16:46699358-46714454	ubqln4	55.0266	53.8743	0.0182433	0.940131	1	-
MSTRG.19799.1	chr25:34539845-34619462	5.22805	114.18	5.37161	0.00017536	0.00742337	Up	ENSDARG00000092846	chr25:34592204-34596715	zgc:162611	2.33986	2.31959	0.0210934	0.944865	1	-
MSTRG.20909.1	chr3:33905827-33925868	0.638064	2.14279	2.0612	0.00172299	0.0386719	Up	ENSDARG00000096243	chr3:33898949-33899386	ighv1-3	0.0596223	0.0728827	0.0220331	1	1	-
MSTRG.26638.1	chr6:40869218-40871325	1.06038	2.65445	1.75817	0.00175429	0.0390773	Up	ENSDARG00000010415	chr6:40879858-40886929	sirt4	3.40646	2.83042	0.0268106	0.957572	1	-
MSTRG.2864.2	chr11:20575595-20577144	0	1.2112	8.92498	1.17e-12	1.21e-09	Up	ENSDARG00000068192	chr11:20787195-20827670	taf4a	6.01276	5.99214	0.027078	0.90812	1	-
MSTRG.2864.1	chr11:20575023-20577291	0.356299	1.49948	2.59893	1.59e-05	0.00109793	Up	ENSDARG00000068192	chr11:20787195-20827670	taf4a	6.01276	5.99214	0.027078	0.90812	1	-
MSTRG.6491.1	chr14:43374107-43375983	0.658283	2.39927	2.36721	7.61e-05	0.00382687	Up	ENSDARG00000076526	chr14:43192320-43204899	gar1	18.9685	18.5857	0.0357257	0.878038	1	-
MSTRG.6490.1	chr14:43370696-43371388	0.287038	1.24182	2.78528	0.0018633	0.0407278	Up	ENSDARG00000076526	chr14:43192320-43204899	gar1	18.9685	18.5857	0.0357257	0.878038	1	-
MSTRG.24200.1	chr5:15960149-16008261	2.04402	0.21725	-2.71446	6e-06	0.00051161	Down	ENSDARG00000062601	chr5:15927850-15971391	piwil2	5.46671	5.46715	0.0422032	0.852892	1	-
MSTRG.16094.2	chr21:45517781-45634660	1.78115	0	-9.34896	0.00046628	0.0148865	Down	ENSDARG00000099458	chr21:45575350-45590015	ddx46	14.71	14.8203	0.0441789	0.826995	1	-
MSTRG.16094.1	chr21:45517773-45634660	1.01044	0	-7.85988	0.00234517	0.0473173	Down	ENSDARG00000099458	chr21:45575350-45590015	ddx46	14.71	14.8203	0.0441789	0.826995	1	-
MSTRG.19799.1	chr25:34539845-34619462	5.22805	114.18	5.37161	0.00017536	0.00742337	Up	ENSDARG00000097836	chr25:34597413-34597866	si:dkey-108k21.24	3.66351	3.66238	0.0453999	0.916603	1	-
MSTRG.19799.1	chr25:34539845-34619462	5.22805	114.18	5.37161	0.00017536	0.00742337	Up	ENSDARG00000091905	chr25:34598455-34599171	si:dkey-108k21.21	2.29969	2.28589	0.0464571	0.926009	1	-
MSTRG.7869.1	chr16:4002265-4002887	1.1441	0	-7.04642	0.00107733	0.0276127	Down	ENSDARG00000005271	chr16:4183537-4202690	zc3h12a	0.917284	0.902602	0.0532	0.914927	1	-
MSTRG.26351.1	chr6:29860601-29870325	0	1.59412	6.87864	0.000173429	0.00736497	Up	ENSDARG00000009677	chr6:29870215-30092361	dlg1	21.1574	15.9473	0.0537619	0.79466	1	-
MSTRG.17546.1	chr23:21095074-21096304	0.371762	2.43833	3.21976	1.1e-06	0.000136616	Up	ENSDARG00000062134	chr23:21140838-21188181	kcnab2b	16.0403	15.6928	0.0598645	0.812878	1	-
MSTRG.7593.1	chr15:41883647-41883900	1.64184	0	-6.63749	0.000348255	0.0120689	Down	ENSDARG00000040644	chr15:41858307-41888313	pxylp1	0.6985	0.69874	0.0615988	0.907676	1	-
MSTRG.28683.2	chr8:529649-531618	0.498433	0	-7.98424	0.00211683	0.0447343	Down	ENSDARG00000030129	chr8:532918-556463	si:ch211-87m7.2	15.4282	14.9193	0.0674607	0.805357	1	-
NONDRET013762.1	chr21:35854402-35856845	1.29687	0	-8.69793	5.15e-07	7.25e-05	Down	ENSDARG00000090470	chr21:35857154-35857534	CR388143.1	0.291733	0.337505	0.0705699	1	1	-
MSTRG.19799.1	chr25:34539845-34619462	5.22805	114.18	5.37161	0.00017536	0.00742337	Up	ENSDARG00000094154	chr25:34546698-34547197	hist2h3c	645.232	646.925	0.072783	0.787864	1	-
MSTRG.20909.1	chr3:33905827-33925868	0.638064	2.14279	2.0612	0.00172299	0.0386719	Up	ENSDARG00000096372	chr3:33902069-33902511	ighv13-2	0.081763	0.079974	0.0737996	1	1	-
MSTRG.12545.1	chr2:9254465-9343597	0.001184	1.53148	6.9	2.56e-05	0.00159054	Up	ENSDARG00000012555	chr2:9047835-9261950	ak5	0.451318	0.456176	0.0816001	0.883813	1	-
MSTRG.20909.1	chr3:33905827-33925868	0.638064	2.14279	2.0612	0.00172299	0.0386719	Up	ENSDARG00000096392	chr3:33910122-33910555	ighv8-4	0.417789	0.412603	0.0863483	1	1	-
MSTRG.13925.1	chr20:7136768-7159049	4.23235	0	-9.5171	3.23e-09	1.11e-06	Down	ENSDARG00000028541	chr20:7132153-7141316	si:ch211-121a2.4	0.489732	0.463791	0.112932	0.886437	1	-
MSTRG.13925.3	chr20:7156919-7159211	1.81953	0	-9.6364	0.000414108	0.0137117	Down	ENSDARG00000028541	chr20:7132153-7141316	si:ch211-121a2.4	0.489732	0.463791	0.112932	0.886437	1	-
MSTRG.6609.1	chr14:48572781-48573207	1.25778	0.0580193	-3.49772	0.00215094	0.0450989	Down	ENSDARG00000040198	chr14:48015767-48327544	fstl5	1.07133	1.10114	0.115224	0.782866	1	-
MSTRG.24898.2	chr5:41684091-41862053	0.58499	10.1446	4.51515	1.18e-11	7.89e-09	Up	ENSDARG00000095645	chr5:41802383-41904739	pimr58	0.065545	0.0755163	0.157641	1	1	-
MSTRG.24898.4	chr5:41701913-42159064	1.35826	14.7406	3.71029	3.26e-08	7.39e-06	Up	ENSDARG00000095645	chr5:41802383-41904739	pimr58	0.065545	0.0755163	0.157641	1	1	-
MSTRG.3496.1	chr12:3870790-3871463	1.94896	0.252374	-2.36355	0.00106457	0.0274918	Down	ENSDARG00000006944	chr12:3856267-3867246	gdpd3b	0.545129	0.573927	0.160824	0.823633	1	-
MSTRG.24898.2	chr5:41684091-41862053	0.58499	10.1446	4.51515	1.18e-11	7.89e-09	Up	ENSDARG00000006939	chr5:41680219-41697180	tbx6l	0.170193	0.178403	0.191293	0.826762	1	-
MSTRG.24898.4	chr5:41701913-42159064	1.35826	14.7406	3.71029	3.26e-08	7.39e-06	Up	ENSDARG00000006939	chr5:41680219-41697180	tbx6l	0.170193	0.178403	0.191293	0.826762	1	-
MSTRG.24898.2	chr5:41684091-41862053	0.58499	10.1446	4.51515	1.18e-11	7.89e-09	Up	ENSDARG00000067762	chr5:41779364-41783095	pimr59	0.063883	0.0609747	0.19812	1	1	-
MSTRG.24898.4	chr5:41701913-42159064	1.35826	14.7406	3.71029	3.26e-08	7.39e-06	Up	ENSDARG00000067762	chr5:41779364-41783095	pimr59	0.063883	0.0609747	0.19812	1	1	-
MSTRG.24898.2	chr5:41684091-41862053	0.58499	10.1446	4.51515	1.18e-11	7.89e-09	Up	ENSDARG00000092418	chr5:41795502-41804358	pimr58	0.0357747	0.0527493	0.285914	1	1	-
MSTRG.24898.4	chr5:41701913-42159064	1.35826	14.7406	3.71029	3.26e-08	7.39e-06	Up	ENSDARG00000092418	chr5:41795502-41804358	pimr58	0.0357747	0.0527493	0.285914	1	1	-
MSTRG.2577.1	chr11:9545981-9561824	1.21891	0.115532	-3.06875	0.000708584	0.020082	Down	ENSDARG00000103345	chr11:9534308-9534781	CGA (1 of many)	0.262529	0.324967	0.384067	0.81811	1	-
MSTRG.20909.1	chr3:33905827-33925868	0.638064	2.14279	2.0612	0.00172299	0.0386719	Up	ENSDARG00000096386	chr3:33909245-33909734	ighv9-3	0.302576	0.417335	0.392587	0.81822	1	-
MSTRG.22900.1	chr4:48949686-48950136	5.4192	0.46226	-3.01875	5.15e-06	0.000469062	Down	ENSDARG00000094902	chr4:48885083-48944179	znf1110	0.0321673	0.0378807	0.496767	0.848499	1	-
MSTRG.10945.1	chr18:38394040-38397196	0.398051	1.40212	2.09344	0.00175858	0.0390773	Up	ENSDARG00000074442	chr18:38340031-38383454	alx4b	0.0189287	0.0265193	0.617541	0.898908	1	-
MSTRG.17684.2	chr23:27800981-27803157	0.519875	0	-7.22729	0.00247748	0.049244	Down	ENSDARG00000037062	chr23:27814051-27822521	dhh	0.0180313	0.0239393	0.681344	0.884299	1	-
MSTRG.14720.1	chr20:46723563-46723983	1.29809	6.82098	2.78655	8.96e-06	0.000704868	Up	ENSDARG00000017437	chr20:46748196-46790222	adcy3b	0.00500467	0.00735733	0.780835	0.842159	1	-
MSTRG.13939.1	chr20:8130203-8131675	1.00142	4.51361	2.48418	0.000114484	0.00528086	Up	ENSDARG00000078072	chr20:8113331-8122933	si:ch211-232i5.1	0.0125517	0.0255363	0.87469	0.814551	1	-
MSTRG.14720.1	chr20:46723563-46723983	1.29809	6.82098	2.78655	8.96e-06	0.000704868	Up	ENSDARG00000011818	chr20:46668830-46742836	batf	0	0.00928633	1.75573	1	1	-
NONDRET006727.2	chr22:25413027-25415614	0.725237	0	-6.81437	0.000230672	0.0090376	Down	ENSDARG00000086247	chr22:25396083-25397235	zgc:171781	0	0.0136827	1.75576	1	1	-
MSTRG.20909.1	chr3:33905827-33925868	0.638064	2.14279	2.0612	0.00172299	0.0386719	Up	ENSDARG00000096291	chr3:33907119-33907556	ighv9-4	0	0.006422	1.78921	1	1	-
