# Supplementary material for: Characterization of lncRNAs involved in cold acclimation of zebrafish ZF4 cells
Source: PLoS One. 2018 Apr 10;13(4):e0195468. doi: 10.1371/journal.pone.0195468 (PMC5892903; doi:10.1371/journal.pone.0195468)
Supplement: S3 Table — (XLSX) [file pone.0195468.s005.xlsx]

## Sheet: top20lncRNAs_trans-target
Supplementary Table 3. Information for the trans-target mRNAs of top 20 DE-lncRNAs
lncRNA					mRNA
lncRNA ID	logFC	Pvalue	FDR	Up/Down	mRNA ID	Gene ID	Gene_name	logFC	Pvalue	FDR	Up/Down	Free_energy
MSTRG.1600.1	-9.13305	8.78e-13	9.79e-10	Down	ENSDART00000023094	ENSDARG00000018968	acvr1ba	1.26369	0.000411155	0.0240891	Up	-40.7
MSTRG.1600.1	-9.13305	8.78e-13	9.79e-10	Down	ENSDART00000098300	ENSDARG00000007709	adamts8a	-1.42444	0.000117509	0.0099039	Down	-43.1
MSTRG.1600.1	-9.13305	8.78e-13	9.79e-10	Down	ENSDART00000159394	ENSDARG00000011764	asun	-6.42219	0.000706559	0.0356002	Down	-43.1
MSTRG.1600.1	-9.13305	8.78e-13	9.79e-10	Down	ENSDART00000154728	ENSDARG00000078322	col12a1a	1.22994	0.000876084	0.0412345	Up	-41.2
MSTRG.1600.1	-9.13305	8.78e-13	9.79e-10	Down	ENSDART00000102424	ENSDARG00000070025	dchs1a	9.67943	0.000732437	0.0364695	Up	-41
MSTRG.1600.1	-9.13305	8.78e-13	9.79e-10	Down	ENSDART00000172574	ENSDARG00000100666	ep300a	-1.8025	0.000657469	0.0339355	Down	-40.5
MSTRG.1600.1	-9.13305	8.78e-13	9.79e-10	Down	ENSDART00000168772	ENSDARG00000010571	ezh2	3.27154	0.000834296	0.0397097	Up	-42.2
MSTRG.1600.1	-9.13305	8.78e-13	9.79e-10	Down	ENSDART00000087054	ENSDARG00000053104	fam102ba	2.55227	3.8e-06	0.000670312	Up	-42.4
MSTRG.1600.1	-9.13305	8.78e-13	9.79e-10	Down	ENSDART00000145068	ENSDARG00000017591	fat1a	-5.16694	4.65e-05	0.00493786	Down	-40.5
MSTRG.1600.1	-9.13305	8.78e-13	9.79e-10	Down	ENSDART00000155025	ENSDARG00000056057	grem2a	3.33198	8.65e-07	0.000195124	Up	-43.9
MSTRG.1600.1	-9.13305	8.78e-13	9.79e-10	Down	ENSDART00000032975	ENSDARG00000023999	heatr5a	9.59784	0.000782538	0.0382878	Up	-41.6
MSTRG.1600.1	-9.13305	8.78e-13	9.79e-10	Down	ENSDART00000157556	ENSDARG00000061274	lss	-8.81085	0.000107406	0.00918986	Down	-42.5
MSTRG.1600.1	-9.13305	8.78e-13	9.79e-10	Down	ENSDART00000132286	ENSDARG00000022165	mgst1.2	2.11301	3.55e-05	0.00403276	Up	-40.8
MSTRG.1600.1	-9.13305	8.78e-13	9.79e-10	Down	ENSDART00000122889	ENSDARG00000067997	myhz1.3	-7.72348	0.000332019	0.0204442	Down	-41.3
MSTRG.1600.1	-9.13305	8.78e-13	9.79e-10	Down	ENSDART00000115280	ENSDARG00000075100	neo1b	-1.69136	0.000114223	0.00964301	Down	-41.5
MSTRG.1600.1	-9.13305	8.78e-13	9.79e-10	Down	ENSDART00000047418	ENSDARG00000031126	notum1a	1.21835	0.000986016	0.0451114	Up	-41.1
MSTRG.1600.1	-9.13305	8.78e-13	9.79e-10	Down	ENSDART00000168918	ENSDARG00000103950	pcdh1gc6	-9.43302	1.09e-05	0.0015585	Down	-43.2
MSTRG.1600.1	-9.13305	8.78e-13	9.79e-10	Down	ENSDART00000104841	ENSDARG00000033012	pcnt	-2.92614	3.64e-12	3.93e-09	Down	-40.2
MSTRG.1600.1	-9.13305	8.78e-13	9.79e-10	Down	ENSDART00000143379	ENSDARG00000021869	rcan2	4.34554	0.0008863	0.0416766	Up	-41.71
MSTRG.1600.1	-9.13305	8.78e-13	9.79e-10	Down	ENSDART00000079347	ENSDARG00000056795	serpine1	2.80863	1.09e-12	1.35e-09	Up	-40.1
MSTRG.1600.1	-9.13305	8.78e-13	9.79e-10	Down	ENSDART00000143363	ENSDARG00000069595	si:ch211-214c7.4	1.48748	3.62e-05	0.00409627	Up	-42.3
MSTRG.1600.1	-9.13305	8.78e-13	9.79e-10	Down	ENSDART00000168992	ENSDARG00000007077	si:dkey-145p14.5	1.74217	0.00113563	0.0497579	Up	-42.7
MSTRG.1600.1	-9.13305	8.78e-13	9.79e-10	Down	ENSDART00000151925	ENSDARG00000077245	si:dkey-225n22.4	2.49661	0.000389849	0.0230002	Up	-44
MSTRG.1600.1	-9.13305	8.78e-13	9.79e-10	Down	ENSDART00000122558	ENSDARG00000089235	tspearb	3.58544	5.95e-05	0.0059281	Up	-40
MSTRG.20846.1	4.26339	1.07e-11	7.89e-09	Up	ENSDART00000014606	ENSDARG00000023916	NA	-1.6821	7.46e-05	0.00697085	Down	-41.3
MSTRG.20846.1	4.26339	1.07e-11	7.89e-09	Up	ENSDART00000078886	ENSDARG00000008835	NA	4.72054	0.000275567	0.0178338	Up	-40.1
MSTRG.20846.1	4.26339	1.07e-11	7.89e-09	Up	ENSDART00000171682	ENSDARG00000104442	aatkb	1.68012	1.44e-05	0.00195076	Up	-45.1
MSTRG.20846.1	4.26339	1.07e-11	7.89e-09	Up	ENSDART00000173388	ENSDARG00000105403	abcc6b.1	1.33953	0.000810103	0.0389971	Up	-42.4
MSTRG.20846.1	4.26339	1.07e-11	7.89e-09	Up	ENSDART00000089113	ENSDARG00000062000	abtb2b	-2.01447	0.00101758	0.046016	Down	-45.4
MSTRG.20846.1	4.26339	1.07e-11	7.89e-09	Up	ENSDART00000109976	ENSDARG00000075990	acap3a	1.6327	0.00053137	0.0290524	Up	-43.6
MSTRG.20846.1	4.26339	1.07e-11	7.89e-09	Up	ENSDART00000125122	ENSDARG00000037781	acss2	3.02707	0.000435096	0.0251721	Up	-40.4
MSTRG.20846.1	4.26339	1.07e-11	7.89e-09	Up	ENSDART00000043462	ENSDARG00000018179	acvrl1	-5.41559	1.58e-06	0.000331855	Down	-43.2
MSTRG.20846.1	4.26339	1.07e-11	7.89e-09	Up	ENSDART00000052750	ENSDARG00000027903	adamtsl3	-2.29143	0.000646968	0.0335986	Down	-43.2
MSTRG.20846.1	4.26339	1.07e-11	7.89e-09	Up	ENSDART00000148822	ENSDARG00000027222	adgrg1	1.87519	0.000267382	0.0174744	Up	-47.2
MSTRG.20846.1	4.26339	1.07e-11	7.89e-09	Up	ENSDART00000146871	ENSDARG00000061121	adgrl3.1	-9.6689	0.000449302	0.0256655	Down	-42.2
MSTRG.20846.1	4.26339	1.07e-11	7.89e-09	Up	ENSDART00000016808	ENSDARG00000089924	aldh2.1	-1.94769	0.000375767	0.0224566	Down	-40.7
MSTRG.20846.1	4.26339	1.07e-11	7.89e-09	Up	ENSDART00000131101	ENSDARG00000015546	alpl	2.429	8.19e-09	3.41e-06	Up	-44.6
MSTRG.20846.1	4.26339	1.07e-11	7.89e-09	Up	ENSDART00000141096	ENSDARG00000078335	amot	-1.7972	0.000755858	0.0373413	Down	-40.7
MSTRG.20846.1	4.26339	1.07e-11	7.89e-09	Up	ENSDART00000143662	ENSDARG00000055638	ankrd33aa	4.43697	3.25e-07	8.55e-05	Up	-41.5
MSTRG.20846.1	4.26339	1.07e-11	7.89e-09	Up	ENSDART00000169622	ENSDARG00000105296	AP3B2	1.617	0.000470862	0.0266335	Up	-40.02
MSTRG.20846.1	4.26339	1.07e-11	7.89e-09	Up	ENSDART00000076409	ENSDARG00000054220	ap4s1	-2.26605	0.000659286	0.0339602	Down	-42.6
MSTRG.20846.1	4.26339	1.07e-11	7.89e-09	Up	ENSDART00000165831	ENSDARG00000004034	arhgdig	7.42383	0.00097017	0.0447089	Up	-40.8
MSTRG.20846.1	4.26339	1.07e-11	7.89e-09	Up	ENSDART00000142157	ENSDARG00000076040	arl15a	-3.12867	2.33e-05	0.00284946	Down	-42
MSTRG.20846.1	4.26339	1.07e-11	7.89e-09	Up	ENSDART00000136074	ENSDARG00000004396	b3gnt5b	2.51596	0.000162756	0.0123622	Up	-41.4
MSTRG.20846.1	4.26339	1.07e-11	7.89e-09	Up	ENSDART00000143018	ENSDARG00000043431	b3gntl1	4.56447	8.12e-05	0.00744827	Up	-40.1
MSTRG.20846.1	4.26339	1.07e-11	7.89e-09	Up	ENSDART00000162930	ENSDARG00000103739	BAHCC1 (1 of many)	-1.52609	0.00075657	0.0373413	Down	-40.4
MSTRG.20846.1	4.26339	1.07e-11	7.89e-09	Up	ENSDART00000109601	ENSDARG00000077361	bptf	2.12248	2.49e-05	0.00299755	Up	-43.8
MSTRG.20846.1	4.26339	1.07e-11	7.89e-09	Up	ENSDART00000147157	ENSDARG00000035540	brwd3	11.6395	2.53e-07	6.95e-05	Up	-42.9
MSTRG.20846.1	4.26339	1.07e-11	7.89e-09	Up	ENSDART00000092250	ENSDARG00000063255	btbd11a	-3.60679	3.19e-16	6.23e-13	Down	-40.2
MSTRG.20846.1	4.26339	1.07e-11	7.89e-09	Up	ENSDART00000081422	ENSDARG00000058548	bves	7.08544	4.76e-05	0.00501369	Up	-44
MSTRG.20846.1	4.26339	1.07e-11	7.89e-09	Up	ENSDART00000133079	ENSDARG00000053462	c3a.5	-3.22746	0.000223708	0.0155486	Down	-43
MSTRG.20846.1	4.26339	1.07e-11	7.89e-09	Up	ENSDART00000163976	ENSDARG00000105285	CABZ01069287.1	-1.51704	9.62e-05	0.00841523	Down	-40.3
MSTRG.20846.1	4.26339	1.07e-11	7.89e-09	Up	ENSDART00000160324	ENSDARG00000099648	CABZ01102047.1	-2.81619	0.000927289	0.043164	Down	-47.6
MSTRG.20846.1	4.26339	1.07e-11	7.89e-09	Up	ENSDART00000153988	ENSDARG00000061590	cachd1	-1.83865	6.21e-06	0.00100016	Down	-43.3
MSTRG.20846.1	4.26339	1.07e-11	7.89e-09	Up	ENSDART00000021009	ENSDARG00000079012	CBFA2T3	-2.17932	0.000448906	0.0256655	Down	-42.7
MSTRG.20846.1	4.26339	1.07e-11	7.89e-09	Up	ENSDART00000144175	ENSDARG00000057921	ccdc136b	-1.81649	8.34e-05	0.00757395	Down	-40.3
MSTRG.20846.1	4.26339	1.07e-11	7.89e-09	Up	ENSDART00000126219	ENSDARG00000017595	ccdc6b	10.4929	0.000378353	0.022558	Up	-43
MSTRG.20846.1	4.26339	1.07e-11	7.89e-09	Up	ENSDART00000000005	ENSDARG00000000002	ccdc80	2.98101	1.94e-14	3.08e-11	Up	-43
MSTRG.20846.1	4.26339	1.07e-11	7.89e-09	Up	ENSDART00000164027	ENSDARG00000042319	cdca4	4.82537	0.000804944	0.0388964	Up	-45.8
MSTRG.20846.1	4.26339	1.07e-11	7.89e-09	Up	ENSDART00000105405	ENSDARG00000013351	cirbpb	1.63669	4.98e-05	0.00519263	Up	-43.3
MSTRG.20846.1	4.26339	1.07e-11	7.89e-09	Up	ENSDART00000046716	ENSDARG00000030905	cited2	1.89458	0.000223152	0.0155486	Up	-44.5
MSTRG.20846.1	4.26339	1.07e-11	7.89e-09	Up	ENSDART00000076850	ENSDARG00000054616	cldni	1.38253	0.000144984	0.0113873	Up	-44.3
MSTRG.20846.1	4.26339	1.07e-11	7.89e-09	Up	ENSDART00000131951	ENSDARG00000020679	clpp	5.56357	0.000577132	0.0311185	Up	-41.1
MSTRG.20846.1	4.26339	1.07e-11	7.89e-09	Up	ENSDART00000049589	ENSDARG00000009014	col11a1b	2.99137	3.83e-07	9.67e-05	Up	-40.6
MSTRG.20846.1	4.26339	1.07e-11	7.89e-09	Up	ENSDART00000105754	ENSDARG00000012422	col11a2	3.96471	0.00029707	0.0188764	Up	-40.6
MSTRG.20846.1	4.26339	1.07e-11	7.89e-09	Up	ENSDART00000154728	ENSDARG00000078322	col12a1a	1.22994	0.000876084	0.0412345	Up	-45.3
MSTRG.20846.1	4.26339	1.07e-11	7.89e-09	Up	ENSDART00000097295	ENSDARG00000036558	col18a1	1.62666	1.9e-05	0.00242682	Up	-40.1
MSTRG.20846.1	4.26339	1.07e-11	7.89e-09	Up	ENSDART00000168262	ENSDARG00000087087	col28a1b	-1.72549	7.68e-05	0.0071247	Down	-42.4
MSTRG.20846.1	4.26339	1.07e-11	7.89e-09	Up	ENSDART00000138754	ENSDARG00000077139	col6a3	-2.08021	1.2e-05	0.00167992	Down	-45.6
MSTRG.20846.1	4.26339	1.07e-11	7.89e-09	Up	ENSDART00000113176	ENSDARG00000077139	col6a3	-2.33918	1.64e-09	8.83e-07	Down	-45.6
MSTRG.20846.1	4.26339	1.07e-11	7.89e-09	Up	ENSDART00000102981	ENSDARG00000077403	col8a1a	3.52661	0.000731715	0.0364693	Up	-41
MSTRG.20846.1	4.26339	1.07e-11	7.89e-09	Up	ENSDART00000130070	ENSDARG00000061140	colec12	-1.50687	6.34e-05	0.00623761	Down	-44.32
MSTRG.20846.1	4.26339	1.07e-11	7.89e-09	Up	ENSDART00000033702	ENSDARG00000025679	comtb	1.54911	0.000240953	0.0163007	Up	-42.2
MSTRG.20846.1	4.26339	1.07e-11	7.89e-09	Up	ENSDART00000160634	ENSDARG00000104302	CR391991.3	3.15113	0.000137035	0.0110188	Up	-41.7
MSTRG.20846.1	4.26339	1.07e-11	7.89e-09	Up	ENSDART00000064468	ENSDARG00000056742	crmp1	-3.29528	9.11e-06	0.0013514	Down	-41.8
MSTRG.20846.1	4.26339	1.07e-11	7.89e-09	Up	ENSDART00000129210	ENSDARG00000069074	cry1ba	-1.92897	0.000123274	0.0102034	Down	-41.9
MSTRG.20846.1	4.26339	1.07e-11	7.89e-09	Up	ENSDART00000066816	ENSDARG00000008164	CT573322.1	5.97454	4.91e-10	3.19e-07	Up	-40.3
MSTRG.20846.1	4.26339	1.07e-11	7.89e-09	Up	ENSDART00000148827	ENSDARG00000044062	ctbp2a	2.84617	0.000415675	0.0243259	Up	-46
MSTRG.20846.1	4.26339	1.07e-11	7.89e-09	Up	ENSDART00000081675	ENSDARG00000023472	ctnnb2	-14.7843	2.19e-05	0.00270008	Down	-43.1
MSTRG.20846.1	4.26339	1.07e-11	7.89e-09	Up	ENSDART00000122166	ENSDARG00000086355	CU929144.1	-6.34846	0.000787335	0.0382994	Down	-45.2
MSTRG.20846.1	4.26339	1.07e-11	7.89e-09	Up	ENSDART00000171984	ENSDARG00000102776	cxcl19	2.11654	3.55e-08	1.27e-05	Up	-41.7
MSTRG.20846.1	4.26339	1.07e-11	7.89e-09	Up	ENSDART00000162557	ENSDARG00000099371	cygb1	-1.99198	6.39e-08	2.13e-05	Down	-47.5
MSTRG.20846.1	4.26339	1.07e-11	7.89e-09	Up	ENSDART00000152290	ENSDARG00000009689	daam1b	2.2305	2.58e-06	0.00048832	Up	-41.6
MSTRG.20846.1	4.26339	1.07e-11	7.89e-09	Up	ENSDART00000046283	ENSDARG00000034785	dachb	-1.90749	2.71e-05	0.00318465	Down	-45.3
MSTRG.20846.1	4.26339	1.07e-11	7.89e-09	Up	ENSDART00000102424	ENSDARG00000070025	dchs1a	9.67943	0.000732437	0.0364695	Up	-40.5
MSTRG.20846.1	4.26339	1.07e-11	7.89e-09	Up	ENSDART00000159705	ENSDARG00000005500	dgcr6	-5.95071	9.96e-10	5.87e-07	Down	-42.1
MSTRG.20846.1	4.26339	1.07e-11	7.89e-09	Up	ENSDART00000162282	ENSDARG00000099674	dicp3.1	3.83183	1.34e-05	0.00184183	Up	-42.1
MSTRG.20846.1	4.26339	1.07e-11	7.89e-09	Up	ENSDART00000115030	ENSDARG00000078058	dip2a	1.50232	7.57e-05	0.00704354	Up	-40.6
MSTRG.20846.1	4.26339	1.07e-11	7.89e-09	Up	ENSDART00000104043	ENSDARG00000070683	dkk3b	1.30171	0.000536106	0.0292484	Up	-42.8
MSTRG.20846.1	4.26339	1.07e-11	7.89e-09	Up	ENSDART00000026693	ENSDARG00000002510	dmbx1b	-4.37639	0.000239121	0.0162417	Down	-44.9
MSTRG.20846.1	4.26339	1.07e-11	7.89e-09	Up	ENSDART00000136355	ENSDARG00000024874	dock4b	-6.37096	4.91e-06	0.000824765	Down	-41.5
MSTRG.20846.1	4.26339	1.07e-11	7.89e-09	Up	ENSDART00000010778	ENSDARG00000019962	dopey1	-11.9265	0.000139097	0.0111142	Down	-41
MSTRG.20846.1	4.26339	1.07e-11	7.89e-09	Up	ENSDART00000086409	ENSDARG00000060948	dync1i1	2.20185	2.54e-05	0.00302854	Up	-41.6
MSTRG.20846.1	4.26339	1.07e-11	7.89e-09	Up	ENSDART00000104744	ENSDARG00000071025	dytn	7.73681	0.000306574	0.0192512	Up	-41.8
MSTRG.20846.1	4.26339	1.07e-11	7.89e-09	Up	ENSDART00000105322	ENSDARG00000019834	edrf1	-2.13778	0.000180824	0.0134132	Down	-40.8
MSTRG.20846.1	4.26339	1.07e-11	7.89e-09	Up	ENSDART00000145230	ENSDARG00000030053	eef1db	2.5035	0.000193653	0.014097	Up	-40.6
MSTRG.20846.1	4.26339	1.07e-11	7.89e-09	Up	ENSDART00000104933	ENSDARG00000071116	eepd1	2.97391	7.38e-06	0.00114917	Up	-41.04
MSTRG.20846.1	4.26339	1.07e-11	7.89e-09	Up	ENSDART00000172783	ENSDARG00000052739	egf	8.90459	3.06e-05	0.00355878	Up	-40.7
MSTRG.20846.1	4.26339	1.07e-11	7.89e-09	Up	ENSDART00000132227	ENSDARG00000042252	eif4h	3.64498	0.000224603	0.0155682	Up	-42.6
MSTRG.20846.1	4.26339	1.07e-11	7.89e-09	Up	ENSDART00000109807	ENSDARG00000076299	EMILIN3	4.61426	0.000319742	0.0199056	Up	-52.2
MSTRG.20846.1	4.26339	1.07e-11	7.89e-09	Up	ENSDART00000172574	ENSDARG00000100666	ep300a	-1.8025	0.000657469	0.0339355	Down	-45.1
MSTRG.20846.1	4.26339	1.07e-11	7.89e-09	Up	ENSDART00000025428	ENSDARG00000017354	epha2a	1.60917	1.35e-05	0.00185297	Up	-45.4
MSTRG.20846.1	4.26339	1.07e-11	7.89e-09	Up	ENSDART00000134809	ENSDARG00000075612	ercc6	9.57206	6.51e-08	2.16e-05	Up	-41.1
MSTRG.20846.1	4.26339	1.07e-11	7.89e-09	Up	ENSDART00000103957	ENSDARG00000051899	exoc3l1	1.99015	8.13e-05	0.00744827	Up	-45.2
MSTRG.20846.1	4.26339	1.07e-11	7.89e-09	Up	ENSDART00000052124	ENSDARG00000035907	fam49a	3.17438	8.08e-07	0.000183825	Up	-40.7
MSTRG.20846.1	4.26339	1.07e-11	7.89e-09	Up	ENSDART00000145068	ENSDARG00000017591	fat1a	-5.16694	4.65e-05	0.00493786	Down	-41.81
MSTRG.20846.1	4.26339	1.07e-11	7.89e-09	Up	ENSDART00000137678	ENSDARG00000058020	fbxw9	-3.99529	0.000366805	0.0220248	Down	-50.1
MSTRG.20846.1	4.26339	1.07e-11	7.89e-09	Up	ENSDART00000161154	ENSDARG00000052190	fdx1l	1.64661	0.000104314	0.00897066	Up	-42
MSTRG.20846.1	4.26339	1.07e-11	7.89e-09	Up	ENSDART00000164448	ENSDARG00000104315	fhl3b	3.31104	0.000484889	0.0271848	Up	-40.1
MSTRG.20846.1	4.26339	1.07e-11	7.89e-09	Up	ENSDART00000135820	ENSDARG00000074201	flna	2.45394	8.19e-10	4.94e-07	Up	-41
MSTRG.20846.1	4.26339	1.07e-11	7.89e-09	Up	ENSDART00000053750	ENSDARG00000078399	FO704819.2	3.47147	9.6e-09	3.95e-06	Up	-40.8
MSTRG.20846.1	4.26339	1.07e-11	7.89e-09	Up	ENSDART00000080772	ENSDARG00000057992	fstb	3.19423	1.47e-12	1.73e-09	Up	-42.3
MSTRG.20846.1	4.26339	1.07e-11	7.89e-09	Up	ENSDART00000110443	ENSDARG00000057992	fstb	2.01192	5.12e-07	0.000124937	Up	-42.3
MSTRG.20846.1	4.26339	1.07e-11	7.89e-09	Up	ENSDART00000121488	ENSDARG00000058692	fzd3b	-8.10462	2.19e-07	6.32e-05	Down	-43.3
MSTRG.20846.1	4.26339	1.07e-11	7.89e-09	Up	ENSDART00000130087	ENSDARG00000013721	g6pca.2	9.39625	5.5e-05	0.00558108	Up	-40.4
MSTRG.20846.1	4.26339	1.07e-11	7.89e-09	Up	ENSDART00000166207	ENSDARG00000101089	gart	9.48944	0.000850807	0.0403442	Up	-44.1
MSTRG.20846.1	4.26339	1.07e-11	7.89e-09	Up	ENSDART00000164361	ENSDARG00000104022	gcgra	2.55181	0.000786391	0.0382994	Up	-41.5
MSTRG.20846.1	4.26339	1.07e-11	7.89e-09	Up	ENSDART00000137022	ENSDARG00000062511	golga3	-7.20316	7.19e-05	0.00682316	Down	-43.3
MSTRG.20846.1	4.26339	1.07e-11	7.89e-09	Up	ENSDART00000009184	ENSDARG00000003021	hdac8	-1.86657	4.26e-05	0.00465475	Down	-42.5
MSTRG.20846.1	4.26339	1.07e-11	7.89e-09	Up	ENSDART00000032975	ENSDARG00000023999	heatr5a	9.59784	0.000782538	0.0382878	Up	-43.3
MSTRG.20846.1	4.26339	1.07e-11	7.89e-09	Up	ENSDART00000147222	ENSDARG00000006181	hif1aa	7.48761	6.5e-05	0.00636849	Up	-44.2
MSTRG.20846.1	4.26339	1.07e-11	7.89e-09	Up	ENSDART00000138217	ENSDARG00000093745	htr1aa	4.81647	1.15e-05	0.00163825	Up	-45
MSTRG.20846.1	4.26339	1.07e-11	7.89e-09	Up	ENSDART00000012318	ENSDARG00000014907	htra1b	-2.30356	5.27e-09	2.4e-06	Down	-43.7
MSTRG.20846.1	4.26339	1.07e-11	7.89e-09	Up	ENSDART00000153685	ENSDARG00000038878	il12a	7.60043	4.33e-06	0.000748991	Up	-47.3
MSTRG.20846.1	4.26339	1.07e-11	7.89e-09	Up	ENSDART00000165573	ENSDARG00000018882	jak2b	-2.10388	7.2e-06	0.00112445	Down	-40.9
MSTRG.20846.1	4.26339	1.07e-11	7.89e-09	Up	ENSDART00000144399	ENSDARG00000038826	jph1b	6.44529	0.000313824	0.0196094	Up	-40.7
MSTRG.20846.1	4.26339	1.07e-11	7.89e-09	Up	ENSDART00000127292	ENSDARG00000087247	kcnab2a	-6.10795	0.00103719	0.0464883	Down	-42.3
MSTRG.20846.1	4.26339	1.07e-11	7.89e-09	Up	ENSDART00000050915	ENSDARG00000037020	kif1b	-8.11802	0.000664307	0.034115	Down	-47.4
MSTRG.20846.1	4.26339	1.07e-11	7.89e-09	Up	ENSDART00000113414	ENSDARG00000075806	kirrel3a	-3.0848	3.71e-06	0.000664295	Down	-40.7
MSTRG.20846.1	4.26339	1.07e-11	7.89e-09	Up	ENSDART00000077390	ENSDARG00000059060	lgalsla	1.59159	0.000265489	0.0174261	Up	-40.9
MSTRG.20846.1	4.26339	1.07e-11	7.89e-09	Up	ENSDART00000142894	ENSDARG00000005104	limk2	3.26242	0.000296045	0.0188466	Up	-45.1
MSTRG.20846.1	4.26339	1.07e-11	7.89e-09	Up	ENSDART00000124991	ENSDARG00000002002	lmcd1	11.7177	1.82e-07	5.38e-05	Up	-42.1
MSTRG.20846.1	4.26339	1.07e-11	7.89e-09	Up	ENSDART00000140515	ENSDARG00000053535	lmo7b	3.83028	2.76e-07	7.48e-05	Up	-46.3
MSTRG.20846.1	4.26339	1.07e-11	7.89e-09	Up	ENSDART00000164829	ENSDARG00000053535	lmo7b	8.90682	1.18e-09	6.86e-07	Up	-46.3
MSTRG.20846.1	4.26339	1.07e-11	7.89e-09	Up	ENSDART00000159672	ENSDARG00000044010	loxl2a	4.43312	1.27e-09	7.18e-07	Up	-41.7
MSTRG.20846.1	4.26339	1.07e-11	7.89e-09	Up	ENSDART00000054866	ENSDARG00000076306	loxl3a	11.5971	1.86e-23	8.6e-20	Up	-43.9
MSTRG.20846.1	4.26339	1.07e-11	7.89e-09	Up	ENSDART00000088208	ENSDARG00000029146	lrp1ab	-1.72311	7.61e-06	0.00117015	Down	-43.5
MSTRG.20846.1	4.26339	1.07e-11	7.89e-09	Up	ENSDART00000135890	ENSDARG00000003984	LTN1	-11.2422	0.000133833	0.01083	Down	-45.4
MSTRG.20846.1	4.26339	1.07e-11	7.89e-09	Up	ENSDART00000163525	ENSDARG00000062531	mapk8ip3	10.0971	4.62e-09	2.15e-06	Up	-41.7
MSTRG.20846.1	4.26339	1.07e-11	7.89e-09	Up	ENSDART00000058564	ENSDARG00000040041	mcm4	5.24176	2.44e-07	6.76e-05	Up	-40.5
MSTRG.20846.1	4.26339	1.07e-11	7.89e-09	Up	ENSDART00000151058	ENSDARG00000038005	med25	8.41339	7.33e-05	0.00691754	Up	-47.2
MSTRG.20846.1	4.26339	1.07e-11	7.89e-09	Up	ENSDART00000028018	ENSDARG00000002937	meis1a	-1.43833	0.000112199	0.00950379	Down	-43.5
MSTRG.20846.1	4.26339	1.07e-11	7.89e-09	Up	ENSDART00000101537	ENSDARG00000058369	mex3b	-1.74637	0.000973242	0.0447286	Down	-45.3
MSTRG.20846.1	4.26339	1.07e-11	7.89e-09	Up	ENSDART00000121439	ENSDARG00000002377	mief2	-7.38852	7.36e-05	0.00691754	Down	-41.7
MSTRG.20846.1	4.26339	1.07e-11	7.89e-09	Up	ENSDART00000053278	ENSDARG00000006754	mllt3	8.89994	5.42e-10	3.44e-07	Up	-40.6
MSTRG.20846.1	4.26339	1.07e-11	7.89e-09	Up	ENSDART00000147633	ENSDARG00000041570	mrpl39	4.18314	5.91e-09	2.63e-06	Up	-43.5
MSTRG.20846.1	4.26339	1.07e-11	7.89e-09	Up	ENSDART00000109288	ENSDARG00000078582	myo16	-3.11585	3.05e-12	3.36e-09	Down	-45.5
MSTRG.20846.1	4.26339	1.07e-11	7.89e-09	Up	ENSDART00000087926	ENSDARG00000061579	myo1cb	-5.92547	1.11e-05	0.00158367	Down	-40
MSTRG.20846.1	4.26339	1.07e-11	7.89e-09	Up	ENSDART00000148541	ENSDARG00000061635	myo5aa	-9.25361	0.000660906	0.0339747	Down	-41.2
MSTRG.20846.1	4.26339	1.07e-11	7.89e-09	Up	ENSDART00000168859	ENSDARG00000011301	nae1	4.01047	7.15e-05	0.00680223	Up	-50.1
MSTRG.20846.1	4.26339	1.07e-11	7.89e-09	Up	ENSDART00000163735	ENSDARG00000103937	ndrg4	8.16861	0.000122647	0.0101681	Up	-40.6
MSTRG.20846.1	4.26339	1.07e-11	7.89e-09	Up	ENSDART00000153289	ENSDARG00000058701	nos1apb	2.1269	0.000652946	0.0338053	Up	-42.3
MSTRG.20846.1	4.26339	1.07e-11	7.89e-09	Up	ENSDART00000073930	ENSDARG00000052139	notch3	-1.3196	0.000508184	0.0280219	Down	-40.3
MSTRG.20846.1	4.26339	1.07e-11	7.89e-09	Up	ENSDART00000047418	ENSDARG00000031126	notum1a	1.21835	0.000986016	0.0451114	Up	-44.3
MSTRG.20846.1	4.26339	1.07e-11	7.89e-09	Up	ENSDART00000155815	ENSDARG00000017673	nova2	-2.60504	2.66e-05	0.00313046	Down	-40.9
MSTRG.20846.1	4.26339	1.07e-11	7.89e-09	Up	ENSDART00000018213	ENSDARG00000018750	npr1b	4.75524	1.01e-14	1.71e-11	Up	-41.1
MSTRG.20846.1	4.26339	1.07e-11	7.89e-09	Up	ENSDART00000162004	ENSDARG00000103176	nr5a1a	5.09595	0.000282202	0.0182053	Up	-45.1
MSTRG.20846.1	4.26339	1.07e-11	7.89e-09	Up	ENSDART00000057123	ENSDARG00000039116	nr5a5	-6.46771	0.00106211	0.0473959	Down	-40.4
MSTRG.20846.1	4.26339	1.07e-11	7.89e-09	Up	ENSDART00000161344	ENSDARG00000103478	nsun6	3.69709	0.000529762	0.0289957	Up	-42.7
MSTRG.20846.1	4.26339	1.07e-11	7.89e-09	Up	ENSDART00000148575	ENSDARG00000017454	nup50	-9.21425	1.72e-05	0.00223629	Down	-46.5
MSTRG.20846.1	4.26339	1.07e-11	7.89e-09	Up	ENSDART00000149039	ENSDARG00000007377	odc1	1.58376	0.000590793	0.0314871	Up	-41.1
MSTRG.20846.1	4.26339	1.07e-11	7.89e-09	Up	ENSDART00000170623	ENSDARG00000105243	ogt.1	1.54931	5.4e-05	0.0055005	Up	-41
MSTRG.20846.1	4.26339	1.07e-11	7.89e-09	Up	ENSDART00000163199	ENSDARG00000105243	ogt.1	-3.96241	7.21e-22	2.81e-18	Down	-41
MSTRG.20846.1	4.26339	1.07e-11	7.89e-09	Up	ENSDART00000151137	ENSDARG00000063310	oxr1b	-7.3567	1.04e-05	0.00150958	Down	-46
MSTRG.20846.1	4.26339	1.07e-11	7.89e-09	Up	ENSDART00000092379	ENSDARG00000063310	oxr1b	6.6565	0.000229249	0.0157611	Up	-46
MSTRG.20846.1	4.26339	1.07e-11	7.89e-09	Up	ENSDART00000171058	ENSDARG00000098946	pald1a	-1.88699	0.000128288	0.0105325	Down	-43
MSTRG.20846.1	4.26339	1.07e-11	7.89e-09	Up	ENSDART00000173192	ENSDARG00000036175	pcdh1b	-1.85365	0.00103268	0.046368	Down	-44.39
MSTRG.20846.1	4.26339	1.07e-11	7.89e-09	Up	ENSDART00000104841	ENSDARG00000033012	pcnt	-2.92614	3.64e-12	3.93e-09	Down	-43.6
MSTRG.20846.1	4.26339	1.07e-11	7.89e-09	Up	ENSDART00000169025	ENSDARG00000098766	pcxa	-1.55737	3.69e-05	0.00414961	Down	-42.1
MSTRG.20846.1	4.26339	1.07e-11	7.89e-09	Up	ENSDART00000145029	ENSDARG00000070958	pex6	-3.27929	0.000451806	0.0257281	Down	-45.3
MSTRG.20846.1	4.26339	1.07e-11	7.89e-09	Up	ENSDART00000085894	ENSDARG00000060745	pgm5	2.53042	1.42e-06	0.000303082	Up	-41.2
MSTRG.20846.1	4.26339	1.07e-11	7.89e-09	Up	ENSDART00000138464	ENSDARG00000061093	phldb1a	-5.86712	2.03e-07	5.89e-05	Down	-47.4
MSTRG.20846.1	4.26339	1.07e-11	7.89e-09	Up	ENSDART00000148767	ENSDARG00000056112	pikfyve	-4.82084	5.64e-05	0.00569154	Down	-40.3
MSTRG.20846.1	4.26339	1.07e-11	7.89e-09	Up	ENSDART00000135823	ENSDARG00000026569	pimr196	1.60092	4.28e-05	0.00465475	Up	-42
MSTRG.20846.1	4.26339	1.07e-11	7.89e-09	Up	ENSDART00000166695	ENSDARG00000104972	pimr199	2.46824	2.27e-07	6.47e-05	Up	-42
MSTRG.20846.1	4.26339	1.07e-11	7.89e-09	Up	ENSDART00000167229	ENSDARG00000099730	pkma	1.49819	0.000205998	0.0147605	Up	-44.6
MSTRG.20846.1	4.26339	1.07e-11	7.89e-09	Up	ENSDART00000022045	ENSDARG00000038442	plcg1	7.89806	7.73e-06	0.00118421	Up	-40.6
MSTRG.20846.1	4.26339	1.07e-11	7.89e-09	Up	ENSDART00000147940	ENSDARG00000032990	plxnb3	7.55843	0.000522364	0.0286217	Up	-40.01
MSTRG.20846.1	4.26339	1.07e-11	7.89e-09	Up	ENSDART00000046268	ENSDARG00000033760	pmelb	3.68154	1.16e-16	2.45e-13	Up	-42.3
MSTRG.20846.1	4.26339	1.07e-11	7.89e-09	Up	ENSDART00000169546	ENSDARG00000077469	polr1b	12.5168	0.00010566	0.00907102	Up	-42
MSTRG.20846.1	4.26339	1.07e-11	7.89e-09	Up	ENSDART00000158294	ENSDARG00000062277	ppp2r2cb	7.6034	1.64e-06	0.000340954	Up	-43.2
MSTRG.20846.1	4.26339	1.07e-11	7.89e-09	Up	ENSDART00000159489	ENSDARG00000031494	prrc2a	-7.99865	1.97e-07	5.74e-05	Down	-40.5
MSTRG.20846.1	4.26339	1.07e-11	7.89e-09	Up	ENSDART00000130050	ENSDARG00000087911	psme4a	4.51328	0.000787065	0.0382994	Up	-41.1
MSTRG.20846.1	4.26339	1.07e-11	7.89e-09	Up	ENSDART00000158726	ENSDARG00000087911	psme4a	-4.38693	9.7e-09	3.95e-06	Down	-44.1
MSTRG.20846.1	4.26339	1.07e-11	7.89e-09	Up	ENSDART00000058993	ENSDARG00000040314	psph	1.49952	0.000235736	0.016098	Up	-43.5
MSTRG.20846.1	4.26339	1.07e-11	7.89e-09	Up	ENSDART00000123447	ENSDARG00000089569	pstpip2	2.14534	6.77e-05	0.00655587	Up	-40
MSTRG.20846.1	4.26339	1.07e-11	7.89e-09	Up	ENSDART00000092552	ENSDARG00000045006	ptprga	-1.55858	2.25e-05	0.00276579	Down	-40.2
MSTRG.20846.1	4.26339	1.07e-11	7.89e-09	Up	ENSDART00000083308	ENSDARG00000059738	ptprsa	-5.08809	7.92e-18	1.91e-14	Down	-40.7
MSTRG.20846.1	4.26339	1.07e-11	7.89e-09	Up	ENSDART00000151166	ENSDARG00000086034	pvrl1b	-2.06734	0.000104298	0.00897066	Down	-40.5
MSTRG.20846.1	4.26339	1.07e-11	7.89e-09	Up	ENSDART00000132147	ENSDARG00000015460	racgap1	2.03152	0.000266404	0.0174506	Up	-41.1
MSTRG.20846.1	4.26339	1.07e-11	7.89e-09	Up	ENSDART00000172865	ENSDARG00000054003	rargb	-8.10878	0.000144703	0.0113828	Down	-41
MSTRG.20846.1	4.26339	1.07e-11	7.89e-09	Up	ENSDART00000168449	ENSDARG00000052617	raver1	-4.27831	0.000438316	0.0252642	Down	-43.3
MSTRG.20846.1	4.26339	1.07e-11	7.89e-09	Up	ENSDART00000045842	ENSDARG00000032623	rcan3	7.73078	1.16e-06	0.000250799	Up	-40.2
MSTRG.20846.1	4.26339	1.07e-11	7.89e-09	Up	ENSDART00000138881	ENSDARG00000005989	rgl1	7.1725	2.53e-05	0.00302854	Up	-43.5
MSTRG.20846.1	4.26339	1.07e-11	7.89e-09	Up	ENSDART00000010604	ENSDARG00000005989	rgl1	2.43981	7.31e-07	0.000167732	Up	-47.9
MSTRG.20846.1	4.26339	1.07e-11	7.89e-09	Up	ENSDART00000168554	ENSDARG00000105190	rhbdl3	3.12099	2.9e-05	0.00338305	Up	-40.2
MSTRG.20846.1	4.26339	1.07e-11	7.89e-09	Up	ENSDART00000138043	ENSDARG00000074589	rin2	-1.39868	0.000183426	0.0135864	Down	-43.6
MSTRG.20846.1	4.26339	1.07e-11	7.89e-09	Up	ENSDART00000122654	ENSDARG00000030547	rnd1a	6.24912	5.03e-07	0.000123336	Up	-43.9
MSTRG.20846.1	4.26339	1.07e-11	7.89e-09	Up	ENSDART00000080825	ENSDARG00000091348	rtn3	7.53913	0.000542423	0.0295069	Up	-42.3
MSTRG.20846.1	4.26339	1.07e-11	7.89e-09	Up	ENSDART00000022761	ENSDARG00000018032	scn8ab	-10.78	0.000292503	0.018668	Down	-42.1
MSTRG.20846.1	4.26339	1.07e-11	7.89e-09	Up	ENSDART00000053125	ENSDARG00000036571	sema3e	1.34972	0.000779716	0.0381865	Up	-42
MSTRG.20846.1	4.26339	1.07e-11	7.89e-09	Up	ENSDART00000170039	ENSDARG00000103900	sept9b	-3.3466	2.09e-08	7.99e-06	Down	-41.91
MSTRG.20846.1	4.26339	1.07e-11	7.89e-09	Up	ENSDART00000098815	ENSDARG00000044815	serinc4	-3.8184	8.89e-05	0.00795737	Down	-43.2
MSTRG.20846.1	4.26339	1.07e-11	7.89e-09	Up	ENSDART00000145846	ENSDARG00000070012	sesn2	-7.8559	0.000486105	0.027223	Down	-48.1
MSTRG.20846.1	4.26339	1.07e-11	7.89e-09	Up	ENSDART00000102498	ENSDARG00000070050	sfrp2	-6.36711	0.00034202	0.0208515	Down	-45
MSTRG.20846.1	4.26339	1.07e-11	7.89e-09	Up	ENSDART00000164806	ENSDARG00000094181	shroom1	-1.58104	0.000919021	0.0428578	Down	-40
MSTRG.20846.1	4.26339	1.07e-11	7.89e-09	Up	ENSDART00000164440	ENSDARG00000100582	si:ch211-195b11.3	2.84628	0.00020368	0.0146391	Up	-40.7
MSTRG.20846.1	4.26339	1.07e-11	7.89e-09	Up	ENSDART00000126578	ENSDARG00000087032	si:ch211-200e2.1	8.92859	2.76e-05	0.0032312	Up	-44.1
MSTRG.20846.1	4.26339	1.07e-11	7.89e-09	Up	ENSDART00000164040	ENSDARG00000062330	si:ch211-233a24.2	9.61946	0.000766319	0.0376553	Up	-42.2
MSTRG.20846.1	4.26339	1.07e-11	7.89e-09	Up	ENSDART00000151672	ENSDARG00000096398	si:ch211-276a17.5	2.94379	0.000438643	0.0252642	Up	-40.1
MSTRG.20846.1	4.26339	1.07e-11	7.89e-09	Up	ENSDART00000159064	ENSDARG00000075824	si:ch211-79l20.4	1.4245	0.000169834	0.012785	Up	-43
MSTRG.20846.1	4.26339	1.07e-11	7.89e-09	Up	ENSDART00000168992	ENSDARG00000007077	si:dkey-145p14.5	1.74217	0.00113563	0.0497579	Up	-42.3
MSTRG.20846.1	4.26339	1.07e-11	7.89e-09	Up	ENSDART00000151925	ENSDARG00000077245	si:dkey-225n22.4	2.49661	0.000389849	0.0230002	Up	-40.6
MSTRG.20846.1	4.26339	1.07e-11	7.89e-09	Up	ENSDART00000160154	ENSDARG00000101613	si:dkey-238i5.2	5.40137	3.8e-06	0.000670312	Up	-41.4
MSTRG.20846.1	4.26339	1.07e-11	7.89e-09	Up	ENSDART00000149811	ENSDARG00000095848	si:dkey-239n17.6	9.481	5.33e-11	4.29e-08	Up	-40.5
MSTRG.20846.1	4.26339	1.07e-11	7.89e-09	Up	ENSDART00000152220	ENSDARG00000026383	si:dkey-27j5.5	-7.96384	0.000121802	0.0101475	Down	-47.9
MSTRG.20846.1	4.26339	1.07e-11	7.89e-09	Up	ENSDART00000169536	ENSDARG00000099493	si:dkeyp-4c4.1	-2.18003	0.000246253	0.0165708	Down	-41.5
MSTRG.20846.1	4.26339	1.07e-11	7.89e-09	Up	ENSDART00000083033	ENSDARG00000058606	sik1	-5.78585	1e-12	1.3e-09	Down	-41.1
MSTRG.20846.1	4.26339	1.07e-11	7.89e-09	Up	ENSDART00000089232	ENSDARG00000062058	slc12a7b	3.21442	0.000190925	0.0139351	Up	-42.9
MSTRG.20846.1	4.26339	1.07e-11	7.89e-09	Up	ENSDART00000039969	ENSDARG00000010641	slc20a1b	5.73273	2.21e-06	0.000431116	Up	-48.2
MSTRG.20846.1	4.26339	1.07e-11	7.89e-09	Up	ENSDART00000129189	ENSDARG00000074533	slc25a38b	5.6656	0.000143903	0.0113375	Up	-40.8
MSTRG.20846.1	4.26339	1.07e-11	7.89e-09	Up	ENSDART00000031135	ENSDARG00000018149	slc38a4	7.79614	8.76e-07	0.000196621	Up	-41.4
MSTRG.20846.1	4.26339	1.07e-11	7.89e-09	Up	ENSDART00000067446	ENSDARG00000018149	slc38a4	-3.03122	1.48e-08	5.83e-06	Down	-41.4
MSTRG.20846.1	4.26339	1.07e-11	7.89e-09	Up	ENSDART00000133983	ENSDARG00000009901	slc38a5a	-10.1991	3.22e-13	4.53e-10	Down	-48.4
MSTRG.20846.1	4.26339	1.07e-11	7.89e-09	Up	ENSDART00000076345	ENSDARG00000054196	slc38a8b	10.0555	3.25e-06	0.000596168	Up	-40.4
MSTRG.20846.1	4.26339	1.07e-11	7.89e-09	Up	ENSDART00000155385	ENSDARG00000073881	slc41a2b	1.40634	0.00046491	0.0263855	Up	-40
MSTRG.20846.1	4.26339	1.07e-11	7.89e-09	Up	ENSDART00000081338	ENSDARG00000078560	slc9a5	3.42331	0.00048891	0.0272897	Up	-42.6
MSTRG.20846.1	4.26339	1.07e-11	7.89e-09	Up	ENSDART00000160704	ENSDARG00000054458	slmapa	1.84148	0.000340971	0.0208185	Up	-40.2
MSTRG.20846.1	4.26339	1.07e-11	7.89e-09	Up	ENSDART00000144109	ENSDARG00000039069	slx4ip	4.5471	0.000830026	0.0395807	Up	-47
MSTRG.20846.1	4.26339	1.07e-11	7.89e-09	Up	ENSDART00000115396	ENSDARG00000012649	SMAD4 (1 of many)	-3.07208	1.45e-05	0.00195846	Down	-40.4
MSTRG.20846.1	4.26339	1.07e-11	7.89e-09	Up	ENSDART00000123342	ENSDARG00000001549	sp3a	3.93699	4.79e-05	0.00502752	Up	-42
MSTRG.20846.1	4.26339	1.07e-11	7.89e-09	Up	ENSDART00000165052	ENSDARG00000011555	spag7	-2.11725	0.000258293	0.0171311	Down	-40.6
MSTRG.20846.1	4.26339	1.07e-11	7.89e-09	Up	ENSDART00000162370	ENSDARG00000103457	spg20b	1.35099	0.000340632	0.0208185	Up	-43.32
MSTRG.20846.1	4.26339	1.07e-11	7.89e-09	Up	ENSDART00000008077	ENSDARG00000012467	spint1b	-3.99378	0.000110559	0.00942778	Down	-41.5
MSTRG.20846.1	4.26339	1.07e-11	7.89e-09	Up	ENSDART00000145418	ENSDARG00000070266	spock3	6.34468	0.000364335	0.0219024	Up	-40.4
MSTRG.20846.1	4.26339	1.07e-11	7.89e-09	Up	ENSDART00000032141	ENSDARG00000025465	spon2a	4.28561	7.46e-11	5.73e-08	Up	-42.6
MSTRG.20846.1	4.26339	1.07e-11	7.89e-09	Up	ENSDART00000158394	ENSDARG00000035325	srsf7a	-9.60449	0.000500763	0.027768	Down	-40.6
MSTRG.20846.1	4.26339	1.07e-11	7.89e-09	Up	ENSDART00000057484	ENSDARG00000039335	st6gal2a	1.39271	0.000491622	0.0273244	Up	-40.3
MSTRG.20846.1	4.26339	1.07e-11	7.89e-09	Up	ENSDART00000129151	ENSDARG00000021455	strbp	4.62961	0.000126575	0.0104425	Up	-46.4
MSTRG.20846.1	4.26339	1.07e-11	7.89e-09	Up	ENSDART00000169294	ENSDARG00000057427	sv2ba	7.34838	7.44e-06	0.00115024	Up	-43.7
MSTRG.20846.1	4.26339	1.07e-11	7.89e-09	Up	ENSDART00000173642	ENSDARG00000013526	svep1	1.55694	0.00113487	0.0497579	Up	-41.7
MSTRG.20846.1	4.26339	1.07e-11	7.89e-09	Up	ENSDART00000172327	ENSDARG00000098304	taok1b	2.90195	0.000616392	0.0324761	Up	-41.7
MSTRG.20846.1	4.26339	1.07e-11	7.89e-09	Up	ENSDART00000099262	ENSDARG00000038159	tcf7l1a	-1.58695	0.000536108	0.0292484	Down	-44.2
MSTRG.20846.1	4.26339	1.07e-11	7.89e-09	Up	ENSDART00000169609	ENSDARG00000098103	tefb	1.69761	0.000334704	0.0205631	Up	-43.4
MSTRG.20846.1	4.26339	1.07e-11	7.89e-09	Up	ENSDART00000112909	ENSDARG00000078132	tex2l	7.69786	0.000339448	0.0207755	Up	-42
MSTRG.20846.1	4.26339	1.07e-11	7.89e-09	Up	ENSDART00000168600	ENSDARG00000017901	tln2a	10.0549	2.38e-11	2.08e-08	Up	-40.3
MSTRG.20846.1	4.26339	1.07e-11	7.89e-09	Up	ENSDART00000134000	ENSDARG00000053890	tmem62	6.0104	8.9e-05	0.00795737	Up	-41.2
MSTRG.20846.1	4.26339	1.07e-11	7.89e-09	Up	ENSDART00000167631	ENSDARG00000045753	tmtc2a	-2.34597	0.000642985	0.0334802	Down	-44.8
MSTRG.20846.1	4.26339	1.07e-11	7.89e-09	Up	ENSDART00000164824	ENSDARG00000069433	tnk1	3.56933	0.00109235	0.0484898	Up	-41.4
MSTRG.20846.1	4.26339	1.07e-11	7.89e-09	Up	ENSDART00000138201	ENSDARG00000045680	tnpo3	-6.66655	2.44e-05	0.00295627	Down	-45.4
MSTRG.20846.1	4.26339	1.07e-11	7.89e-09	Up	ENSDART00000129719	ENSDARG00000086775	top1	1.88924	0.000976989	0.0447791	Up	-41.8
MSTRG.20846.1	4.26339	1.07e-11	7.89e-09	Up	ENSDART00000113342	ENSDARG00000073957	tox3	-1.67436	0.000282887	0.0182053	Down	-40
MSTRG.20846.1	4.26339	1.07e-11	7.89e-09	Up	ENSDART00000160509	ENSDARG00000005679	trip10a	-9.07882	2.22e-08	8.42e-06	Down	-41.4
MSTRG.20846.1	4.26339	1.07e-11	7.89e-09	Up	ENSDART00000126769	ENSDARG00000031875	trpa1b	9.13734	3.78e-10	2.56e-07	Up	-40.2
MSTRG.20846.1	4.26339	1.07e-11	7.89e-09	Up	ENSDART00000164820	ENSDARG00000042993	try	2.56691	0.00030062	0.0190185	Up	-40.7
MSTRG.20846.1	4.26339	1.07e-11	7.89e-09	Up	ENSDART00000161878	ENSDARG00000102308	ttc39c	6.17055	0.000718534	0.0360603	Up	-40.4
MSTRG.20846.1	4.26339	1.07e-11	7.89e-09	Up	ENSDART00000159811	ENSDARG00000061207	ttc7b	3.91402	0.000320353	0.0199192	Up	-42.1
MSTRG.20846.1	4.26339	1.07e-11	7.89e-09	Up	ENSDART00000125953	ENSDARG00000000563	ttn.1	-2.43583	8.87e-05	0.00795737	Down	-43.1
MSTRG.20846.1	4.26339	1.07e-11	7.89e-09	Up	ENSDART00000155957	ENSDARG00000063056	tulp4b	-7.56569	0.00111139	0.0490771	Down	-40.9
MSTRG.20846.1	4.26339	1.07e-11	7.89e-09	Up	ENSDART00000168010	ENSDARG00000103643	unc45a	12.6057	0.000100062	0.00869341	Up	-46.4
MSTRG.20846.1	4.26339	1.07e-11	7.89e-09	Up	ENSDART00000161180	ENSDARG00000103643	unc45a	-13.0263	2.64e-08	9.78e-06	Down	-46.4
MSTRG.20846.1	4.26339	1.07e-11	7.89e-09	Up	ENSDART00000172461	ENSDARG00000100719	urah	2.68169	0.000680575	0.0346349	Up	-40.5
MSTRG.20846.1	4.26339	1.07e-11	7.89e-09	Up	ENSDART00000163471	ENSDARG00000100719	urah	7.77802	6.83e-07	0.000158943	Up	-40.5
MSTRG.20846.1	4.26339	1.07e-11	7.89e-09	Up	ENSDART00000093383	ENSDARG00000063718	vps72	1.48785	4.06e-05	0.00448501	Up	-41.7
MSTRG.20846.1	4.26339	1.07e-11	7.89e-09	Up	ENSDART00000130809	ENSDARG00000007755	wdr61	4.85599	1.42e-14	2.33e-11	Up	-41.1
MSTRG.20846.1	4.26339	1.07e-11	7.89e-09	Up	ENSDART00000059974	ENSDARG00000040925	wnt10b	-3.57401	0.000824271	0.0394546	Down	-46.8
MSTRG.20846.1	4.26339	1.07e-11	7.89e-09	Up	ENSDART00000153524	ENSDARG00000038283	wnt6a	2.86886	4.14e-06	0.000723941	Up	-41.4
MSTRG.20846.1	4.26339	1.07e-11	7.89e-09	Up	ENSDART00000160365	ENSDARG00000010281	xpo4	6.46837	1.56e-05	0.00207104	Up	-41.3
MSTRG.20846.1	4.26339	1.07e-11	7.89e-09	Up	ENSDART00000098914	ENSDARG00000068401	yap1	-1.4578	7.7e-05	0.0071247	Down	-40.3
MSTRG.20846.1	4.26339	1.07e-11	7.89e-09	Up	ENSDART00000090019	ENSDARG00000078416	zeb2b	-5.168	0.00048135	0.0270829	Down	-40
MSTRG.20846.1	4.26339	1.07e-11	7.89e-09	Up	ENSDART00000162755	ENSDARG00000105123	zer1	10.8838	0.000287267	0.0184033	Up	-41.6
MSTRG.20846.1	4.26339	1.07e-11	7.89e-09	Up	ENSDART00000167440	ENSDARG00000103057	zfhx3	-1.91739	1.8e-06	0.000363232	Down	-43.1
MSTRG.20846.1	4.26339	1.07e-11	7.89e-09	Up	ENSDART00000130579	ENSDARG00000027109	zfr	-9.05391	1.33e-05	0.00184045	Down	-43
MSTRG.20846.1	4.26339	1.07e-11	7.89e-09	Up	ENSDART00000162837	ENSDARG00000099200	zgc:123103	7.43166	5.66e-06	0.000934812	Up	-47.5
MSTRG.20846.1	4.26339	1.07e-11	7.89e-09	Up	ENSDART00000165288	ENSDARG00000102695	znf1039	5.52201	1.59e-05	0.0021044	Up	-40.2
MSTRG.20846.1	4.26339	1.07e-11	7.89e-09	Up	ENSDART00000090657	ENSDARG00000062573	znrf3	3.69616	3.31e-05	0.00378013	Up	-40
MSTRG.21602.1	4.75593	2.61e-12	2.5e-09	Up	ENSDART00000151081	ENSDARG00000019191	2017-09-12	1.57325	0.000153257	0.01182	Up	-45.4
MSTRG.21602.1	4.75593	2.61e-12	2.5e-09	Up	ENSDART00000078886	ENSDARG00000008835	NA	4.72054	0.000275567	0.0178338	Up	-44.2
MSTRG.21602.1	4.75593	2.61e-12	2.5e-09	Up	ENSDART00000014606	ENSDARG00000023916	NA	-1.6821	7.46e-05	0.00697085	Down	-41.4
MSTRG.21602.1	4.75593	2.61e-12	2.5e-09	Up	ENSDART00000171682	ENSDARG00000104442	aatkb	1.68012	1.44e-05	0.00195076	Up	-40.76
MSTRG.21602.1	4.75593	2.61e-12	2.5e-09	Up	ENSDART00000173388	ENSDARG00000105403	abcc6b.1	1.33953	0.000810103	0.0389971	Up	-41.3
MSTRG.21602.1	4.75593	2.61e-12	2.5e-09	Up	ENSDART00000138548	ENSDARG00000013841	abl2	2.7315	7.66e-09	3.3e-06	Up	-40.3
MSTRG.21602.1	4.75593	2.61e-12	2.5e-09	Up	ENSDART00000038032	ENSDARG00000027070	acbd4	-7.8125	0.000166524	0.0125731	Down	-45.8
MSTRG.21602.1	4.75593	2.61e-12	2.5e-09	Up	ENSDART00000109883	ENSDARG00000079111	ACTC1 (1 of many)	6.41178	0.000912814	0.0426979	Up	-40.2
MSTRG.21602.1	4.75593	2.61e-12	2.5e-09	Up	ENSDART00000158825	ENSDARG00000099197	actc1b	-4.91726	0.00111112	0.0490771	Down	-47.1
MSTRG.21602.1	4.75593	2.61e-12	2.5e-09	Up	ENSDART00000144931	ENSDARG00000070076	actr2b	-4.00273	0.000800728	0.0387296	Down	-41.6
MSTRG.21602.1	4.75593	2.61e-12	2.5e-09	Up	ENSDART00000023094	ENSDARG00000018968	acvr1ba	1.26369	0.000411155	0.0240891	Up	-40.8
MSTRG.21602.1	4.75593	2.61e-12	2.5e-09	Up	ENSDART00000056151	ENSDARG00000038475	acy1	-3.24137	0.0010135	0.0459135	Down	-46.5
MSTRG.21602.1	4.75593	2.61e-12	2.5e-09	Up	ENSDART00000052750	ENSDARG00000027903	adamtsl3	-2.29143	0.000646968	0.0335986	Down	-47.3
MSTRG.21602.1	4.75593	2.61e-12	2.5e-09	Up	ENSDART00000073910	ENSDARG00000052118	ADAMTSL5	-1.40024	0.000541024	0.029485	Down	-40.3
MSTRG.21602.1	4.75593	2.61e-12	2.5e-09	Up	ENSDART00000164994	ENSDARG00000100869	adcy9	1.30873	0.000602289	0.0318987	Up	-42.4
MSTRG.21602.1	4.75593	2.61e-12	2.5e-09	Up	ENSDART00000148822	ENSDARG00000027222	adgrg1	1.87519	0.000267382	0.0174744	Up	-48.8
MSTRG.21602.1	4.75593	2.61e-12	2.5e-09	Up	ENSDART00000022668	ENSDARG00000006060	aim1b	-1.7398	0.00108658	0.048318	Down	-49.5
MSTRG.21602.1	4.75593	2.61e-12	2.5e-09	Up	ENSDART00000169006	ENSDARG00000005926	ak2	1.4688	0.000304268	0.0191607	Up	-43.5
MSTRG.21602.1	4.75593	2.61e-12	2.5e-09	Up	ENSDART00000016808	ENSDARG00000089924	aldh2.1	-1.94769	0.000375767	0.0224566	Down	-42.5
MSTRG.21602.1	4.75593	2.61e-12	2.5e-09	Up	ENSDART00000146461	ENSDARG00000015546	alpl	7.41961	4.51e-09	2.12e-06	Up	-40.1
MSTRG.21602.1	4.75593	2.61e-12	2.5e-09	Up	ENSDART00000131101	ENSDARG00000015546	alpl	2.429	8.19e-09	3.41e-06	Up	-40.1
MSTRG.21602.1	4.75593	2.61e-12	2.5e-09	Up	ENSDART00000168732	ENSDARG00000102335	ano1	2.63908	0.00066994	0.0342672	Up	-43.4
MSTRG.21602.1	4.75593	2.61e-12	2.5e-09	Up	ENSDART00000169622	ENSDARG00000105296	AP3B2	1.617	0.000470862	0.0266335	Up	-43.7
MSTRG.21602.1	4.75593	2.61e-12	2.5e-09	Up	ENSDART00000114293	ENSDARG00000076853	areg	6.4986	0.000933073	0.0433934	Up	-40.4
MSTRG.21602.1	4.75593	2.61e-12	2.5e-09	Up	ENSDART00000161401	ENSDARG00000014763	arf2a	6.55149	5.82e-05	0.00585425	Up	-40.1
MSTRG.21602.1	4.75593	2.61e-12	2.5e-09	Up	ENSDART00000011910	ENSDARG00000019223	arglu1a	-2.08864	0.00011922	0.00999831	Down	-45.3
MSTRG.21602.1	4.75593	2.61e-12	2.5e-09	Up	ENSDART00000158440	ENSDARG00000026482	arhgap12b	-6.28514	0.00112385	0.0494585	Down	-44.2
MSTRG.21602.1	4.75593	2.61e-12	2.5e-09	Up	ENSDART00000086001	ENSDARG00000060775	arl10	4.17712	1.02e-12	1.3e-09	Up	-44.3
MSTRG.21602.1	4.75593	2.61e-12	2.5e-09	Up	ENSDART00000143018	ENSDARG00000043431	b3gntl1	4.56447	8.12e-05	0.00744827	Up	-46.7
MSTRG.21602.1	4.75593	2.61e-12	2.5e-09	Up	ENSDART00000101957	ENSDARG00000031119	baiap2l1b	-2.84093	1.97e-05	0.00249441	Down	-48.9
MSTRG.21602.1	4.75593	2.61e-12	2.5e-09	Up	ENSDART00000075150	ENSDARG00000019995	bmp4	1.88388	6.94e-05	0.00668046	Up	-40.7
MSTRG.21602.1	4.75593	2.61e-12	2.5e-09	Up	ENSDART00000109601	ENSDARG00000077361	bptf	2.12248	2.49e-05	0.00299755	Up	-46.1
MSTRG.21602.1	4.75593	2.61e-12	2.5e-09	Up	ENSDART00000056671	ENSDARG00000014302	brinp2	-2.54165	0.000255365	0.0170259	Down	-43.6
MSTRG.21602.1	4.75593	2.61e-12	2.5e-09	Up	ENSDART00000133224	ENSDARG00000014302	brinp2	-10.0697	1.68e-06	0.000345071	Down	-43.6
MSTRG.21602.1	4.75593	2.61e-12	2.5e-09	Up	ENSDART00000147157	ENSDARG00000035540	brwd3	11.6395	2.53e-07	6.95e-05	Up	-40.9
MSTRG.21602.1	4.75593	2.61e-12	2.5e-09	Up	ENSDART00000092250	ENSDARG00000063255	btbd11a	-3.60679	3.19e-16	6.23e-13	Down	-44.7
MSTRG.21602.1	4.75593	2.61e-12	2.5e-09	Up	ENSDART00000081422	ENSDARG00000058548	bves	7.08544	4.76e-05	0.00501369	Up	-40.4
MSTRG.21602.1	4.75593	2.61e-12	2.5e-09	Up	ENSDART00000055035	ENSDARG00000053454	CABZ01012082.1	-3.06122	1.33e-06	0.000286368	Down	-41.4
MSTRG.21602.1	4.75593	2.61e-12	2.5e-09	Up	ENSDART00000016102	ENSDARG00000010729	CABZ01073795.1	-4.71971	2.93e-11	2.52e-08	Down	-40.9
MSTRG.21602.1	4.75593	2.61e-12	2.5e-09	Up	ENSDART00000160124	ENSDARG00000100753	CABZ01076275.1	2.08312	0.000271718	0.0176297	Up	-41.9
MSTRG.21602.1	4.75593	2.61e-12	2.5e-09	Up	ENSDART00000008398	ENSDARG00000006544	CABZ01084570.1	4.1552	0.000206096	0.0147605	Up	-45.7
MSTRG.21602.1	4.75593	2.61e-12	2.5e-09	Up	ENSDART00000160324	ENSDARG00000099648	CABZ01102047.1	-2.81619	0.000927289	0.043164	Down	-45.3
MSTRG.21602.1	4.75593	2.61e-12	2.5e-09	Up	ENSDART00000153988	ENSDARG00000061590	cachd1	-1.83865	6.21e-06	0.00100016	Down	-43.2
MSTRG.21602.1	4.75593	2.61e-12	2.5e-09	Up	ENSDART00000168288	ENSDARG00000102773	cacna1da	-8.39153	8.21e-05	0.00748685	Down	-40.1
MSTRG.21602.1	4.75593	2.61e-12	2.5e-09	Up	ENSDART00000089577	ENSDARG00000062174	cacnb4b	-1.54182	0.000269259	0.0175374	Down	-41.1
MSTRG.21602.1	4.75593	2.61e-12	2.5e-09	Up	ENSDART00000172053	ENSDARG00000099672	capgb	3.7415	0.000481468	0.0270829	Up	-40.8
MSTRG.21602.1	4.75593	2.61e-12	2.5e-09	Up	ENSDART00000040843	ENSDARG00000059809	caska	-3.77134	0.00018478	0.0136667	Down	-43.3
MSTRG.21602.1	4.75593	2.61e-12	2.5e-09	Up	ENSDART00000021009	ENSDARG00000079012	CBFA2T3	-2.17932	0.000448906	0.0256655	Down	-40.3
MSTRG.21602.1	4.75593	2.61e-12	2.5e-09	Up	ENSDART00000137508	ENSDARG00000015199	cblb	8.81504	4.74e-09	2.19e-06	Up	-40.8
MSTRG.21602.1	4.75593	2.61e-12	2.5e-09	Up	ENSDART00000144175	ENSDARG00000057921	ccdc136b	-1.81649	8.34e-05	0.00757395	Down	-44.9
MSTRG.21602.1	4.75593	2.61e-12	2.5e-09	Up	ENSDART00000036153	ENSDARG00000026052	ccdc3a	-1.9113	0.000179276	0.0133374	Down	-41.9
MSTRG.21602.1	4.75593	2.61e-12	2.5e-09	Up	ENSDART00000000005	ENSDARG00000000002	ccdc80	2.98101	1.94e-14	3.08e-11	Up	-40.2
MSTRG.21602.1	4.75593	2.61e-12	2.5e-09	Up	ENSDART00000109972	ENSDARG00000074772	ccl44	3.56237	1.92e-07	5.62e-05	Up	-44.2
MSTRG.21602.1	4.75593	2.61e-12	2.5e-09	Up	ENSDART00000134538	ENSDARG00000016173	cct3	3.79974	0.00077511	0.0380344	Up	-41.9
MSTRG.21602.1	4.75593	2.61e-12	2.5e-09	Up	ENSDART00000170165	ENSDARG00000102407	cep97	3.02113	0.000844821	0.0400978	Up	-46.4
MSTRG.21602.1	4.75593	2.61e-12	2.5e-09	Up	ENSDART00000156717	ENSDARG00000021405	chd3	-1.40614	0.000350287	0.021234	Down	-47
MSTRG.21602.1	4.75593	2.61e-12	2.5e-09	Up	ENSDART00000154251	ENSDARG00000071091	chrm3a	6.57556	0.000216743	0.0152315	Up	-42.2
MSTRG.21602.1	4.75593	2.61e-12	2.5e-09	Up	ENSDART00000039985	ENSDARG00000021392	chrnb2l	-3.92888	0.000286839	0.0183991	Down	-42.32
MSTRG.21602.1	4.75593	2.61e-12	2.5e-09	Up	ENSDART00000105405	ENSDARG00000013351	cirbpb	1.63669	4.98e-05	0.00519263	Up	-42.9
MSTRG.21602.1	4.75593	2.61e-12	2.5e-09	Up	ENSDART00000131951	ENSDARG00000020679	clpp	5.56357	0.000577132	0.0311185	Up	-46.2
MSTRG.21602.1	4.75593	2.61e-12	2.5e-09	Up	ENSDART00000136009	ENSDARG00000032116	cnot7	-4.17323	3.46e-06	0.000627673	Down	-42.1
MSTRG.21602.1	4.75593	2.61e-12	2.5e-09	Up	ENSDART00000091021	ENSDARG00000054753	col10a1a	9.15541	4.67e-10	3.08e-07	Up	-40
MSTRG.21602.1	4.75593	2.61e-12	2.5e-09	Up	ENSDART00000105754	ENSDARG00000012422	col11a2	3.96471	0.00029707	0.0188764	Up	-42.9
MSTRG.21602.1	4.75593	2.61e-12	2.5e-09	Up	ENSDART00000154728	ENSDARG00000078322	col12a1a	1.22994	0.000876084	0.0412345	Up	-42.8
MSTRG.21602.1	4.75593	2.61e-12	2.5e-09	Up	ENSDART00000145979	ENSDARG00000076163	col19a1	1.81688	2.05e-05	0.00258304	Up	-43.3
MSTRG.21602.1	4.75593	2.61e-12	2.5e-09	Up	ENSDART00000029343	ENSDARG00000025320	COL21A1	1.7689	2.18e-05	0.00269205	Up	-43.9
MSTRG.21602.1	4.75593	2.61e-12	2.5e-09	Up	ENSDART00000168262	ENSDARG00000087087	col28a1b	-1.72549	7.68e-05	0.0071247	Down	-42.7
MSTRG.21602.1	4.75593	2.61e-12	2.5e-09	Up	ENSDART00000035299	ENSDARG00000024325	col4a3bpa	10.8587	0.000291506	0.0186277	Up	-44.3
MSTRG.21602.1	4.75593	2.61e-12	2.5e-09	Up	ENSDART00000144744	ENSDARG00000031678	col5a2a	1.36181	0.000222843	0.0155486	Up	-40.6
MSTRG.21602.1	4.75593	2.61e-12	2.5e-09	Up	ENSDART00000140346	ENSDARG00000095915	col6a3	-2.19544	2.28e-08	8.58e-06	Down	-46
MSTRG.21602.1	4.75593	2.61e-12	2.5e-09	Up	ENSDART00000138754	ENSDARG00000077139	col6a3	-2.08021	1.2e-05	0.00167992	Down	-40.6
MSTRG.21602.1	4.75593	2.61e-12	2.5e-09	Up	ENSDART00000113176	ENSDARG00000077139	col6a3	-2.33918	1.64e-09	8.83e-07	Down	-40.6
MSTRG.21602.1	4.75593	2.61e-12	2.5e-09	Up	ENSDART00000102981	ENSDARG00000077403	col8a1a	3.52661	0.000731715	0.0364693	Up	-40.4
MSTRG.21602.1	4.75593	2.61e-12	2.5e-09	Up	ENSDART00000136811	ENSDARG00000060893	col8a2	2.61455	2.72e-08	1e-05	Up	-45.1
MSTRG.21602.1	4.75593	2.61e-12	2.5e-09	Up	ENSDART00000055139	ENSDARG00000037845	col9a3	4.28794	9.19e-06	0.0013551	Up	-44.4
MSTRG.21602.1	4.75593	2.61e-12	2.5e-09	Up	ENSDART00000148003	ENSDARG00000094258	commd9	3.7158	0.00072845	0.0363897	Up	-42.8
MSTRG.21602.1	4.75593	2.61e-12	2.5e-09	Up	ENSDART00000134893	ENSDARG00000056530	cpamd8	3.82239	0.000207398	0.0147909	Up	-42.9
MSTRG.21602.1	4.75593	2.61e-12	2.5e-09	Up	ENSDART00000079046	ENSDARG00000056530	cpamd8	3.01713	5.86e-12	5.83e-09	Up	-42.9
MSTRG.21602.1	4.75593	2.61e-12	2.5e-09	Up	ENSDART00000064468	ENSDARG00000056742	crmp1	-3.29528	9.11e-06	0.0013514	Down	-41.5
MSTRG.21602.1	4.75593	2.61e-12	2.5e-09	Up	ENSDART00000160866	ENSDARG00000102403	cry2	1.43655	8.81e-05	0.00792369	Up	-43.3
MSTRG.21602.1	4.75593	2.61e-12	2.5e-09	Up	ENSDART00000059322	ENSDARG00000040535	CSGALNACT1 (1 of many)	3.87644	5.36e-05	0.0054962	Up	-47.8
MSTRG.21602.1	4.75593	2.61e-12	2.5e-09	Up	ENSDART00000157591	ENSDARG00000101017	CT583642.2	3.8734	3.91e-05	0.00435634	Up	-41.6
MSTRG.21602.1	4.75593	2.61e-12	2.5e-09	Up	ENSDART00000148827	ENSDARG00000044062	ctbp2a	2.84617	0.000415675	0.0243259	Up	-44
MSTRG.21602.1	4.75593	2.61e-12	2.5e-09	Up	ENSDART00000063028	ENSDARG00000042934	ctgfa	2.87302	6.16e-10	3.86e-07	Up	-44.3
MSTRG.21602.1	4.75593	2.61e-12	2.5e-09	Up	ENSDART00000132892	ENSDARG00000087198	cthrc1a	1.34939	0.000517896	0.0284691	Up	-43.4
MSTRG.21602.1	4.75593	2.61e-12	2.5e-09	Up	ENSDART00000167505	ENSDARG00000014571	ctnnb1	2.39928	5.91e-05	0.00591113	Up	-45.5
MSTRG.21602.1	4.75593	2.61e-12	2.5e-09	Up	ENSDART00000148379	ENSDARG00000014571	ctnnb1	2.27803	7.05e-05	0.00676322	Up	-44.7
MSTRG.21602.1	4.75593	2.61e-12	2.5e-09	Up	ENSDART00000081675	ENSDARG00000023472	ctnnb2	-14.7843	2.19e-05	0.00270008	Down	-43.5
MSTRG.21602.1	4.75593	2.61e-12	2.5e-09	Up	ENSDART00000122166	ENSDARG00000086355	CU929144.1	-6.34846	0.000787335	0.0382994	Down	-41.1
MSTRG.21602.1	4.75593	2.61e-12	2.5e-09	Up	ENSDART00000122757	ENSDARG00000007691	cul1b	8.38102	7.73e-05	0.00714205	Up	-43.4
MSTRG.21602.1	4.75593	2.61e-12	2.5e-09	Up	ENSDART00000122199	ENSDARG00000044345	cyfip1	7.76659	0.000297257	0.0188764	Up	-44
MSTRG.21602.1	4.75593	2.61e-12	2.5e-09	Up	ENSDART00000110347	ENSDARG00000077121	cyp26b1	1.332	0.000233044	0.0159571	Up	-40.1
MSTRG.21602.1	4.75593	2.61e-12	2.5e-09	Up	ENSDART00000144335	ENSDARG00000092660	cyp27c1	2.69822	1.82e-10	1.32e-07	Up	-42.5
MSTRG.21602.1	4.75593	2.61e-12	2.5e-09	Up	ENSDART00000133504	ENSDARG00000075110	dab2ipb	-2.25419	4.27e-05	0.00465475	Down	-40.9
MSTRG.21602.1	4.75593	2.61e-12	2.5e-09	Up	ENSDART00000129663	ENSDARG00000070846	dazap1	3.66482	0.000212674	0.0150287	Up	-47.6
MSTRG.21602.1	4.75593	2.61e-12	2.5e-09	Up	ENSDART00000102424	ENSDARG00000070025	dchs1a	9.67943	0.000732437	0.0364695	Up	-43.5
MSTRG.21602.1	4.75593	2.61e-12	2.5e-09	Up	ENSDART00000158272	ENSDARG00000104664	dclk1b	-2.2599	0.000143672	0.0113369	Down	-43.6
MSTRG.21602.1	4.75593	2.61e-12	2.5e-09	Up	ENSDART00000076519	ENSDARG00000054334	dctpp1	-10.111	0.000302278	0.0190759	Down	-40.7
MSTRG.21602.1	4.75593	2.61e-12	2.5e-09	Up	ENSDART00000111161	ENSDARG00000074431	ddb1	9.07849	6.2e-05	0.00612883	Up	-49.5
MSTRG.21602.1	4.75593	2.61e-12	2.5e-09	Up	ENSDART00000128338	ENSDARG00000038068	ddx5	1.67763	9.97e-06	0.00145816	Up	-41.2
MSTRG.21602.1	4.75593	2.61e-12	2.5e-09	Up	ENSDART00000145420	ENSDARG00000038068	ddx5	2.05227	3.42e-06	0.000621103	Up	-41.2
MSTRG.21602.1	4.75593	2.61e-12	2.5e-09	Up	ENSDART00000106669	ENSDARG00000071877	dhrs7cb	7.72087	0.000336332	0.0206346	Up	-40.6
MSTRG.21602.1	4.75593	2.61e-12	2.5e-09	Up	ENSDART00000092679	ENSDARG00000063419	DHX35	2.57006	3.25e-05	0.00373636	Up	-40
MSTRG.21602.1	4.75593	2.61e-12	2.5e-09	Up	ENSDART00000115030	ENSDARG00000078058	dip2a	1.50232	7.57e-05	0.00704354	Up	-42.4
MSTRG.21602.1	4.75593	2.61e-12	2.5e-09	Up	ENSDART00000104043	ENSDARG00000070683	dkk3b	1.30171	0.000536106	0.0292484	Up	-42.5
MSTRG.21602.1	4.75593	2.61e-12	2.5e-09	Up	ENSDART00000102903	ENSDARG00000008487	dmd	-1.27417	0.000371863	0.0222758	Down	-43.1
MSTRG.21602.1	4.75593	2.61e-12	2.5e-09	Up	ENSDART00000149158	ENSDARG00000091293	dmxl2	-11.0087	3.99e-19	1.19e-15	Down	-42.8
MSTRG.21602.1	4.75593	2.61e-12	2.5e-09	Up	ENSDART00000123150	ENSDARG00000087373	dnah5	-1.43945	0.00104054	0.0465697	Down	-41.9
MSTRG.21602.1	4.75593	2.61e-12	2.5e-09	Up	ENSDART00000024031	ENSDARG00000069937	dnm2a	-6.19956	0.000754869	0.03733	Down	-40
MSTRG.21602.1	4.75593	2.61e-12	2.5e-09	Up	ENSDART00000167359	ENSDARG00000099889	DUSP27	2.48419	6.18e-09	2.71e-06	Up	-41.42
MSTRG.21602.1	4.75593	2.61e-12	2.5e-09	Up	ENSDART00000086409	ENSDARG00000060948	dync1i1	2.20185	2.54e-05	0.00302854	Up	-47.4
MSTRG.21602.1	4.75593	2.61e-12	2.5e-09	Up	ENSDART00000104744	ENSDARG00000071025	dytn	7.73681	0.000306574	0.0192512	Up	-40.7
MSTRG.21602.1	4.75593	2.61e-12	2.5e-09	Up	ENSDART00000168634	ENSDARG00000019834	edrf1	7.20943	3.1e-18	7.86e-15	Up	-43.6
MSTRG.21602.1	4.75593	2.61e-12	2.5e-09	Up	ENSDART00000105322	ENSDARG00000019834	edrf1	-2.13778	0.000180824	0.0134132	Down	-43.6
MSTRG.21602.1	4.75593	2.61e-12	2.5e-09	Up	ENSDART00000145230	ENSDARG00000030053	eef1db	2.5035	0.000193653	0.014097	Up	-42.7
MSTRG.21602.1	4.75593	2.61e-12	2.5e-09	Up	ENSDART00000002965	ENSDARG00000020759	ef1	14.3916	4.37e-48	2.22e-43	Up	-41.4
MSTRG.21602.1	4.75593	2.61e-12	2.5e-09	Up	ENSDART00000145153	ENSDARG00000016177	eif4enif1	10.4779	0.000384632	0.0228177	Up	-40.42
MSTRG.21602.1	4.75593	2.61e-12	2.5e-09	Up	ENSDART00000111576	ENSDARG00000077215	eif4g3a	-3.99066	1.16e-05	0.00163999	Down	-41.4
MSTRG.21602.1	4.75593	2.61e-12	2.5e-09	Up	ENSDART00000145172	ENSDARG00000074331	eif4g3b	-11.7555	9.49e-05	0.00834084	Down	-42.3
MSTRG.21602.1	4.75593	2.61e-12	2.5e-09	Up	ENSDART00000132227	ENSDARG00000042252	eif4h	3.64498	0.000224603	0.0155682	Up	-46.5
MSTRG.21602.1	4.75593	2.61e-12	2.5e-09	Up	ENSDART00000161028	ENSDARG00000042252	eif4h	-3.68766	0.00110759	0.0490167	Down	-43.3
MSTRG.21602.1	4.75593	2.61e-12	2.5e-09	Up	ENSDART00000109807	ENSDARG00000076299	EMILIN3	4.61426	0.000319742	0.0199056	Up	-45.6
MSTRG.21602.1	4.75593	2.61e-12	2.5e-09	Up	ENSDART00000161628	ENSDARG00000078942	enox2	-3.39133	7.55e-06	0.00116364	Down	-42.4
MSTRG.21602.1	4.75593	2.61e-12	2.5e-09	Up	ENSDART00000172574	ENSDARG00000100666	ep300a	-1.8025	0.000657469	0.0339355	Down	-40.2
MSTRG.21602.1	4.75593	2.61e-12	2.5e-09	Up	ENSDART00000025428	ENSDARG00000017354	epha2a	1.60917	1.35e-05	0.00185297	Up	-44.2
MSTRG.21602.1	4.75593	2.61e-12	2.5e-09	Up	ENSDART00000129441	ENSDARG00000044281	erbb2ip	8.31804	7.82e-12	7.49e-09	Up	-43.9
MSTRG.21602.1	4.75593	2.61e-12	2.5e-09	Up	ENSDART00000163635	ENSDARG00000089536	erbb4b	-6.17871	3.84e-12	3.98e-09	Down	-44.4
MSTRG.21602.1	4.75593	2.61e-12	2.5e-09	Up	ENSDART00000134809	ENSDARG00000075612	ercc6	9.57206	6.51e-08	2.16e-05	Up	-41.3
MSTRG.21602.1	4.75593	2.61e-12	2.5e-09	Up	ENSDART00000014819	ENSDARG00000014239	esyt1b	-1.25795	0.000693272	0.03507	Down	-43.2
MSTRG.21602.1	4.75593	2.61e-12	2.5e-09	Up	ENSDART00000103957	ENSDARG00000051899	exoc3l1	1.99015	8.13e-05	0.00744827	Up	-40.6
MSTRG.21602.1	4.75593	2.61e-12	2.5e-09	Up	ENSDART00000143425	ENSDARG00000012397	eya4	-3.30956	3.92e-07	9.8e-05	Down	-51.5
MSTRG.21602.1	4.75593	2.61e-12	2.5e-09	Up	ENSDART00000157511	ENSDARG00000012397	eya4	2.13436	3.76e-06	0.000667349	Up	-51.5
MSTRG.21602.1	4.75593	2.61e-12	2.5e-09	Up	ENSDART00000090065	ENSDARG00000074921	fam117ba	7.81479	0.00030845	0.0193211	Up	-46.5
MSTRG.21602.1	4.75593	2.61e-12	2.5e-09	Up	ENSDART00000104029	ENSDARG00000070681	fam132a	2.97752	2.21e-07	6.35e-05	Up	-40.7
MSTRG.21602.1	4.75593	2.61e-12	2.5e-09	Up	ENSDART00000142196	ENSDARG00000023952	fam167ab	6.59743	0.000158477	0.0120914	Up	-40.3
MSTRG.21602.1	4.75593	2.61e-12	2.5e-09	Up	ENSDART00000160228	ENSDARG00000098832	fam168a	-2.19989	2.07e-05	0.00259255	Down	-42.3
MSTRG.21602.1	4.75593	2.61e-12	2.5e-09	Up	ENSDART00000042082	ENSDARG00000033840	fat3a	-7.81083	1.06e-07	3.4e-05	Down	-41.1
MSTRG.21602.1	4.75593	2.61e-12	2.5e-09	Up	ENSDART00000121817	ENSDARG00000089519	FBLN7	1.53011	0.000208135	0.0147909	Up	-41
MSTRG.21602.1	4.75593	2.61e-12	2.5e-09	Up	ENSDART00000129052	ENSDARG00000086184	FBXO48 (1 of many)	4.98502	0.000264413	0.017378	Up	-40
MSTRG.21602.1	4.75593	2.61e-12	2.5e-09	Up	ENSDART00000137678	ENSDARG00000058020	fbxw9	-3.99529	0.000366805	0.0220248	Down	-45.4
MSTRG.21602.1	4.75593	2.61e-12	2.5e-09	Up	ENSDART00000105767	ENSDARG00000071498	fhl1a	2.06578	5.4e-08	1.88e-05	Up	-45.3
MSTRG.21602.1	4.75593	2.61e-12	2.5e-09	Up	ENSDART00000093281	ENSDARG00000063682	fhod3a	2.256	0.000660524	0.0339747	Up	-43.86
MSTRG.21602.1	4.75593	2.61e-12	2.5e-09	Up	ENSDART00000123498	ENSDARG00000087196	fibinb	2.4292	0.000289411	0.0185172	Up	-40
MSTRG.21602.1	4.75593	2.61e-12	2.5e-09	Up	ENSDART00000135820	ENSDARG00000074201	flna	2.45394	8.19e-10	4.94e-07	Up	-42.4
MSTRG.21602.1	4.75593	2.61e-12	2.5e-09	Up	ENSDART00000164423	ENSDARG00000098374	FLNB	1.34287	0.000248751	0.0166946	Up	-47.4
MSTRG.21602.1	4.75593	2.61e-12	2.5e-09	Up	ENSDART00000026492	ENSDARG00000018820	flncb	-2.10874	1.06e-08	4.26e-06	Down	-41.5
MSTRG.21602.1	4.75593	2.61e-12	2.5e-09	Up	ENSDART00000003947	ENSDARG00000004830	flot2a	3.52871	0.000948285	0.0438997	Up	-44.8
MSTRG.21602.1	4.75593	2.61e-12	2.5e-09	Up	ENSDART00000165887	ENSDARG00000031587	flvcr1	1.40278	0.000191155	0.0139351	Up	-41.9
MSTRG.21602.1	4.75593	2.61e-12	2.5e-09	Up	ENSDART00000041397	ENSDARG00000031587	flvcr1	8.14832	6.52e-05	0.00637021	Up	-41.9
MSTRG.21602.1	4.75593	2.61e-12	2.5e-09	Up	ENSDART00000053750	ENSDARG00000078399	FO704819.2	3.47147	9.6e-09	3.95e-06	Up	-41.7
MSTRG.21602.1	4.75593	2.61e-12	2.5e-09	Up	ENSDART00000122454	ENSDARG00000088825	FO818716.1	3.93472	0.000588974	0.0314562	Up	-42.4
MSTRG.21602.1	4.75593	2.61e-12	2.5e-09	Up	ENSDART00000121488	ENSDARG00000058692	fzd3b	-8.10462	2.19e-07	6.32e-05	Down	-41
MSTRG.21602.1	4.75593	2.61e-12	2.5e-09	Up	ENSDART00000158118	ENSDARG00000076811	ganab	-2.91233	1.41e-05	0.00191871	Down	-40.94
MSTRG.21602.1	4.75593	2.61e-12	2.5e-09	Up	ENSDART00000166207	ENSDARG00000101089	gart	9.48944	0.000850807	0.0403442	Up	-44.7
MSTRG.21602.1	4.75593	2.61e-12	2.5e-09	Up	ENSDART00000056460	ENSDARG00000038668	gbp1	-2.41658	9.91e-06	0.00145361	Down	-43.9
MSTRG.21602.1	4.75593	2.61e-12	2.5e-09	Up	ENSDART00000143562	ENSDARG00000038669	gbp2	-1.19331	0.00100172	0.0455834	Down	-40.5
MSTRG.21602.1	4.75593	2.61e-12	2.5e-09	Up	ENSDART00000164361	ENSDARG00000104022	gcgra	2.55181	0.000786391	0.0382994	Up	-44.8
MSTRG.21602.1	4.75593	2.61e-12	2.5e-09	Up	ENSDART00000168673	ENSDARG00000088439	gm2a	-7.67878	0.000154205	0.0118546	Down	-40.1
MSTRG.21602.1	4.75593	2.61e-12	2.5e-09	Up	ENSDART00000128274	ENSDARG00000063197	golga2	7.58716	0.000142327	0.0113011	Up	-44.3
MSTRG.21602.1	4.75593	2.61e-12	2.5e-09	Up	ENSDART00000124283	ENSDARG00000016011	gpcpd1	2.85173	1.91e-06	0.000381168	Up	-43.5
MSTRG.21602.1	4.75593	2.61e-12	2.5e-09	Up	ENSDART00000133451	ENSDARG00000036942	gpd1c	7.21259	0.000972346	0.0447279	Up	-44.4
MSTRG.21602.1	4.75593	2.61e-12	2.5e-09	Up	ENSDART00000021437	ENSDARG00000021352	gria1a	-2.3766	0.000812432	0.0390722	Down	-48.2
MSTRG.21602.1	4.75593	2.61e-12	2.5e-09	Up	ENSDART00000144062	ENSDARG00000070620	grin2db	-6.27999	0.00102605	0.0461522	Down	-40.8
MSTRG.21602.1	4.75593	2.61e-12	2.5e-09	Up	ENSDART00000066638	ENSDARG00000070448	grk4	9.62967	3.81e-12	3.98e-09	Up	-41.4
MSTRG.21602.1	4.75593	2.61e-12	2.5e-09	Up	ENSDART00000013311	ENSDARG00000017742	grm6a	4.51583	0.000763231	0.0375604	Up	-46.4
MSTRG.21602.1	4.75593	2.61e-12	2.5e-09	Up	ENSDART00000062220	ENSDARG00000042428	gstt1a	-2.03	5.38e-05	0.00549677	Down	-40
MSTRG.21602.1	4.75593	2.61e-12	2.5e-09	Up	ENSDART00000171446	ENSDARG00000017444	hal	-4.5239	0.00050954	0.0280402	Down	-41.5
MSTRG.21602.1	4.75593	2.61e-12	2.5e-09	Up	ENSDART00000032975	ENSDARG00000023999	heatr5a	9.59784	0.000782538	0.0382878	Up	-42.1
MSTRG.21602.1	4.75593	2.61e-12	2.5e-09	Up	ENSDART00000111799	ENSDARG00000077945	HEPACAM (1 of many)	-6.64493	2.89e-06	0.000537326	Down	-41
MSTRG.21602.1	4.75593	2.61e-12	2.5e-09	Up	ENSDART00000147222	ENSDARG00000006181	hif1aa	7.48761	6.5e-05	0.00636849	Up	-40.6
MSTRG.21602.1	4.75593	2.61e-12	2.5e-09	Up	ENSDART00000170488	ENSDARG00000034293	hif1ab	9.35685	0.000966472	0.044579	Up	-43.6
MSTRG.21602.1	4.75593	2.61e-12	2.5e-09	Up	ENSDART00000029347	ENSDARG00000022303	higd1a	1.59652	0.000458073	0.0260557	Up	-47
MSTRG.21602.1	4.75593	2.61e-12	2.5e-09	Up	ENSDART00000143480	ENSDARG00000075928	hivep3a	-1.57696	0.000150513	0.011677	Down	-44.3
MSTRG.21602.1	4.75593	2.61e-12	2.5e-09	Up	ENSDART00000088356	ENSDARG00000061735	hnrnpm	-5.4718	3.57e-07	9.1e-05	Down	-46.4
MSTRG.21602.1	4.75593	2.61e-12	2.5e-09	Up	ENSDART00000082353	ENSDARG00000008818	hsf1	-1.81364	9.65e-05	0.00842594	Down	-40
MSTRG.21602.1	4.75593	2.61e-12	2.5e-09	Up	ENSDART00000024593	ENSDARG00000008818	hsf1	10.4728	0.000385407	0.0228177	Up	-40
MSTRG.21602.1	4.75593	2.61e-12	2.5e-09	Up	ENSDART00000126549	ENSDARG00000008818	hsf1	9.22169	0.00108374	0.0482341	Up	-40
MSTRG.21602.1	4.75593	2.61e-12	2.5e-09	Up	ENSDART00000110254	ENSDARG00000074341	hykk.2	-2.63646	0.00104084	0.0465697	Down	-40.9
MSTRG.21602.1	4.75593	2.61e-12	2.5e-09	Up	ENSDART00000089379	ENSDARG00000062101	iffo2a	1.68578	0.000569841	0.0307581	Up	-41.2
MSTRG.21602.1	4.75593	2.61e-12	2.5e-09	Up	ENSDART00000147198	ENSDARG00000037836	igfals	-4.68716	0.000202808	0.0146391	Down	-41.21
MSTRG.21602.1	4.75593	2.61e-12	2.5e-09	Up	ENSDART00000167732	ENSDARG00000090833	igfbp6b	-5.47248	5.64e-08	1.95e-05	Down	-42.5
MSTRG.21602.1	4.75593	2.61e-12	2.5e-09	Up	ENSDART00000168995	ENSDARG00000052157	il12rb2	6.31008	0.000381927	0.0226911	Up	-44.3
MSTRG.21602.1	4.75593	2.61e-12	2.5e-09	Up	ENSDART00000155116	ENSDARG00000097082	im:7152348	3.24479	0.000207749	0.0147909	Up	-40.2
MSTRG.21602.1	4.75593	2.61e-12	2.5e-09	Up	ENSDART00000059753	ENSDARG00000040777	inhbb	2.44303	2.75e-10	1.91e-07	Up	-42.7
MSTRG.21602.1	4.75593	2.61e-12	2.5e-09	Up	ENSDART00000138148	ENSDARG00000012942	itgb5	-5.61014	0.00011182	0.00949072	Down	-45.9
MSTRG.21602.1	4.75593	2.61e-12	2.5e-09	Up	ENSDART00000165573	ENSDARG00000018882	jak2b	-2.10388	7.2e-06	0.00112445	Down	-40.6
MSTRG.21602.1	4.75593	2.61e-12	2.5e-09	Up	ENSDART00000122405	ENSDARG00000018882	jak2b	1.91963	1.72e-05	0.00223407	Up	-40.6
MSTRG.21602.1	4.75593	2.61e-12	2.5e-09	Up	ENSDART00000135067	ENSDARG00000059653	kdm2aa	11.2378	6.31e-07	0.000148984	Up	-46.3
MSTRG.21602.1	4.75593	2.61e-12	2.5e-09	Up	ENSDART00000111400	ENSDARG00000076950	kel	3.55398	9.52e-05	0.00835614	Up	-42
MSTRG.21602.1	4.75593	2.61e-12	2.5e-09	Up	ENSDART00000050915	ENSDARG00000037020	kif1b	-8.11802	0.000664307	0.034115	Down	-40.5
MSTRG.21602.1	4.75593	2.61e-12	2.5e-09	Up	ENSDART00000053807	ENSDARG00000037020	kif1b	13.0667	6.08e-34	6.16e-30	Up	-40.5
MSTRG.21602.1	4.75593	2.61e-12	2.5e-09	Up	ENSDART00000113414	ENSDARG00000075806	kirrel3a	-3.0848	3.71e-06	0.000664295	Down	-42.3
MSTRG.21602.1	4.75593	2.61e-12	2.5e-09	Up	ENSDART00000004361	ENSDARG00000015506	klf5a	-2.22794	1.7e-06	0.000348232	Down	-44.8
MSTRG.21602.1	4.75593	2.61e-12	2.5e-09	Up	ENSDART00000147849	ENSDARG00000029072	klf6a	1.3276	0.000479678	0.0270421	Up	-42
MSTRG.21602.1	4.75593	2.61e-12	2.5e-09	Up	ENSDART00000078494	ENSDARG00000056079	l3mbtl2	7.16249	2.06e-05	0.00258388	Up	-43.3
MSTRG.21602.1	4.75593	2.61e-12	2.5e-09	Up	ENSDART00000145127	ENSDARG00000093572	lamc3	3.42595	0.000385349	0.0228177	Up	-45.6
MSTRG.21602.1	4.75593	2.61e-12	2.5e-09	Up	ENSDART00000167306	ENSDARG00000034896	ldb2b	-3.72734	5.8e-06	0.000952058	Down	-47.1
MSTRG.21602.1	4.75593	2.61e-12	2.5e-09	Up	ENSDART00000151613	ENSDARG00000009653	lhfpl2a	6.713	0.000143475	0.0113369	Up	-43.4
MSTRG.21602.1	4.75593	2.61e-12	2.5e-09	Up	ENSDART00000142894	ENSDARG00000005104	limk2	3.26242	0.000296045	0.0188466	Up	-47.1
MSTRG.21602.1	4.75593	2.61e-12	2.5e-09	Up	ENSDART00000140515	ENSDARG00000053535	lmo7b	3.83028	2.76e-07	7.48e-05	Up	-42.81
MSTRG.21602.1	4.75593	2.61e-12	2.5e-09	Up	ENSDART00000164829	ENSDARG00000053535	lmo7b	8.90682	1.18e-09	6.86e-07	Up	-42.81
MSTRG.21602.1	4.75593	2.61e-12	2.5e-09	Up	ENSDART00000171506	ENSDARG00000043323	lnx1	1.56379	0.000398212	0.0234391	Up	-43.1
MSTRG.21602.1	4.75593	2.61e-12	2.5e-09	Up	ENSDART00000159672	ENSDARG00000044010	loxl2a	4.43312	1.27e-09	7.18e-07	Up	-41.4
MSTRG.21602.1	4.75593	2.61e-12	2.5e-09	Up	ENSDART00000054866	ENSDARG00000076306	loxl3a	11.5971	1.86e-23	8.6e-20	Up	-43.8
MSTRG.21602.1	4.75593	2.61e-12	2.5e-09	Up	ENSDART00000088208	ENSDARG00000029146	lrp1ab	-1.72311	7.61e-06	0.00117015	Down	-43.5
MSTRG.21602.1	4.75593	2.61e-12	2.5e-09	Up	ENSDART00000161867	ENSDARG00000102506	lrp2a	-12.9148	1.12e-08	4.46e-06	Down	-47
MSTRG.21602.1	4.75593	2.61e-12	2.5e-09	Up	ENSDART00000159930	ENSDARG00000102506	lrp2a	-9.21738	6.66e-06	0.0010527	Down	-47
MSTRG.21602.1	4.75593	2.61e-12	2.5e-09	Up	ENSDART00000133917	ENSDARG00000052713	lrrtm1	-6.22303	0.000613838	0.0323751	Down	-42.4
MSTRG.21602.1	4.75593	2.61e-12	2.5e-09	Up	ENSDART00000157556	ENSDARG00000061274	lss	-8.81085	0.000107406	0.00918986	Down	-42.2
MSTRG.21602.1	4.75593	2.61e-12	2.5e-09	Up	ENSDART00000135890	ENSDARG00000003984	LTN1	-11.2422	0.000133833	0.01083	Down	-45.4
MSTRG.21602.1	4.75593	2.61e-12	2.5e-09	Up	ENSDART00000159304	ENSDARG00000055903	luc7l	3.49639	2.51e-05	0.00301203	Up	-41.3
MSTRG.21602.1	4.75593	2.61e-12	2.5e-09	Up	ENSDART00000135599	ENSDARG00000053656	lypla2	5.20995	0.000219085	0.0153747	Up	-41.71
MSTRG.21602.1	4.75593	2.61e-12	2.5e-09	Up	ENSDART00000174133	ENSDARG00000059601	map1aa	8.26777	9.59e-05	0.00840368	Up	-41.8
MSTRG.21602.1	4.75593	2.61e-12	2.5e-09	Up	ENSDART00000161725	ENSDARG00000098802	map7d1a	7.55293	2.47e-05	0.00298543	Up	-45.2
MSTRG.21602.1	4.75593	2.61e-12	2.5e-09	Up	ENSDART00000163525	ENSDARG00000062531	mapk8ip3	10.0971	4.62e-09	2.15e-06	Up	-42.8
MSTRG.21602.1	4.75593	2.61e-12	2.5e-09	Up	ENSDART00000058564	ENSDARG00000040041	mcm4	5.24176	2.44e-07	6.76e-05	Up	-41.5
MSTRG.21602.1	4.75593	2.61e-12	2.5e-09	Up	ENSDART00000163653	ENSDARG00000014292	med15	6.88495	0.000282451	0.0182053	Up	-42.8
MSTRG.21602.1	4.75593	2.61e-12	2.5e-09	Up	ENSDART00000151058	ENSDARG00000038005	med25	8.41339	7.33e-05	0.00691754	Up	-40.4
MSTRG.21602.1	4.75593	2.61e-12	2.5e-09	Up	ENSDART00000027392	ENSDARG00000029764	mef2ca	-2.25969	1.68e-05	0.00220407	Down	-47.5
MSTRG.21602.1	4.75593	2.61e-12	2.5e-09	Up	ENSDART00000129498	ENSDARG00000040237	mef2d	5.09426	1.08e-05	0.0015585	Up	-45.4
MSTRG.21602.1	4.75593	2.61e-12	2.5e-09	Up	ENSDART00000112424	ENSDARG00000079199	megf6a	2.50102	3.05e-09	1.49e-06	Up	-42.7
MSTRG.21602.1	4.75593	2.61e-12	2.5e-09	Up	ENSDART00000143206	ENSDARG00000079199	megf6a	1.58916	0.00109591	0.0486053	Up	-42.7
MSTRG.21602.1	4.75593	2.61e-12	2.5e-09	Up	ENSDART00000150433	ENSDARG00000002937	meis1a	-1.77007	0.000256259	0.0170631	Down	-40
MSTRG.21602.1	4.75593	2.61e-12	2.5e-09	Up	ENSDART00000028018	ENSDARG00000002937	meis1a	-1.43833	0.000112199	0.00950379	Down	-40.5
MSTRG.21602.1	4.75593	2.61e-12	2.5e-09	Up	ENSDART00000101537	ENSDARG00000058369	mex3b	-1.74637	0.000973242	0.0447286	Down	-43.1
MSTRG.21602.1	4.75593	2.61e-12	2.5e-09	Up	ENSDART00000161109	ENSDARG00000020395	mical2b	10.8226	8.55e-07	0.000193647	Up	-40.8
MSTRG.21602.1	4.75593	2.61e-12	2.5e-09	Up	ENSDART00000121439	ENSDARG00000002377	mief2	-7.38852	7.36e-05	0.00691754	Down	-47.4
MSTRG.21602.1	4.75593	2.61e-12	2.5e-09	Up	ENSDART00000147633	ENSDARG00000041570	mrpl39	4.18314	5.91e-09	2.63e-06	Up	-40.3
MSTRG.21602.1	4.75593	2.61e-12	2.5e-09	Up	ENSDART00000162612	ENSDARG00000058824	mrpl4	8.43178	0.000580751	0.0311572	Up	-40.2
MSTRG.21602.1	4.75593	2.61e-12	2.5e-09	Up	ENSDART00000134080	ENSDARG00000045560	mybpc1	2.51158	0.000260169	0.0172105	Up	-42
MSTRG.21602.1	4.75593	2.61e-12	2.5e-09	Up	ENSDART00000105232	ENSDARG00000063295	myh9a	2.53557	0.000138986	0.0111142	Up	-43.9
MSTRG.21602.1	4.75593	2.61e-12	2.5e-09	Up	ENSDART00000061955	ENSDARG00000042245	myl13	-8.92591	4.96e-10	3.19e-07	Down	-41
MSTRG.21602.1	4.75593	2.61e-12	2.5e-09	Up	ENSDART00000088042	ENSDARG00000074143	myo10l3	1.60206	1.76e-05	0.00227323	Up	-44.9
MSTRG.21602.1	4.75593	2.61e-12	2.5e-09	Up	ENSDART00000087926	ENSDARG00000061579	myo1cb	-5.92547	1.11e-05	0.00158367	Down	-43.8
MSTRG.21602.1	4.75593	2.61e-12	2.5e-09	Up	ENSDART00000148541	ENSDARG00000061635	myo5aa	-9.25361	0.000660906	0.0339747	Down	-41
MSTRG.21602.1	4.75593	2.61e-12	2.5e-09	Up	ENSDART00000055787	ENSDARG00000038281	natd1	1.49301	9.75e-05	0.00849993	Up	-43.2
MSTRG.21602.1	4.75593	2.61e-12	2.5e-09	Up	ENSDART00000036886	ENSDARG00000005476	nav3	-4.53649	0.000209045	0.0148343	Down	-41.7
MSTRG.21602.1	4.75593	2.61e-12	2.5e-09	Up	ENSDART00000132942	ENSDARG00000058861	ncl1	1.34954	0.000814532	0.0390991	Up	-41.82
MSTRG.21602.1	4.75593	2.61e-12	2.5e-09	Up	ENSDART00000163735	ENSDARG00000103937	ndrg4	8.16861	0.000122647	0.0101681	Up	-41.3
MSTRG.21602.1	4.75593	2.61e-12	2.5e-09	Up	ENSDART00000115280	ENSDARG00000075100	neo1b	-1.69136	0.000114223	0.00964301	Down	-48
MSTRG.21602.1	4.75593	2.61e-12	2.5e-09	Up	ENSDART00000089747	ENSDARG00000062237	nfs1	1.24989	0.00102396	0.0461522	Up	-42
MSTRG.21602.1	4.75593	2.61e-12	2.5e-09	Up	ENSDART00000168558	ENSDARG00000039185	nfyba	6.4734	0.000342334	0.0208515	Up	-41.8
MSTRG.21602.1	4.75593	2.61e-12	2.5e-09	Up	ENSDART00000160549	ENSDARG00000103791	nme2b.1	2.54528	0.000760889	0.0374815	Up	-40.9
MSTRG.21602.1	4.75593	2.61e-12	2.5e-09	Up	ENSDART00000155929	ENSDARG00000036308	nod1	-4.02931	4.93e-05	0.00514607	Down	-43.6
MSTRG.21602.1	4.75593	2.61e-12	2.5e-09	Up	ENSDART00000073930	ENSDARG00000052139	notch3	-1.3196	0.000508184	0.0280219	Down	-43.8
MSTRG.21602.1	4.75593	2.61e-12	2.5e-09	Up	ENSDART00000047418	ENSDARG00000031126	notum1a	1.21835	0.000986016	0.0451114	Up	-44.6
MSTRG.21602.1	4.75593	2.61e-12	2.5e-09	Up	ENSDART00000155815	ENSDARG00000017673	nova2	-2.60504	2.66e-05	0.00313046	Down	-47.51
MSTRG.21602.1	4.75593	2.61e-12	2.5e-09	Up	ENSDART00000098330	ENSDARG00000068126	nppc	-6.48959	0.000686517	0.0348519	Down	-46.6
MSTRG.21602.1	4.75593	2.61e-12	2.5e-09	Up	ENSDART00000162004	ENSDARG00000103176	nr5a1a	5.09595	0.000282202	0.0182053	Up	-40.4
MSTRG.21602.1	4.75593	2.61e-12	2.5e-09	Up	ENSDART00000161344	ENSDARG00000103478	nsun6	3.69709	0.000529762	0.0289957	Up	-40.9
MSTRG.21602.1	4.75593	2.61e-12	2.5e-09	Up	ENSDART00000148575	ENSDARG00000017454	nup50	-9.21425	1.72e-05	0.00223629	Down	-40.7
MSTRG.21602.1	4.75593	2.61e-12	2.5e-09	Up	ENSDART00000074167	ENSDARG00000052336	ociad2	-2.558	0.000185715	0.013696	Down	-41
MSTRG.21602.1	4.75593	2.61e-12	2.5e-09	Up	ENSDART00000149039	ENSDARG00000007377	odc1	1.58376	0.000590793	0.0314871	Up	-42.5
MSTRG.21602.1	4.75593	2.61e-12	2.5e-09	Up	ENSDART00000163199	ENSDARG00000105243	ogt.1	-3.96241	7.21e-22	2.81e-18	Down	-40.8
MSTRG.21602.1	4.75593	2.61e-12	2.5e-09	Up	ENSDART00000170623	ENSDARG00000105243	ogt.1	1.54931	5.4e-05	0.0055005	Up	-41.1
MSTRG.21602.1	4.75593	2.61e-12	2.5e-09	Up	ENSDART00000166290	ENSDARG00000020301	os9	-5.06851	0.000595464	0.0316695	Down	-44.4
MSTRG.21602.1	4.75593	2.61e-12	2.5e-09	Up	ENSDART00000165780	ENSDARG00000100872	OTUD1	1.86628	0.000246078	0.0165708	Up	-40
MSTRG.21602.1	4.75593	2.61e-12	2.5e-09	Up	ENSDART00000157861	ENSDARG00000103026	p3h2	3.58326	9.48e-16	1.72e-12	Up	-46.7
MSTRG.21602.1	4.75593	2.61e-12	2.5e-09	Up	ENSDART00000171058	ENSDARG00000098946	pald1a	-1.88699	0.000128288	0.0105325	Down	-41.1
MSTRG.21602.1	4.75593	2.61e-12	2.5e-09	Up	ENSDART00000168690	ENSDARG00000040009	palld	6.77758	0.000160997	0.0122469	Up	-40.3
MSTRG.21602.1	4.75593	2.61e-12	2.5e-09	Up	ENSDART00000171509	ENSDARG00000102421	papl	7.31467	0.000794511	0.0385023	Up	-40.2
MSTRG.21602.1	4.75593	2.61e-12	2.5e-09	Up	ENSDART00000099340	ENSDARG00000038910	pccb	-9.14076	1.09e-05	0.0015585	Down	-40.9
MSTRG.21602.1	4.75593	2.61e-12	2.5e-09	Up	ENSDART00000173192	ENSDARG00000036175	pcdh1b	-1.85365	0.00103268	0.046368	Down	-40.4
MSTRG.21602.1	4.75593	2.61e-12	2.5e-09	Up	ENSDART00000168918	ENSDARG00000103950	pcdh1gc6	-9.43302	1.09e-05	0.0015585	Down	-42.6
MSTRG.21602.1	4.75593	2.61e-12	2.5e-09	Up	ENSDART00000171641	ENSDARG00000098766	pcxa	-1.99142	9.34e-05	0.00826709	Down	-40.2
MSTRG.21602.1	4.75593	2.61e-12	2.5e-09	Up	ENSDART00000167247	ENSDARG00000100897	PDGFRB	-1.4563	7.11e-05	0.00679825	Down	-43
MSTRG.21602.1	4.75593	2.61e-12	2.5e-09	Up	ENSDART00000123407	ENSDARG00000090631	pdzd7b	3.44074	3.08e-05	0.00356855	Up	-40.7
MSTRG.21602.1	4.75593	2.61e-12	2.5e-09	Up	ENSDART00000160115	ENSDARG00000056885	per1a	2.45606	1.19e-05	0.0016666	Up	-45.4
MSTRG.21602.1	4.75593	2.61e-12	2.5e-09	Up	ENSDART00000100468	ENSDARG00000056885	per1a	7.11872	0.000188178	0.0138023	Up	-45.4
MSTRG.21602.1	4.75593	2.61e-12	2.5e-09	Up	ENSDART00000138464	ENSDARG00000061093	phldb1a	-5.86712	2.03e-07	5.89e-05	Down	-47.11
MSTRG.21602.1	4.75593	2.61e-12	2.5e-09	Up	ENSDART00000157428	ENSDARG00000034409	pik3r3b	-2.31362	0.000141229	0.0112315	Down	-44.3
MSTRG.21602.1	4.75593	2.61e-12	2.5e-09	Up	ENSDART00000077445	ENSDARG00000055129	pim3	-5.45038	1.17e-23	5.91e-20	Down	-42
MSTRG.21602.1	4.75593	2.61e-12	2.5e-09	Up	ENSDART00000108692	ENSDARG00000055129	pim3	2.7629	6.5e-11	5.15e-08	Up	-42
MSTRG.21602.1	4.75593	2.61e-12	2.5e-09	Up	ENSDART00000056294	ENSDARG00000038563	pitrm1	1.59932	9.17e-06	0.0013551	Up	-42.3
MSTRG.21602.1	4.75593	2.61e-12	2.5e-09	Up	ENSDART00000164454	ENSDARG00000063313	plbd1	-6.21272	1.3e-11	1.18e-08	Down	-40.6
MSTRG.21602.1	4.75593	2.61e-12	2.5e-09	Up	ENSDART00000092393	ENSDARG00000063313	plbd1	11.2143	7.5e-21	2.38e-17	Up	-40.6
MSTRG.21602.1	4.75593	2.61e-12	2.5e-09	Up	ENSDART00000125299	ENSDARG00000090752	plk2a	4.07526	0.000145664	0.0114054	Up	-41
MSTRG.21602.1	4.75593	2.61e-12	2.5e-09	Up	ENSDART00000044000	ENSDARG00000007172	plxna3	-1.66552	0.000347128	0.0210677	Down	-40.1
MSTRG.21602.1	4.75593	2.61e-12	2.5e-09	Up	ENSDART00000046268	ENSDARG00000033760	pmelb	3.68154	1.16e-16	2.45e-13	Up	-42.2
MSTRG.21602.1	4.75593	2.61e-12	2.5e-09	Up	ENSDART00000160701	ENSDARG00000043854	ppil4	-6.70626	0.000129807	0.0105886	Down	-40.7
MSTRG.21602.1	4.75593	2.61e-12	2.5e-09	Up	ENSDART00000148285	ENSDARG00000010655	ppm1k	10.9785	2.19e-12	2.53e-09	Up	-41.1
MSTRG.21602.1	4.75593	2.61e-12	2.5e-09	Up	ENSDART00000158294	ENSDARG00000062277	ppp2r2cb	7.6034	1.64e-06	0.000340954	Up	-43.6
MSTRG.21602.1	4.75593	2.61e-12	2.5e-09	Up	ENSDART00000086619	ENSDARG00000039241	prkca	-1.38645	0.000618626	0.03256	Down	-44
MSTRG.21602.1	4.75593	2.61e-12	2.5e-09	Up	ENSDART00000159489	ENSDARG00000031494	prrc2a	-7.99865	1.97e-07	5.74e-05	Down	-43.1
MSTRG.21602.1	4.75593	2.61e-12	2.5e-09	Up	ENSDART00000058993	ENSDARG00000040314	psph	1.49952	0.000235736	0.016098	Up	-48.1
MSTRG.21602.1	4.75593	2.61e-12	2.5e-09	Up	ENSDART00000171222	ENSDARG00000099457	PTGDR2	6.29238	0.00069518	0.0351212	Up	-42.7
MSTRG.21602.1	4.75593	2.61e-12	2.5e-09	Up	ENSDART00000162917	ENSDARG00000039997	ptp4a3	-6.6432	0.00027027	0.0175807	Down	-40.1
MSTRG.21602.1	4.75593	2.61e-12	2.5e-09	Up	ENSDART00000092552	ENSDARG00000045006	ptprga	-1.55858	2.25e-05	0.00276579	Down	-41
MSTRG.21602.1	4.75593	2.61e-12	2.5e-09	Up	ENSDART00000083308	ENSDARG00000059738	ptprsa	-5.08809	7.92e-18	1.91e-14	Down	-48
MSTRG.21602.1	4.75593	2.61e-12	2.5e-09	Up	ENSDART00000137189	ENSDARG00000092638	ptprua	-1.34774	0.000643367	0.0334802	Down	-42.6
MSTRG.21602.1	4.75593	2.61e-12	2.5e-09	Up	ENSDART00000151166	ENSDARG00000086034	pvrl1b	-2.06734	0.000104298	0.00897066	Down	-42.1
MSTRG.21602.1	4.75593	2.61e-12	2.5e-09	Up	ENSDART00000055407	ENSDARG00000038010	rac2	1.45074	0.000208142	0.0147909	Up	-42.2
MSTRG.21602.1	4.75593	2.61e-12	2.5e-09	Up	ENSDART00000172865	ENSDARG00000054003	rargb	-8.10878	0.000144703	0.0113828	Down	-42.1
MSTRG.21602.1	4.75593	2.61e-12	2.5e-09	Up	ENSDART00000138881	ENSDARG00000005989	rgl1	7.1725	2.53e-05	0.00302854	Up	-45.5
MSTRG.21602.1	4.75593	2.61e-12	2.5e-09	Up	ENSDART00000010604	ENSDARG00000005989	rgl1	2.43981	7.31e-07	0.000167732	Up	-45.5
MSTRG.21602.1	4.75593	2.61e-12	2.5e-09	Up	ENSDART00000153057	ENSDARG00000017367	rhbdf1b	-9.09644	1.12e-05	0.00159809	Down	-46.2
MSTRG.21602.1	4.75593	2.61e-12	2.5e-09	Up	ENSDART00000112553	ENSDARG00000074680	rims1a	-2.22456	0.000185573	0.013696	Down	-42.9
MSTRG.21602.1	4.75593	2.61e-12	2.5e-09	Up	ENSDART00000161705	ENSDARG00000104347	rtn4b	10.0067	3.75e-06	0.000667349	Up	-43.5
MSTRG.21602.1	4.75593	2.61e-12	2.5e-09	Up	ENSDART00000123324	ENSDARG00000056924	sap130a	-1.46809	0.000936785	0.0434864	Down	-41.4
MSTRG.21602.1	4.75593	2.61e-12	2.5e-09	Up	ENSDART00000146683	ENSDARG00000008060	scara3	-1.80424	0.000334761	0.0205631	Down	-43.6
MSTRG.21602.1	4.75593	2.61e-12	2.5e-09	Up	ENSDART00000058527	ENSDARG00000040005	scfd2	3.01816	5.4e-07	0.000129765	Up	-40.4
MSTRG.21602.1	4.75593	2.61e-12	2.5e-09	Up	ENSDART00000079782	ENSDARG00000057248	sclt1	6.27432	3.06e-06	0.000567003	Up	-43
MSTRG.21602.1	4.75593	2.61e-12	2.5e-09	Up	ENSDART00000135076	ENSDARG00000016611	scrn3	6.91968	4.28e-05	0.00465475	Up	-44.6
MSTRG.21602.1	4.75593	2.61e-12	2.5e-09	Up	ENSDART00000157697	ENSDARG00000100435	sec22bb	-7.36613	0.0010246	0.0461522	Down	-41.9
MSTRG.21602.1	4.75593	2.61e-12	2.5e-09	Up	ENSDART00000131694	ENSDARG00000024717	selenbp1	1.55663	4.26e-05	0.00465475	Up	-40.8
MSTRG.21602.1	4.75593	2.61e-12	2.5e-09	Up	ENSDART00000053125	ENSDARG00000036571	sema3e	1.34972	0.000779716	0.0381865	Up	-40.6
MSTRG.21602.1	4.75593	2.61e-12	2.5e-09	Up	ENSDART00000145976	ENSDARG00000019949	serpinh1b	-2.82297	6.87e-11	5.37e-08	Down	-42.1
MSTRG.21602.1	4.75593	2.61e-12	2.5e-09	Up	ENSDART00000166377	ENSDARG00000089917	sh3tc2	-7.56862	5.43e-06	0.000907068	Down	-44
MSTRG.21602.1	4.75593	2.61e-12	2.5e-09	Up	ENSDART00000148405	ENSDARG00000070442	si:ch211-113g11.6	2.30303	0.000679586	0.0346193	Up	-46.2
MSTRG.21602.1	4.75593	2.61e-12	2.5e-09	Up	ENSDART00000140390	ENSDARG00000092894	si:ch211-114l13.9	-1.65957	0.000459322	0.0260975	Down	-41.5
MSTRG.21602.1	4.75593	2.61e-12	2.5e-09	Up	ENSDART00000112149	ENSDARG00000076332	si:ch211-159i8.4	-5.15058	3.5e-07	8.97e-05	Down	-41.8
MSTRG.21602.1	4.75593	2.61e-12	2.5e-09	Up	ENSDART00000152942	ENSDARG00000089871	si:ch211-203c7.2	-1.74129	7.17e-05	0.00681219	Down	-43.5
MSTRG.21602.1	4.75593	2.61e-12	2.5e-09	Up	ENSDART00000143363	ENSDARG00000069595	si:ch211-214c7.4	1.48748	3.62e-05	0.00409627	Up	-50.3
MSTRG.21602.1	4.75593	2.61e-12	2.5e-09	Up	ENSDART00000062940	ENSDARG00000042880	si:ch211-222f23.6	-3.25705	0.000860095	0.0406392	Down	-44.7
MSTRG.21602.1	4.75593	2.61e-12	2.5e-09	Up	ENSDART00000164040	ENSDARG00000062330	si:ch211-233a24.2	9.61946	0.000766319	0.0376553	Up	-45.7
MSTRG.21602.1	4.75593	2.61e-12	2.5e-09	Up	ENSDART00000156204	ENSDARG00000097637	si:ch211-246i5.5	6.46544	0.000788815	0.0382994	Up	-40.8
MSTRG.21602.1	4.75593	2.61e-12	2.5e-09	Up	ENSDART00000157346	ENSDARG00000097284	si:ch211-261d7.3	-6.80428	0.000164014	0.0124391	Down	-40.9
MSTRG.21602.1	4.75593	2.61e-12	2.5e-09	Up	ENSDART00000151672	ENSDARG00000096398	si:ch211-276a17.5	2.94379	0.000438643	0.0252642	Up	-41.7
MSTRG.21602.1	4.75593	2.61e-12	2.5e-09	Up	ENSDART00000159064	ENSDARG00000075824	si:ch211-79l20.4	1.4245	0.000169834	0.012785	Up	-55.4
MSTRG.21602.1	4.75593	2.61e-12	2.5e-09	Up	ENSDART00000142406	ENSDARG00000094160	si:ch73-160h15.3	2.3521	0.00013542	0.0109085	Up	-41.8
MSTRG.21602.1	4.75593	2.61e-12	2.5e-09	Up	ENSDART00000156673	ENSDARG00000097080	si:ch73-181m17.1	4.43756	1.69e-07	5.1e-05	Up	-45.7
MSTRG.21602.1	4.75593	2.61e-12	2.5e-09	Up	ENSDART00000135602	ENSDARG00000092260	si:ch73-290k24.6	4.36228	0.000352072	0.021266	Up	-41
MSTRG.21602.1	4.75593	2.61e-12	2.5e-09	Up	ENSDART00000077446	ENSDARG00000055136	si:dkey-101k6.5	-2.94901	0.00111242	0.04908	Down	-42.6
MSTRG.21602.1	4.75593	2.61e-12	2.5e-09	Up	ENSDART00000131738	ENSDARG00000055136	si:dkey-101k6.5	-3.03534	0.000422438	0.0245799	Down	-42.6
MSTRG.21602.1	4.75593	2.61e-12	2.5e-09	Up	ENSDART00000143911	ENSDARG00000026247	si:dkey-105e17.1	-3.85399	0.000580926	0.0311572	Down	-41.9
MSTRG.21602.1	4.75593	2.61e-12	2.5e-09	Up	ENSDART00000168992	ENSDARG00000007077	si:dkey-145p14.5	1.74217	0.00113563	0.0497579	Up	-40.2
MSTRG.21602.1	4.75593	2.61e-12	2.5e-09	Up	ENSDART00000084929	ENSDARG00000060340	si:dkey-157l19.2	4.54764	1.49e-05	0.001995	Up	-40.3
MSTRG.21602.1	4.75593	2.61e-12	2.5e-09	Up	ENSDART00000151925	ENSDARG00000077245	si:dkey-225n22.4	2.49661	0.000389849	0.0230002	Up	-40.7
MSTRG.21602.1	4.75593	2.61e-12	2.5e-09	Up	ENSDART00000152220	ENSDARG00000026383	si:dkey-27j5.5	-7.96384	0.000121802	0.0101475	Down	-40.5
MSTRG.21602.1	4.75593	2.61e-12	2.5e-09	Up	ENSDART00000165044	ENSDARG00000098177	si:dkey-28i19.3	-2.08915	0.000435769	0.0251823	Down	-40.8
MSTRG.21602.1	4.75593	2.61e-12	2.5e-09	Up	ENSDART00000157470	ENSDARG00000098610	si:dkey-8o9.2	-2.08914	0.000649219	0.0336632	Down	-40.7
MSTRG.21602.1	4.75593	2.61e-12	2.5e-09	Up	ENSDART00000163370	ENSDARG00000093686	si:rp71-36a1.2	-2.11526	0.00012215	0.0101475	Down	-43.1
MSTRG.21602.1	4.75593	2.61e-12	2.5e-09	Up	ENSDART00000083033	ENSDARG00000058606	sik1	-5.78585	1e-12	1.3e-09	Down	-42.6
MSTRG.21602.1	4.75593	2.61e-12	2.5e-09	Up	ENSDART00000089232	ENSDARG00000062058	slc12a7b	3.21442	0.000190925	0.0139351	Up	-41.6
MSTRG.21602.1	4.75593	2.61e-12	2.5e-09	Up	ENSDART00000043004	ENSDARG00000000551	slc1a4	7.59409	0.000434021	0.0251386	Up	-42.52
MSTRG.21602.1	4.75593	2.61e-12	2.5e-09	Up	ENSDART00000057584	ENSDARG00000000551	slc1a4	-1.47379	0.000187424	0.0137833	Down	-42.52
MSTRG.21602.1	4.75593	2.61e-12	2.5e-09	Up	ENSDART00000163407	ENSDARG00000020114	slc20a1a	3.34252	0.000634875	0.0331744	Up	-43.7
MSTRG.21602.1	4.75593	2.61e-12	2.5e-09	Up	ENSDART00000007688	ENSDARG00000015869	slc22a16	1.50358	0.000171758	0.0129053	Up	-40.1
MSTRG.21602.1	4.75593	2.61e-12	2.5e-09	Up	ENSDART00000129189	ENSDARG00000074533	slc25a38b	5.6656	0.000143903	0.0113375	Up	-40.1
MSTRG.21602.1	4.75593	2.61e-12	2.5e-09	Up	ENSDART00000132037	ENSDARG00000077762	SLC2A4RG	-10.1151	2.44e-14	3.65e-11	Down	-40.1
MSTRG.21602.1	4.75593	2.61e-12	2.5e-09	Up	ENSDART00000147087	ENSDARG00000077875	slc2a5	6.21429	0.000629491	0.032995	Up	-40
MSTRG.21602.1	4.75593	2.61e-12	2.5e-09	Up	ENSDART00000031135	ENSDARG00000018149	slc38a4	7.79614	8.76e-07	0.000196621	Up	-40.1
MSTRG.21602.1	4.75593	2.61e-12	2.5e-09	Up	ENSDART00000067446	ENSDARG00000018149	slc38a4	-3.03122	1.48e-08	5.83e-06	Down	-40.3
MSTRG.21602.1	4.75593	2.61e-12	2.5e-09	Up	ENSDART00000030887	ENSDARG00000002593	slc45a2	5.10138	2.37e-06	0.000457318	Up	-42.3
MSTRG.21602.1	4.75593	2.61e-12	2.5e-09	Up	ENSDART00000125353	ENSDARG00000062821	slc6a15	-1.76642	0.000700529	0.0353315	Down	-48.8
MSTRG.21602.1	4.75593	2.61e-12	2.5e-09	Up	ENSDART00000043727	ENSDARG00000020645	slc7a3a	-1.68717	4.08e-05	0.00448501	Down	-41.3
MSTRG.21602.1	4.75593	2.61e-12	2.5e-09	Up	ENSDART00000081338	ENSDARG00000078560	slc9a5	3.42331	0.00048891	0.0272897	Up	-40.7
MSTRG.21602.1	4.75593	2.61e-12	2.5e-09	Up	ENSDART00000148388	ENSDARG00000036967	smox	4.77851	0.000417136	0.0243552	Up	-40.5
MSTRG.21602.1	4.75593	2.61e-12	2.5e-09	Up	ENSDART00000172571	ENSDARG00000098226	smpd3	3.30903	0.000687367	0.0348519	Up	-44.5
MSTRG.21602.1	4.75593	2.61e-12	2.5e-09	Up	ENSDART00000138475	ENSDARG00000003046	sorbs2a	1.98063	6.7e-05	0.0065155	Up	-41
MSTRG.21602.1	4.75593	2.61e-12	2.5e-09	Up	ENSDART00000041215	ENSDARG00000003046	sorbs2a	5.4121	6.75e-07	0.000157847	Up	-41
MSTRG.21602.1	4.75593	2.61e-12	2.5e-09	Up	ENSDART00000162370	ENSDARG00000103457	spg20b	1.35099	0.000340632	0.0208185	Up	-43.7
MSTRG.21602.1	4.75593	2.61e-12	2.5e-09	Up	ENSDART00000035245	ENSDARG00000003084	spire2	4.54684	0.000519983	0.0285529	Up	-46.8
MSTRG.21602.1	4.75593	2.61e-12	2.5e-09	Up	ENSDART00000102253	ENSDARG00000019231	spna2	11.1486	0.000238475	0.0162347	Up	-43.2
MSTRG.21602.1	4.75593	2.61e-12	2.5e-09	Up	ENSDART00000032141	ENSDARG00000025465	spon2a	4.28561	7.46e-11	5.73e-08	Up	-49.3
MSTRG.21602.1	4.75593	2.61e-12	2.5e-09	Up	ENSDART00000065652	ENSDARG00000077069	srgn	1.8869	0.00047138	0.0266335	Up	-40
MSTRG.21602.1	4.75593	2.61e-12	2.5e-09	Up	ENSDART00000143566	ENSDARG00000017843	srsf1b	-2.41558	2.48e-06	0.000471102	Down	-43.1
MSTRG.21602.1	4.75593	2.61e-12	2.5e-09	Up	ENSDART00000163800	ENSDARG00000017843	srsf1b	-2.01186	0.00048969	0.0273032	Down	-43.1
MSTRG.21602.1	4.75593	2.61e-12	2.5e-09	Up	ENSDART00000054690	ENSDARG00000037556	st3gal5	-11.9925	0.000133507	0.0108271	Down	-40.8
MSTRG.21602.1	4.75593	2.61e-12	2.5e-09	Up	ENSDART00000057484	ENSDARG00000039335	st6gal2a	1.39271	0.000491622	0.0273244	Up	-44
MSTRG.21602.1	4.75593	2.61e-12	2.5e-09	Up	ENSDART00000079215	ENSDARG00000056680	stc2a	-1.71038	2.72e-06	0.000511437	Down	-40.2
MSTRG.21602.1	4.75593	2.61e-12	2.5e-09	Up	ENSDART00000132662	ENSDARG00000004169	stmn1a	-3.60111	7.4e-05	0.00693944	Down	-41.3
MSTRG.21602.1	4.75593	2.61e-12	2.5e-09	Up	ENSDART00000129151	ENSDARG00000021455	strbp	4.62961	0.000126575	0.0104425	Up	-44.9
MSTRG.21602.1	4.75593	2.61e-12	2.5e-09	Up	ENSDART00000035865	ENSDARG00000013838	sulf2b	-3.23963	5.55e-07	0.000132317	Down	-42.3
MSTRG.21602.1	4.75593	2.61e-12	2.5e-09	Up	ENSDART00000132452	ENSDARG00000059553	sympk	-3.998	7.92e-09	3.38e-06	Down	-46.3
MSTRG.21602.1	4.75593	2.61e-12	2.5e-09	Up	ENSDART00000091828	ENSDARG00000063068	syne1b	-7.2224	8.03e-09	3.4e-06	Down	-43.8
MSTRG.21602.1	4.75593	2.61e-12	2.5e-09	Up	ENSDART00000161712	ENSDARG00000104470	syngr2b	2.57302	2.17e-05	0.0026884	Up	-42.4
MSTRG.21602.1	4.75593	2.61e-12	2.5e-09	Up	ENSDART00000154841	ENSDARG00000073926	synrg	9.27572	0.0010359	0.0464716	Up	-48.9
MSTRG.21602.1	4.75593	2.61e-12	2.5e-09	Up	ENSDART00000088240	ENSDARG00000002230	sypb	7.46163	5.89e-06	0.000964413	Up	-40.4
MSTRG.21602.1	4.75593	2.61e-12	2.5e-09	Up	ENSDART00000055152	ENSDARG00000037855	taf11	2.79081	1.31e-05	0.00181814	Up	-45
MSTRG.21602.1	4.75593	2.61e-12	2.5e-09	Up	ENSDART00000154369	ENSDARG00000070019	taf15	6.11376	0.00079325	0.0384779	Up	-44.8
MSTRG.21602.1	4.75593	2.61e-12	2.5e-09	Up	ENSDART00000156283	ENSDARG00000070019	taf15	-6.11774	2.61e-08	9.75e-06	Down	-42.8
MSTRG.21602.1	4.75593	2.61e-12	2.5e-09	Up	ENSDART00000066774	ENSDARG00000045408	tagln	4.29761	5.62e-05	0.00567955	Up	-40.6
MSTRG.21602.1	4.75593	2.61e-12	2.5e-09	Up	ENSDART00000154617	ENSDARG00000045408	tagln	3.05851	0.000119519	0.0100068	Up	-40.6
MSTRG.21602.1	4.75593	2.61e-12	2.5e-09	Up	ENSDART00000169141	ENSDARG00000058696	tbl1xr1a	-4.99408	0.000669419	0.0342672	Down	-44.1
MSTRG.21602.1	4.75593	2.61e-12	2.5e-09	Up	ENSDART00000004333	ENSDARG00000002582	tbx15	9.2362	1.7e-05	0.00222149	Up	-42.8
MSTRG.21602.1	4.75593	2.61e-12	2.5e-09	Up	ENSDART00000162171	ENSDARG00000024894	tbx5a	-8.1813	8.61e-06	0.00128516	Down	-43
MSTRG.21602.1	4.75593	2.61e-12	2.5e-09	Up	ENSDART00000007293	ENSDARG00000007344	tcap	3.63277	0.000498177	0.0276548	Up	-41.1
MSTRG.21602.1	4.75593	2.61e-12	2.5e-09	Up	ENSDART00000097213	ENSDARG00000067544	tcf15	-1.37816	0.000858069	0.0406126	Down	-45.2
MSTRG.21602.1	4.75593	2.61e-12	2.5e-09	Up	ENSDART00000169609	ENSDARG00000098103	tefb	1.69761	0.000334704	0.0205631	Up	-40.9
MSTRG.21602.1	4.75593	2.61e-12	2.5e-09	Up	ENSDART00000112909	ENSDARG00000078132	tex2l	7.69786	0.000339448	0.0207755	Up	-41.8
MSTRG.21602.1	4.75593	2.61e-12	2.5e-09	Up	ENSDART00000082349	ENSDARG00000059279	tfap2a	3.12552	0.00021099	0.0149514	Up	-40.3
MSTRG.21602.1	4.75593	2.61e-12	2.5e-09	Up	ENSDART00000148347	ENSDARG00000077506	tjp1a	-1.45459	6.22e-05	0.00614447	Down	-45.9
MSTRG.21602.1	4.75593	2.61e-12	2.5e-09	Up	ENSDART00000172301	ENSDARG00000102245	tk1	10.0847	6.58e-06	0.00104399	Up	-41.5
MSTRG.21602.1	4.75593	2.61e-12	2.5e-09	Up	ENSDART00000168600	ENSDARG00000017901	tln2a	10.0549	2.38e-11	2.08e-08	Up	-48.2
MSTRG.21602.1	4.75593	2.61e-12	2.5e-09	Up	ENSDART00000141910	ENSDARG00000076618	tm2d3	2.98823	0.00094205	0.0436908	Up	-47.9
MSTRG.21602.1	4.75593	2.61e-12	2.5e-09	Up	ENSDART00000144711	ENSDARG00000074776	tmem154	2.32563	4.08e-05	0.00448501	Up	-40.9
MSTRG.21602.1	4.75593	2.61e-12	2.5e-09	Up	ENSDART00000134000	ENSDARG00000053890	tmem62	6.0104	8.9e-05	0.00795737	Up	-41.3
MSTRG.21602.1	4.75593	2.61e-12	2.5e-09	Up	ENSDART00000167631	ENSDARG00000045753	tmtc2a	-2.34597	0.000642985	0.0334802	Down	-43.4
MSTRG.21602.1	4.75593	2.61e-12	2.5e-09	Up	ENSDART00000090875	ENSDARG00000093440	tnfaip6	1.42878	8.91e-05	0.00795737	Up	-41
MSTRG.21602.1	4.75593	2.61e-12	2.5e-09	Up	ENSDART00000164824	ENSDARG00000069433	tnk1	3.56933	0.00109235	0.0484898	Up	-40.2
MSTRG.21602.1	4.75593	2.61e-12	2.5e-09	Up	ENSDART00000162082	ENSDARG00000045822	tnnt2e	7.00086	0.00050352	0.02786	Up	-44.1
MSTRG.21602.1	4.75593	2.61e-12	2.5e-09	Up	ENSDART00000170998	ENSDARG00000103851	tnrc6c2	-1.34267	0.000635931	0.0331953	Down	-44
MSTRG.21602.1	4.75593	2.61e-12	2.5e-09	Up	ENSDART00000159916	ENSDARG00000078842	tns1a	-9.71027	2e-08	7.74e-06	Down	-44.4
MSTRG.21602.1	4.75593	2.61e-12	2.5e-09	Up	ENSDART00000165868	ENSDARG00000103163	tomm20a	1.67917	1.18e-05	0.0016666	Up	-42.6
MSTRG.21602.1	4.75593	2.61e-12	2.5e-09	Up	ENSDART00000170752	ENSDARG00000100055	tox2	-3.61463	0.000508655	0.0280219	Down	-49.8
MSTRG.21602.1	4.75593	2.61e-12	2.5e-09	Up	ENSDART00000113342	ENSDARG00000073957	tox3	-1.67436	0.000282887	0.0182053	Down	-51.9
MSTRG.21602.1	4.75593	2.61e-12	2.5e-09	Up	ENSDART00000135934	ENSDARG00000035559	tp53	2.23874	2.92e-07	7.85e-05	Up	-40.9
MSTRG.21602.1	4.75593	2.61e-12	2.5e-09	Up	ENSDART00000135083	ENSDARG00000035559	tp53	2.18164	1.52e-07	4.69e-05	Up	-40.9
MSTRG.21602.1	4.75593	2.61e-12	2.5e-09	Up	ENSDART00000172394	ENSDARG00000100420	tpcn2	8.8015	0.000737275	0.0366385	Up	-40.7
MSTRG.21602.1	4.75593	2.61e-12	2.5e-09	Up	ENSDART00000155340	ENSDARG00000006385	triobpb	11.3976	1.4e-21	5.09e-18	Up	-53.4
MSTRG.21602.1	4.75593	2.61e-12	2.5e-09	Up	ENSDART00000126769	ENSDARG00000031875	trpa1b	9.13734	3.78e-10	2.56e-07	Up	-40.9
MSTRG.21602.1	4.75593	2.61e-12	2.5e-09	Up	ENSDART00000097547	ENSDARG00000067730	trpc6b	-1.75473	0.000132808	0.0107987	Down	-42.6
MSTRG.21602.1	4.75593	2.61e-12	2.5e-09	Up	ENSDART00000112294	ENSDARG00000077836	ttc22	2.32612	0.000655733	0.0338804	Up	-40.3
MSTRG.21602.1	4.75593	2.61e-12	2.5e-09	Up	ENSDART00000161878	ENSDARG00000102308	ttc39c	6.17055	0.000718534	0.0360603	Up	-42.5
MSTRG.21602.1	4.75593	2.61e-12	2.5e-09	Up	ENSDART00000159811	ENSDARG00000061207	ttc7b	3.91402	0.000320353	0.0199192	Up	-43
MSTRG.21602.1	4.75593	2.61e-12	2.5e-09	Up	ENSDART00000125953	ENSDARG00000000563	ttn.1	-2.43583	8.87e-05	0.00795737	Down	-41.9
MSTRG.21602.1	4.75593	2.61e-12	2.5e-09	Up	ENSDART00000126871	ENSDARG00000028213	ttn.2	-3.40244	2.04e-09	1.06e-06	Down	-41.4
MSTRG.21602.1	4.75593	2.61e-12	2.5e-09	Up	ENSDART00000059460	ENSDARG00000028213	ttn.2	-3.40779	1.72e-06	0.000350201	Down	-40.6
MSTRG.21602.1	4.75593	2.61e-12	2.5e-09	Up	ENSDART00000109099	ENSDARG00000028213	ttn.2	-2.90405	2.42e-05	0.00293941	Down	-41.4
MSTRG.21602.1	4.75593	2.61e-12	2.5e-09	Up	ENSDART00000146065	ENSDARG00000063169	ubn1	2.43841	0.00110809	0.0490167	Up	-41.5
MSTRG.21602.1	4.75593	2.61e-12	2.5e-09	Up	ENSDART00000087857	ENSDARG00000061541	unc5db	-4.39375	1.67e-11	1.49e-08	Down	-41
MSTRG.21602.1	4.75593	2.61e-12	2.5e-09	Up	ENSDART00000160297	ENSDARG00000103515	vcana	1.86305	0.000808069	0.0389971	Up	-40.4
MSTRG.21602.1	4.75593	2.61e-12	2.5e-09	Up	ENSDART00000093383	ENSDARG00000063718	vps72	1.48785	4.06e-05	0.00448501	Up	-44.5
MSTRG.21602.1	4.75593	2.61e-12	2.5e-09	Up	ENSDART00000130809	ENSDARG00000007755	wdr61	4.85599	1.42e-14	2.33e-11	Up	-40.6
MSTRG.21602.1	4.75593	2.61e-12	2.5e-09	Up	ENSDART00000016382	ENSDARG00000005541	wif1	3.36035	2.82e-07	7.62e-05	Up	-47.3
MSTRG.21602.1	4.75593	2.61e-12	2.5e-09	Up	ENSDART00000153524	ENSDARG00000038283	wnt6a	2.86886	4.14e-06	0.000723941	Up	-45.9
MSTRG.21602.1	4.75593	2.61e-12	2.5e-09	Up	ENSDART00000098914	ENSDARG00000068401	yap1	-1.4578	7.7e-05	0.0071247	Down	-48.2
MSTRG.21602.1	4.75593	2.61e-12	2.5e-09	Up	ENSDART00000167440	ENSDARG00000103057	zfhx3	-1.91739	1.8e-06	0.000363232	Down	-45.2
MSTRG.21602.1	4.75593	2.61e-12	2.5e-09	Up	ENSDART00000077108	ENSDARG00000054837	zgc:136870	-2.68446	0.00102472	0.0461522	Down	-40.4
MSTRG.21602.1	4.75593	2.61e-12	2.5e-09	Up	ENSDART00000161580	ENSDARG00000076222	zgc:174224	6.50693	0.000248504	0.0166946	Up	-41.8
MSTRG.21602.1	4.75593	2.61e-12	2.5e-09	Up	ENSDART00000173696	ENSDARG00000103845	zgc:55733	-4.29143	0.000187443	0.0137833	Down	-45.5
MSTRG.21602.1	4.75593	2.61e-12	2.5e-09	Up	ENSDART00000029708	ENSDARG00000026236	zgc:56585	-9.69475	0.000440868	0.0253327	Down	-44.2
MSTRG.21602.1	4.75593	2.61e-12	2.5e-09	Up	ENSDART00000002892	ENSDARG00000005549	znf710b	-3.15757	0.00012752	0.0104864	Down	-40.7
MSTRG.21602.1	4.75593	2.61e-12	2.5e-09	Up	ENSDART00000090657	ENSDARG00000062573	znrf3	3.69616	3.31e-05	0.00378013	Up	-41.5
MSTRG.24898.2	4.51515	1.18e-11	7.89e-09	Up	ENSDART00000014606	ENSDARG00000023916	NA	-1.6821	7.46e-05	0.00697085	Down	-40.5
MSTRG.24898.2	4.51515	1.18e-11	7.89e-09	Up	ENSDART00000021693	ENSDARG00000009026	NA	2.28734	0.00058996	0.0314757	Up	-44.8
MSTRG.24898.2	4.51515	1.18e-11	7.89e-09	Up	ENSDART00000138548	ENSDARG00000013841	abl2	2.7315	7.66e-09	3.3e-06	Up	-41.7
MSTRG.24898.2	4.51515	1.18e-11	7.89e-09	Up	ENSDART00000109976	ENSDARG00000075990	acap3a	1.6327	0.00053137	0.0290524	Up	-42.1
MSTRG.24898.2	4.51515	1.18e-11	7.89e-09	Up	ENSDART00000058948	ENSDARG00000058390	acot9.2	5.35558	1.28e-05	0.00177934	Up	-40.1
MSTRG.24898.2	4.51515	1.18e-11	7.89e-09	Up	ENSDART00000158825	ENSDARG00000099197	actc1b	-4.91726	0.00111112	0.0490771	Down	-42.3
MSTRG.24898.2	4.51515	1.18e-11	7.89e-09	Up	ENSDART00000104303	ENSDARG00000070828	actl6a	4.0915	2.48e-09	1.25e-06	Up	-44.3
MSTRG.24898.2	4.51515	1.18e-11	7.89e-09	Up	ENSDART00000043462	ENSDARG00000018179	acvrl1	-5.41559	1.58e-06	0.000331855	Down	-43
MSTRG.24898.2	4.51515	1.18e-11	7.89e-09	Up	ENSDART00000170892	ENSDARG00000015502	adam10b	-11.3048	3.89e-07	9.76e-05	Down	-46.4
MSTRG.24898.2	4.51515	1.18e-11	7.89e-09	Up	ENSDART00000098300	ENSDARG00000007709	adamts8a	-1.42444	0.000117509	0.0099039	Down	-45.4
MSTRG.24898.2	4.51515	1.18e-11	7.89e-09	Up	ENSDART00000052750	ENSDARG00000027903	adamtsl3	-2.29143	0.000646968	0.0335986	Down	-46.2
MSTRG.24898.2	4.51515	1.18e-11	7.89e-09	Up	ENSDART00000073910	ENSDARG00000052118	ADAMTSL5	-1.40024	0.000541024	0.029485	Down	-41.7
MSTRG.24898.2	4.51515	1.18e-11	7.89e-09	Up	ENSDART00000164994	ENSDARG00000100869	adcy9	1.30873	0.000602289	0.0318987	Up	-41.2
MSTRG.24898.2	4.51515	1.18e-11	7.89e-09	Up	ENSDART00000112003	ENSDARG00000075133	adgrb1a	-2.79119	4.99e-07	0.000122816	Down	-46
MSTRG.24898.2	4.51515	1.18e-11	7.89e-09	Up	ENSDART00000161039	ENSDARG00000104083	adgre5b.2	-1.96285	0.000258123	0.0171311	Down	-41.1
MSTRG.24898.2	4.51515	1.18e-11	7.89e-09	Up	ENSDART00000148822	ENSDARG00000027222	adgrg1	1.87519	0.000267382	0.0174744	Up	-43.1
MSTRG.24898.2	4.51515	1.18e-11	7.89e-09	Up	ENSDART00000146871	ENSDARG00000061121	adgrl3.1	-9.6689	0.000449302	0.0256655	Down	-45
MSTRG.24898.2	4.51515	1.18e-11	7.89e-09	Up	ENSDART00000169006	ENSDARG00000005926	ak2	1.4688	0.000304268	0.0191607	Up	-41.4
MSTRG.24898.2	4.51515	1.18e-11	7.89e-09	Up	ENSDART00000016808	ENSDARG00000089924	aldh2.1	-1.94769	0.000375767	0.0224566	Down	-45.9
MSTRG.24898.2	4.51515	1.18e-11	7.89e-09	Up	ENSDART00000101126	ENSDARG00000069463	alox12	1.66902	4.44e-05	0.0047828	Up	-41.2
MSTRG.24898.2	4.51515	1.18e-11	7.89e-09	Up	ENSDART00000168732	ENSDARG00000102335	ano1	2.63908	0.00066994	0.0342672	Up	-46.6
MSTRG.24898.2	4.51515	1.18e-11	7.89e-09	Up	ENSDART00000003736	ENSDARG00000004932	anos1b	3.68137	5.44e-07	0.000130183	Up	-42.4
MSTRG.24898.2	4.51515	1.18e-11	7.89e-09	Up	ENSDART00000170560	ENSDARG00000100095	anxa1b	8.18166	0.000143075	0.011325	Up	-41.4
MSTRG.24898.2	4.51515	1.18e-11	7.89e-09	Up	ENSDART00000169622	ENSDARG00000105296	AP3B2	1.617	0.000470862	0.0266335	Up	-44.1
MSTRG.24898.2	4.51515	1.18e-11	7.89e-09	Up	ENSDART00000114293	ENSDARG00000076853	areg	6.4986	0.000933073	0.0433934	Up	-45.5
MSTRG.24898.2	4.51515	1.18e-11	7.89e-09	Up	ENSDART00000158440	ENSDARG00000026482	arhgap12b	-6.28514	0.00112385	0.0494585	Down	-44.7
MSTRG.24898.2	4.51515	1.18e-11	7.89e-09	Up	ENSDART00000161893	ENSDARG00000093708	arhgap20b	-3.37983	4.65e-06	0.000792167	Down	-41.21
MSTRG.24898.2	4.51515	1.18e-11	7.89e-09	Up	ENSDART00000172124	ENSDARG00000100973	arhgap24	-8.70253	0.00113024	0.0496502	Down	-41.1
MSTRG.24898.2	4.51515	1.18e-11	7.89e-09	Up	ENSDART00000137944	ENSDARG00000056468	asb16	7.04669	2.58e-05	0.00306095	Up	-48.1
MSTRG.24898.2	4.51515	1.18e-11	7.89e-09	Up	ENSDART00000162930	ENSDARG00000103739	BAHCC1 (1 of many)	-1.52609	0.00075657	0.0373413	Down	-46.5
MSTRG.24898.2	4.51515	1.18e-11	7.89e-09	Up	ENSDART00000149232	ENSDARG00000058820	bin1b	5.02895	3.62e-06	0.000651877	Up	-41.8
MSTRG.24898.2	4.51515	1.18e-11	7.89e-09	Up	ENSDART00000130172	ENSDARG00000054154	bms1	-7.06204	3.1e-05	0.00358435	Down	-40.9
MSTRG.24898.2	4.51515	1.18e-11	7.89e-09	Up	ENSDART00000109601	ENSDARG00000077361	bptf	2.12248	2.49e-05	0.00299755	Up	-41.7
MSTRG.24898.2	4.51515	1.18e-11	7.89e-09	Up	ENSDART00000154812	ENSDARG00000074747	brwd1	7.76399	6.72e-06	0.00105926	Up	-50.2
MSTRG.24898.2	4.51515	1.18e-11	7.89e-09	Up	ENSDART00000133079	ENSDARG00000053462	c3a.5	-3.22746	0.000223708	0.0155486	Down	-44.7
MSTRG.24898.2	4.51515	1.18e-11	7.89e-09	Up	ENSDART00000055035	ENSDARG00000053454	CABZ01012082.1	-3.06122	1.33e-06	0.000286368	Down	-40.4
MSTRG.24898.2	4.51515	1.18e-11	7.89e-09	Up	ENSDART00000163976	ENSDARG00000105285	CABZ01069287.1	-1.51704	9.62e-05	0.00841523	Down	-40.7
MSTRG.24898.2	4.51515	1.18e-11	7.89e-09	Up	ENSDART00000121614	ENSDARG00000090381	CABZ01072157.1	-6.76367	0.000226505	0.0156359	Down	-40.8
MSTRG.24898.2	4.51515	1.18e-11	7.89e-09	Up	ENSDART00000016102	ENSDARG00000010729	CABZ01073795.1	-4.71971	2.93e-11	2.52e-08	Down	-40.1
MSTRG.24898.2	4.51515	1.18e-11	7.89e-09	Up	ENSDART00000160124	ENSDARG00000100753	CABZ01076275.1	2.08312	0.000271718	0.0176297	Up	-47.2
MSTRG.24898.2	4.51515	1.18e-11	7.89e-09	Up	ENSDART00000167195	ENSDARG00000103042	CABZ01080918.1	2.29567	1.5e-07	4.63e-05	Up	-50.3
MSTRG.24898.2	4.51515	1.18e-11	7.89e-09	Up	ENSDART00000161415	ENSDARG00000103042	CABZ01080918.1	2.38698	5.71e-08	1.96e-05	Up	-50.3
MSTRG.24898.2	4.51515	1.18e-11	7.89e-09	Up	ENSDART00000008398	ENSDARG00000006544	CABZ01084570.1	4.1552	0.000206096	0.0147605	Up	-43.1
MSTRG.24898.2	4.51515	1.18e-11	7.89e-09	Up	ENSDART00000159240	ENSDARG00000101256	CABZ01085052.1	-2.27621	1.44e-09	7.95e-07	Down	-40.9
MSTRG.24898.2	4.51515	1.18e-11	7.89e-09	Up	ENSDART00000160324	ENSDARG00000099648	CABZ01102047.1	-2.81619	0.000927289	0.043164	Down	-43
MSTRG.24898.2	4.51515	1.18e-11	7.89e-09	Up	ENSDART00000153988	ENSDARG00000061590	cachd1	-1.83865	6.21e-06	0.00100016	Down	-42
MSTRG.24898.2	4.51515	1.18e-11	7.89e-09	Up	ENSDART00000089577	ENSDARG00000062174	cacnb4b	-1.54182	0.000269259	0.0175374	Down	-42.6
MSTRG.24898.2	4.51515	1.18e-11	7.89e-09	Up	ENSDART00000040049	ENSDARG00000014273	camk2d2	8.67462	4.36e-05	0.00471177	Up	-41.5
MSTRG.24898.2	4.51515	1.18e-11	7.89e-09	Up	ENSDART00000083351	ENSDARG00000034211	capn2l	4.76557	1.27e-09	7.18e-07	Up	-40.2
MSTRG.24898.2	4.51515	1.18e-11	7.89e-09	Up	ENSDART00000021009	ENSDARG00000079012	CBFA2T3	-2.17932	0.000448906	0.0256655	Down	-43.8
MSTRG.24898.2	4.51515	1.18e-11	7.89e-09	Up	ENSDART00000168644	ENSDARG00000099445	cc2d1b	-10.1764	0.000302187	0.0190759	Down	-42.2
MSTRG.24898.2	4.51515	1.18e-11	7.89e-09	Up	ENSDART00000144175	ENSDARG00000057921	ccdc136b	-1.81649	8.34e-05	0.00757395	Down	-41.8
MSTRG.24898.2	4.51515	1.18e-11	7.89e-09	Up	ENSDART00000139184	ENSDARG00000094511	ccl20b	4.88685	6.03e-12	5.89e-09	Up	-40.7
MSTRG.24898.2	4.51515	1.18e-11	7.89e-09	Up	ENSDART00000109972	ENSDARG00000074772	ccl44	3.56237	1.92e-07	5.62e-05	Up	-42.3
MSTRG.24898.2	4.51515	1.18e-11	7.89e-09	Up	ENSDART00000103279	ENSDARG00000070408	ccnd2b	1.79179	1.61e-05	0.00211677	Up	-51.64
MSTRG.24898.2	4.51515	1.18e-11	7.89e-09	Up	ENSDART00000075137	ENSDARG00000068214	ccni	4.44912	0.000579564	0.0311572	Up	-43.6
MSTRG.24898.2	4.51515	1.18e-11	7.89e-09	Up	ENSDART00000171606	ENSDARG00000103713	cd248a	1.88669	1.91e-05	0.00243157	Up	-40
MSTRG.24898.2	4.51515	1.18e-11	7.89e-09	Up	ENSDART00000164027	ENSDARG00000042319	cdca4	4.82537	0.000804944	0.0388964	Up	-41
MSTRG.24898.2	4.51515	1.18e-11	7.89e-09	Up	ENSDART00000170165	ENSDARG00000102407	cep97	3.02113	0.000844821	0.0400978	Up	-42.1
MSTRG.24898.2	4.51515	1.18e-11	7.89e-09	Up	ENSDART00000156717	ENSDARG00000021405	chd3	-1.40614	0.000350287	0.021234	Down	-40.1
MSTRG.24898.2	4.51515	1.18e-11	7.89e-09	Up	ENSDART00000114448	ENSDARG00000074560	CHST8	6.36666	0.00113424	0.0497579	Up	-40.8
MSTRG.24898.2	4.51515	1.18e-11	7.89e-09	Up	ENSDART00000010615	ENSDARG00000020031	cldn11a	-3.40622	0.000148018	0.0115541	Down	-40.4
MSTRG.24898.2	4.51515	1.18e-11	7.89e-09	Up	ENSDART00000138242	ENSDARG00000014059	cldn5b	4.03335	2.83e-06	0.000530086	Up	-41.8
MSTRG.24898.2	4.51515	1.18e-11	7.89e-09	Up	ENSDART00000076850	ENSDARG00000054616	cldni	1.38253	0.000144984	0.0113873	Up	-40
MSTRG.24898.2	4.51515	1.18e-11	7.89e-09	Up	ENSDART00000164834	ENSDARG00000100436	CNGA2 (1 of many)	2.49475	4.52e-05	0.0048403	Up	-44.3
MSTRG.24898.2	4.51515	1.18e-11	7.89e-09	Up	ENSDART00000136009	ENSDARG00000032116	cnot7	-4.17323	3.46e-06	0.000627673	Down	-44.1
MSTRG.24898.2	4.51515	1.18e-11	7.89e-09	Up	ENSDART00000091021	ENSDARG00000054753	col10a1a	9.15541	4.67e-10	3.08e-07	Up	-44.2
MSTRG.24898.2	4.51515	1.18e-11	7.89e-09	Up	ENSDART00000049589	ENSDARG00000009014	col11a1b	2.99137	3.83e-07	9.67e-05	Up	-42.2
MSTRG.24898.2	4.51515	1.18e-11	7.89e-09	Up	ENSDART00000105754	ENSDARG00000012422	col11a2	3.96471	0.00029707	0.0188764	Up	-45.7
MSTRG.24898.2	4.51515	1.18e-11	7.89e-09	Up	ENSDART00000154728	ENSDARG00000078322	col12a1a	1.22994	0.000876084	0.0412345	Up	-43.9
MSTRG.24898.2	4.51515	1.18e-11	7.89e-09	Up	ENSDART00000097295	ENSDARG00000036558	col18a1	1.62666	1.9e-05	0.00242682	Up	-42.3
MSTRG.24898.2	4.51515	1.18e-11	7.89e-09	Up	ENSDART00000145979	ENSDARG00000076163	col19a1	1.81688	2.05e-05	0.00258304	Up	-41.2
MSTRG.24898.2	4.51515	1.18e-11	7.89e-09	Up	ENSDART00000042990	ENSDARG00000020007	col1a2	-11.9135	7.19e-06	0.00112445	Down	-42.8
MSTRG.24898.2	4.51515	1.18e-11	7.89e-09	Up	ENSDART00000029343	ENSDARG00000025320	COL21A1	1.7689	2.18e-05	0.00269205	Up	-45.5
MSTRG.24898.2	4.51515	1.18e-11	7.89e-09	Up	ENSDART00000172078	ENSDARG00000100781	COL28A1 (1 of many)	-2.48757	6.17e-05	0.00612883	Down	-43
MSTRG.24898.2	4.51515	1.18e-11	7.89e-09	Up	ENSDART00000168262	ENSDARG00000087087	col28a1b	-1.72549	7.68e-05	0.0071247	Down	-40.7
MSTRG.24898.2	4.51515	1.18e-11	7.89e-09	Up	ENSDART00000144744	ENSDARG00000031678	col5a2a	1.36181	0.000222843	0.0155486	Up	-41.6
MSTRG.24898.2	4.51515	1.18e-11	7.89e-09	Up	ENSDART00000087597	ENSDARG00000061436	col6a2	-2.15447	8.23e-06	0.00123935	Down	-40.3
MSTRG.24898.2	4.51515	1.18e-11	7.89e-09	Up	ENSDART00000135769	ENSDARG00000077139	col6a3	-2.71321	0.000260581	0.0172153	Down	-42.3
MSTRG.24898.2	4.51515	1.18e-11	7.89e-09	Up	ENSDART00000140346	ENSDARG00000095915	col6a3	-2.19544	2.28e-08	8.58e-06	Down	-40.8
MSTRG.24898.2	4.51515	1.18e-11	7.89e-09	Up	ENSDART00000136811	ENSDARG00000060893	col8a2	2.61455	2.72e-08	1e-05	Up	-44.2
MSTRG.24898.2	4.51515	1.18e-11	7.89e-09	Up	ENSDART00000055139	ENSDARG00000037845	col9a3	4.28794	9.19e-06	0.0013551	Up	-41.3
MSTRG.24898.2	4.51515	1.18e-11	7.89e-09	Up	ENSDART00000130070	ENSDARG00000061140	colec12	-1.50687	6.34e-05	0.00623761	Down	-40.1
MSTRG.24898.2	4.51515	1.18e-11	7.89e-09	Up	ENSDART00000079046	ENSDARG00000056530	cpamd8	3.01713	5.86e-12	5.83e-09	Up	-40.3
MSTRG.24898.2	4.51515	1.18e-11	7.89e-09	Up	ENSDART00000134893	ENSDARG00000056530	cpamd8	3.82239	0.000207398	0.0147909	Up	-40.3
MSTRG.24898.2	4.51515	1.18e-11	7.89e-09	Up	ENSDART00000164113	ENSDARG00000045932	cpeb1a	1.76106	7.43e-06	0.00115024	Up	-40.5
MSTRG.24898.2	4.51515	1.18e-11	7.89e-09	Up	ENSDART00000151938	ENSDARG00000062054	cpt1ab	2.13897	2.82e-08	1.03e-05	Up	-44.2
MSTRG.24898.2	4.51515	1.18e-11	7.89e-09	Up	ENSDART00000064468	ENSDARG00000056742	crmp1	-3.29528	9.11e-06	0.0013514	Down	-41.6
MSTRG.24898.2	4.51515	1.18e-11	7.89e-09	Up	ENSDART00000129210	ENSDARG00000069074	cry1ba	-1.92897	0.000123274	0.0102034	Down	-45.3
MSTRG.24898.2	4.51515	1.18e-11	7.89e-09	Up	ENSDART00000160866	ENSDARG00000102403	cry2	1.43655	8.81e-05	0.00792369	Up	-44
MSTRG.24898.2	4.51515	1.18e-11	7.89e-09	Up	ENSDART00000167097	ENSDARG00000005458	csnk1g2a	-8.60142	1.5e-05	0.00200308	Down	-43.3
MSTRG.24898.2	4.51515	1.18e-11	7.89e-09	Up	ENSDART00000066816	ENSDARG00000008164	CT573322.1	5.97454	4.91e-10	3.19e-07	Up	-41.9
MSTRG.24898.2	4.51515	1.18e-11	7.89e-09	Up	ENSDART00000157591	ENSDARG00000101017	CT583642.2	3.8734	3.91e-05	0.00435634	Up	-41.23
MSTRG.24898.2	4.51515	1.18e-11	7.89e-09	Up	ENSDART00000167505	ENSDARG00000014571	ctnnb1	2.39928	5.91e-05	0.00591113	Up	-42.7
MSTRG.24898.2	4.51515	1.18e-11	7.89e-09	Up	ENSDART00000148379	ENSDARG00000014571	ctnnb1	2.27803	7.05e-05	0.00676322	Up	-40.6
MSTRG.24898.2	4.51515	1.18e-11	7.89e-09	Up	ENSDART00000081675	ENSDARG00000023472	ctnnb2	-14.7843	2.19e-05	0.00270008	Down	-40.4
MSTRG.24898.2	4.51515	1.18e-11	7.89e-09	Up	ENSDART00000036631	ENSDARG00000023062	cyr61	1.36434	0.000442557	0.0254009	Up	-40.8
MSTRG.24898.2	4.51515	1.18e-11	7.89e-09	Up	ENSDART00000152290	ENSDARG00000009689	daam1b	2.2305	2.58e-06	0.00048832	Up	-40.4
MSTRG.24898.2	4.51515	1.18e-11	7.89e-09	Up	ENSDART00000142790	ENSDARG00000021462	daw1	6.38243	0.000860232	0.0406392	Up	-40.9
MSTRG.24898.2	4.51515	1.18e-11	7.89e-09	Up	ENSDART00000129663	ENSDARG00000070846	dazap1	3.66482	0.000212674	0.0150287	Up	-44.9
MSTRG.24898.2	4.51515	1.18e-11	7.89e-09	Up	ENSDART00000111161	ENSDARG00000074431	ddb1	9.07849	6.2e-05	0.00612883	Up	-42.2
MSTRG.24898.2	4.51515	1.18e-11	7.89e-09	Up	ENSDART00000127374	ENSDARG00000086808	ddhd1a	1.50347	7.35e-05	0.00691754	Up	-43.7
MSTRG.24898.2	4.51515	1.18e-11	7.89e-09	Up	ENSDART00000170285	ENSDARG00000068208	def8	-1.48699	0.000987989	0.045133	Down	-40.8
MSTRG.24898.2	4.51515	1.18e-11	7.89e-09	Up	ENSDART00000092679	ENSDARG00000063419	DHX35	2.57006	3.25e-05	0.00373636	Up	-44.8
MSTRG.24898.2	4.51515	1.18e-11	7.89e-09	Up	ENSDART00000115030	ENSDARG00000078058	dip2a	1.50232	7.57e-05	0.00704354	Up	-55.6
MSTRG.24898.2	4.51515	1.18e-11	7.89e-09	Up	ENSDART00000066477	ENSDARG00000045219	dkk1b	4.51428	5.37e-05	0.0054962	Up	-43.41
MSTRG.24898.2	4.51515	1.18e-11	7.89e-09	Up	ENSDART00000122271	ENSDARG00000045219	dkk1b	3.472	1.66e-06	0.000341693	Up	-40.31
MSTRG.24898.2	4.51515	1.18e-11	7.89e-09	Up	ENSDART00000114098	ENSDARG00000076420	dkk2	3.39822	1.77e-06	0.000358641	Up	-42.6
MSTRG.24898.2	4.51515	1.18e-11	7.89e-09	Up	ENSDART00000024906	ENSDARG00000009677	dlg1	-1.92969	0.000180724	0.0134132	Down	-40.3
MSTRG.24898.2	4.51515	1.18e-11	7.89e-09	Up	ENSDART00000111386	ENSDARG00000079964	dlx2a	6.50297	0.000299298	0.0189822	Up	-48.4
MSTRG.24898.2	4.51515	1.18e-11	7.89e-09	Up	ENSDART00000017191	ENSDARG00000014626	dlx3b	1.39705	0.000626262	0.0328597	Up	-40.3
MSTRG.24898.2	4.51515	1.18e-11	7.89e-09	Up	ENSDART00000026693	ENSDARG00000002510	dmbx1b	-4.37639	0.000239121	0.0162417	Down	-49
MSTRG.24898.2	4.51515	1.18e-11	7.89e-09	Up	ENSDART00000007013	ENSDARG00000008487	dmd	-8.06042	0.00099509	0.0453629	Down	-47.9
MSTRG.24898.2	4.51515	1.18e-11	7.89e-09	Up	ENSDART00000102903	ENSDARG00000008487	dmd	-1.27417	0.000371863	0.0222758	Down	-47.9
MSTRG.24898.2	4.51515	1.18e-11	7.89e-09	Up	ENSDART00000170290	ENSDARG00000008487	dmd	9.23375	0.00107379	0.0478329	Up	-47.9
MSTRG.24898.2	4.51515	1.18e-11	7.89e-09	Up	ENSDART00000149158	ENSDARG00000091293	dmxl2	-11.0087	3.99e-19	1.19e-15	Down	-41.4
MSTRG.24898.2	4.51515	1.18e-11	7.89e-09	Up	ENSDART00000123150	ENSDARG00000087373	dnah5	-1.43945	0.00104054	0.0465697	Down	-43.9
MSTRG.24898.2	4.51515	1.18e-11	7.89e-09	Up	ENSDART00000024031	ENSDARG00000069937	dnm2a	-6.19956	0.000754869	0.03733	Down	-41.7
MSTRG.24898.2	4.51515	1.18e-11	7.89e-09	Up	ENSDART00000166121	ENSDARG00000062485	dock11	5.94023	0.000809351	0.0389971	Up	-40.4
MSTRG.24898.2	4.51515	1.18e-11	7.89e-09	Up	ENSDART00000136355	ENSDARG00000024874	dock4b	-6.37096	4.91e-06	0.000824765	Down	-45.1
MSTRG.24898.2	4.51515	1.18e-11	7.89e-09	Up	ENSDART00000010778	ENSDARG00000019962	dopey1	-11.9265	0.000139097	0.0111142	Down	-42
MSTRG.24898.2	4.51515	1.18e-11	7.89e-09	Up	ENSDART00000167359	ENSDARG00000099889	DUSP27	2.48419	6.18e-09	2.71e-06	Up	-48.2
MSTRG.24898.2	4.51515	1.18e-11	7.89e-09	Up	ENSDART00000168634	ENSDARG00000019834	edrf1	7.20943	3.1e-18	7.86e-15	Up	-43.1
MSTRG.24898.2	4.51515	1.18e-11	7.89e-09	Up	ENSDART00000105322	ENSDARG00000019834	edrf1	-2.13778	0.000180824	0.0134132	Down	-43.1
MSTRG.24898.2	4.51515	1.18e-11	7.89e-09	Up	ENSDART00000039129	ENSDARG00000020850	eef1a1l1	11.7734	1.78e-07	5.28e-05	Up	-41.7
MSTRG.24898.2	4.51515	1.18e-11	7.89e-09	Up	ENSDART00000104933	ENSDARG00000071116	eepd1	2.97391	7.38e-06	0.00114917	Up	-45
MSTRG.24898.2	4.51515	1.18e-11	7.89e-09	Up	ENSDART00000002965	ENSDARG00000020759	ef1	14.3916	4.37e-48	2.22e-43	Up	-42.2
MSTRG.24898.2	4.51515	1.18e-11	7.89e-09	Up	ENSDART00000172783	ENSDARG00000052739	egf	8.90459	3.06e-05	0.00355878	Up	-43.8
MSTRG.24898.2	4.51515	1.18e-11	7.89e-09	Up	ENSDART00000155106	ENSDARG00000097988	EIF3J (1 of many)	8.45044	0.000601896	0.0318987	Up	-42.6
MSTRG.24898.2	4.51515	1.18e-11	7.89e-09	Up	ENSDART00000145153	ENSDARG00000016177	eif4enif1	10.4779	0.000384632	0.0228177	Up	-40.9
MSTRG.24898.2	4.51515	1.18e-11	7.89e-09	Up	ENSDART00000145172	ENSDARG00000074331	eif4g3b	-11.7555	9.49e-05	0.00834084	Down	-41.9
MSTRG.24898.2	4.51515	1.18e-11	7.89e-09	Up	ENSDART00000082745	ENSDARG00000059485	EMB	7.53113	3.37e-06	0.00061427	Up	-42.1
MSTRG.24898.2	4.51515	1.18e-11	7.89e-09	Up	ENSDART00000161628	ENSDARG00000078942	enox2	-3.39133	7.55e-06	0.00116364	Down	-43.7
MSTRG.24898.2	4.51515	1.18e-11	7.89e-09	Up	ENSDART00000172574	ENSDARG00000100666	ep300a	-1.8025	0.000657469	0.0339355	Down	-44.4
MSTRG.24898.2	4.51515	1.18e-11	7.89e-09	Up	ENSDART00000025428	ENSDARG00000017354	epha2a	1.60917	1.35e-05	0.00185297	Up	-42.2
MSTRG.24898.2	4.51515	1.18e-11	7.89e-09	Up	ENSDART00000098632	ENSDARG00000054454	epha4a	1.4484	0.000206259	0.0147605	Up	-40.8
MSTRG.24898.2	4.51515	1.18e-11	7.89e-09	Up	ENSDART00000129441	ENSDARG00000044281	erbb2ip	8.31804	7.82e-12	7.49e-09	Up	-41.8
MSTRG.24898.2	4.51515	1.18e-11	7.89e-09	Up	ENSDART00000163635	ENSDARG00000089536	erbb4b	-6.17871	3.84e-12	3.98e-09	Down	-41.8
MSTRG.24898.2	4.51515	1.18e-11	7.89e-09	Up	ENSDART00000134809	ENSDARG00000075612	ercc6	9.57206	6.51e-08	2.16e-05	Up	-49.1
MSTRG.24898.2	4.51515	1.18e-11	7.89e-09	Up	ENSDART00000014819	ENSDARG00000014239	esyt1b	-1.25795	0.000693272	0.03507	Down	-41.2
MSTRG.24898.2	4.51515	1.18e-11	7.89e-09	Up	ENSDART00000103957	ENSDARG00000051899	exoc3l1	1.99015	8.13e-05	0.00744827	Up	-41.9
MSTRG.24898.2	4.51515	1.18e-11	7.89e-09	Up	ENSDART00000157511	ENSDARG00000012397	eya4	2.13436	3.76e-06	0.000667349	Up	-41.1
MSTRG.24898.2	4.51515	1.18e-11	7.89e-09	Up	ENSDART00000143425	ENSDARG00000012397	eya4	-3.30956	3.92e-07	9.8e-05	Down	-41.1
MSTRG.24898.2	4.51515	1.18e-11	7.89e-09	Up	ENSDART00000104029	ENSDARG00000070681	fam132a	2.97752	2.21e-07	6.35e-05	Up	-41.8
MSTRG.24898.2	4.51515	1.18e-11	7.89e-09	Up	ENSDART00000112757	ENSDARG00000073709	fam149a	-6.57189	0.000202789	0.0146391	Down	-42.6
MSTRG.24898.2	4.51515	1.18e-11	7.89e-09	Up	ENSDART00000160228	ENSDARG00000098832	fam168a	-2.19989	2.07e-05	0.00259255	Down	-41
MSTRG.24898.2	4.51515	1.18e-11	7.89e-09	Up	ENSDART00000158296	ENSDARG00000035907	fam49a	3.48192	3.9e-09	1.85e-06	Up	-42.3
MSTRG.24898.2	4.51515	1.18e-11	7.89e-09	Up	ENSDART00000145068	ENSDARG00000017591	fat1a	-5.16694	4.65e-05	0.00493786	Down	-44.3
MSTRG.24898.2	4.51515	1.18e-11	7.89e-09	Up	ENSDART00000042082	ENSDARG00000033840	fat3a	-7.81083	1.06e-07	3.4e-05	Down	-40.1
MSTRG.24898.2	4.51515	1.18e-11	7.89e-09	Up	ENSDART00000173383	ENSDARG00000015156	fbln2	7.36539	0.000671322	0.0342672	Up	-41
MSTRG.24898.2	4.51515	1.18e-11	7.89e-09	Up	ENSDART00000147657	ENSDARG00000058232	fbrsl1	-1.96516	0.000818669	0.0392234	Down	-42.5
MSTRG.24898.2	4.51515	1.18e-11	7.89e-09	Up	ENSDART00000054396	ENSDARG00000037738	fbxl3l	4.39339	1.9e-05	0.00242682	Up	-42.4
MSTRG.24898.2	4.51515	1.18e-11	7.89e-09	Up	ENSDART00000137678	ENSDARG00000058020	fbxw9	-3.99529	0.000366805	0.0220248	Down	-42
MSTRG.24898.2	4.51515	1.18e-11	7.89e-09	Up	ENSDART00000122272	ENSDARG00000040890	fdps	-2.10481	4.18e-06	0.000728155	Down	-40.5
MSTRG.24898.2	4.51515	1.18e-11	7.89e-09	Up	ENSDART00000169758	ENSDARG00000104315	fhl3b	3.38205	1.26e-09	7.18e-07	Up	-41.1
MSTRG.24898.2	4.51515	1.18e-11	7.89e-09	Up	ENSDART00000093281	ENSDARG00000063682	fhod3a	2.256	0.000660524	0.0339747	Up	-41.4
MSTRG.24898.2	4.51515	1.18e-11	7.89e-09	Up	ENSDART00000135820	ENSDARG00000074201	flna	2.45394	8.19e-10	4.94e-07	Up	-42.3
MSTRG.24898.2	4.51515	1.18e-11	7.89e-09	Up	ENSDART00000154761	ENSDARG00000097351	flnbl	1.42903	0.000150038	0.0116585	Up	-41.2
MSTRG.24898.2	4.51515	1.18e-11	7.89e-09	Up	ENSDART00000122454	ENSDARG00000088825	FO818716.1	3.93472	0.000588974	0.0314562	Up	-42.3
MSTRG.24898.2	4.51515	1.18e-11	7.89e-09	Up	ENSDART00000149336	ENSDARG00000030583	foxk2	7.84056	3.76e-06	0.000667349	Up	-42.8
MSTRG.24898.2	4.51515	1.18e-11	7.89e-09	Up	ENSDART00000080772	ENSDARG00000057992	fstb	3.19423	1.47e-12	1.73e-09	Up	-46.1
MSTRG.24898.2	4.51515	1.18e-11	7.89e-09	Up	ENSDART00000110443	ENSDARG00000057992	fstb	2.01192	5.12e-07	0.000124937	Up	-43.9
MSTRG.24898.2	4.51515	1.18e-11	7.89e-09	Up	ENSDART00000064700	ENSDARG00000044073	fuca2	1.29728	0.000633928	0.033159	Up	-40.4
MSTRG.24898.2	4.51515	1.18e-11	7.89e-09	Up	ENSDART00000100000	ENSDARG00000068989	gabra1	11.2468	8.22e-05	0.00748685	Up	-41.5
MSTRG.24898.2	4.51515	1.18e-11	7.89e-09	Up	ENSDART00000083416	ENSDARG00000059763	gabrd	3.32584	6.6e-05	0.00643731	Up	-41.8
MSTRG.24898.2	4.51515	1.18e-11	7.89e-09	Up	ENSDART00000166207	ENSDARG00000101089	gart	9.48944	0.000850807	0.0403442	Up	-40.2
MSTRG.24898.2	4.51515	1.18e-11	7.89e-09	Up	ENSDART00000164361	ENSDARG00000104022	gcgra	2.55181	0.000786391	0.0382994	Up	-41.54
MSTRG.24898.2	4.51515	1.18e-11	7.89e-09	Up	ENSDART00000074685	ENSDARG00000052769	glrbb	-5.26209	3.25e-11	2.7e-08	Down	-41.83
MSTRG.24898.2	4.51515	1.18e-11	7.89e-09	Up	ENSDART00000137022	ENSDARG00000062511	golga3	-7.20316	7.19e-05	0.00682316	Down	-40.6
MSTRG.24898.2	4.51515	1.18e-11	7.89e-09	Up	ENSDART00000155025	ENSDARG00000056057	grem2a	3.33198	8.65e-07	0.000195124	Up	-41.2
MSTRG.24898.2	4.51515	1.18e-11	7.89e-09	Up	ENSDART00000021437	ENSDARG00000021352	gria1a	-2.3766	0.000812432	0.0390722	Down	-42.3
MSTRG.24898.2	4.51515	1.18e-11	7.89e-09	Up	ENSDART00000144062	ENSDARG00000070620	grin2db	-6.27999	0.00102605	0.0461522	Down	-43.5
MSTRG.24898.2	4.51515	1.18e-11	7.89e-09	Up	ENSDART00000066638	ENSDARG00000070448	grk4	9.62967	3.81e-12	3.98e-09	Up	-41.1
MSTRG.24898.2	4.51515	1.18e-11	7.89e-09	Up	ENSDART00000172579	ENSDARG00000062020	gse1	-1.43766	0.000155	0.0118683	Down	-44.9
MSTRG.24898.2	4.51515	1.18e-11	7.89e-09	Up	ENSDART00000141815	ENSDARG00000019236	gsr	2.90835	0.000734925	0.0365575	Up	-45.9
MSTRG.24898.2	4.51515	1.18e-11	7.89e-09	Up	ENSDART00000154205	ENSDARG00000027984	gstz1	-6.55921	0.000272394	0.017651	Down	-41
MSTRG.24898.2	4.51515	1.18e-11	7.89e-09	Up	ENSDART00000161779	ENSDARG00000087897	h2afy2	5.67315	0.000167194	0.0126049	Up	-42.5
MSTRG.24898.2	4.51515	1.18e-11	7.89e-09	Up	ENSDART00000171446	ENSDARG00000017444	hal	-4.5239	0.00050954	0.0280402	Down	-43.7
MSTRG.24898.2	4.51515	1.18e-11	7.89e-09	Up	ENSDART00000067323	ENSDARG00000045802	hapln3	1.61735	0.000189779	0.0138801	Up	-43.3
MSTRG.24898.2	4.51515	1.18e-11	7.89e-09	Up	ENSDART00000032975	ENSDARG00000023999	heatr5a	9.59784	0.000782538	0.0382878	Up	-45.4
MSTRG.24898.2	4.51515	1.18e-11	7.89e-09	Up	ENSDART00000111799	ENSDARG00000077945	HEPACAM (1 of many)	-6.64493	2.89e-06	0.000537326	Down	-43.7
MSTRG.24898.2	4.51515	1.18e-11	7.89e-09	Up	ENSDART00000088356	ENSDARG00000061735	hnrnpm	-5.4718	3.57e-07	9.1e-05	Down	-44.51
MSTRG.24898.2	4.51515	1.18e-11	7.89e-09	Up	ENSDART00000163611	ENSDARG00000103862	hoxa3a	12.0665	0.000137283	0.0110213	Up	-43.8
MSTRG.24898.2	4.51515	1.18e-11	7.89e-09	Up	ENSDART00000126549	ENSDARG00000008818	hsf1	9.22169	0.00108374	0.0482341	Up	-42.3
MSTRG.24898.2	4.51515	1.18e-11	7.89e-09	Up	ENSDART00000082353	ENSDARG00000008818	hsf1	-1.81364	9.65e-05	0.00842594	Down	-42.3
MSTRG.24898.2	4.51515	1.18e-11	7.89e-09	Up	ENSDART00000024593	ENSDARG00000008818	hsf1	10.4728	0.000385407	0.0228177	Up	-42.3
MSTRG.24898.2	4.51515	1.18e-11	7.89e-09	Up	ENSDART00000145357	ENSDARG00000028386	htatip2	6.37711	0.000971177	0.0447147	Up	-40.2
MSTRG.24898.2	4.51515	1.18e-11	7.89e-09	Up	ENSDART00000138217	ENSDARG00000093745	htr1aa	4.81647	1.15e-05	0.00163825	Up	-40.2
MSTRG.24898.2	4.51515	1.18e-11	7.89e-09	Up	ENSDART00000012318	ENSDARG00000014907	htra1b	-2.30356	5.27e-09	2.4e-06	Down	-40.3
MSTRG.24898.2	4.51515	1.18e-11	7.89e-09	Up	ENSDART00000089379	ENSDARG00000062101	iffo2a	1.68578	0.000569841	0.0307581	Up	-44.2
MSTRG.24898.2	4.51515	1.18e-11	7.89e-09	Up	ENSDART00000147198	ENSDARG00000037836	igfals	-4.68716	0.000202808	0.0146391	Down	-41.2
MSTRG.24898.2	4.51515	1.18e-11	7.89e-09	Up	ENSDART00000167732	ENSDARG00000090833	igfbp6b	-5.47248	5.64e-08	1.95e-05	Down	-43.6
MSTRG.24898.2	4.51515	1.18e-11	7.89e-09	Up	ENSDART00000171601	ENSDARG00000098058	im:7150988	6.6877	0.000202075	0.0146391	Up	-40.6
MSTRG.24898.2	4.51515	1.18e-11	7.89e-09	Up	ENSDART00000172423	ENSDARG00000104727	ino80da	7.17824	8.22e-05	0.00748685	Up	-40.7
MSTRG.24898.2	4.51515	1.18e-11	7.89e-09	Up	ENSDART00000123273	ENSDARG00000051888	ist1	7.57766	6.88e-06	0.00108032	Up	-42
MSTRG.24898.2	4.51515	1.18e-11	7.89e-09	Up	ENSDART00000103646	ENSDARG00000035961	KCNG2	3.38389	8.67e-05	0.00785286	Up	-43.6
MSTRG.24898.2	4.51515	1.18e-11	7.89e-09	Up	ENSDART00000152931	ENSDARG00000061622	kcng3	-6.2894	0.000633759	0.033159	Down	-42.6
MSTRG.24898.2	4.51515	1.18e-11	7.89e-09	Up	ENSDART00000170626	ENSDARG00000105215	kdrl	3.30143	6.8e-09	2.95e-06	Up	-43.51
MSTRG.24898.2	4.51515	1.18e-11	7.89e-09	Up	ENSDART00000050915	ENSDARG00000037020	kif1b	-8.11802	0.000664307	0.034115	Down	-47
MSTRG.24898.2	4.51515	1.18e-11	7.89e-09	Up	ENSDART00000039174	ENSDARG00000026990	klhl6	6.39566	0.000266549	0.0174506	Up	-46.8
MSTRG.24898.2	4.51515	1.18e-11	7.89e-09	Up	ENSDART00000151509	ENSDARG00000086571	knca7	2.66724	0.000223066	0.0155486	Up	-44.9
MSTRG.24898.2	4.51515	1.18e-11	7.89e-09	Up	ENSDART00000155473	ENSDARG00000030933	ksr1b	6.97021	0.000671323	0.0342672	Up	-40.5
MSTRG.24898.2	4.51515	1.18e-11	7.89e-09	Up	ENSDART00000078494	ENSDARG00000056079	l3mbtl2	7.16249	2.06e-05	0.00258388	Up	-40.5
MSTRG.24898.2	4.51515	1.18e-11	7.89e-09	Up	ENSDART00000145127	ENSDARG00000093572	lamc3	3.42595	0.000385349	0.0228177	Up	-40
MSTRG.24898.2	4.51515	1.18e-11	7.89e-09	Up	ENSDART00000131705	ENSDARG00000092610	lamp1	1.20692	0.000864378	0.0407591	Up	-45.1
MSTRG.24898.2	4.51515	1.18e-11	7.89e-09	Up	ENSDART00000151613	ENSDARG00000009653	lhfpl2a	6.713	0.000143475	0.0113369	Up	-51
MSTRG.24898.2	4.51515	1.18e-11	7.89e-09	Up	ENSDART00000102279	ENSDARG00000069970	lingo2b	3.04637	0.000777548	0.0381172	Up	-40
MSTRG.24898.2	4.51515	1.18e-11	7.89e-09	Up	ENSDART00000124502	ENSDARG00000044299	lmnb1	5.32973	0.000372488	0.0222869	Up	-46.5
MSTRG.24898.2	4.51515	1.18e-11	7.89e-09	Up	ENSDART00000003583	ENSDARG00000008720	lmo3	-8.07384	0.000129584	0.0105875	Down	-40.6
MSTRG.24898.2	4.51515	1.18e-11	7.89e-09	Up	ENSDART00000140515	ENSDARG00000053535	lmo7b	3.83028	2.76e-07	7.48e-05	Up	-41
MSTRG.24898.2	4.51515	1.18e-11	7.89e-09	Up	ENSDART00000158542	ENSDARG00000100394	lnpep	9.50198	9.02e-06	0.00134193	Up	-43.9
MSTRG.24898.2	4.51515	1.18e-11	7.89e-09	Up	ENSDART00000171506	ENSDARG00000043323	lnx1	1.56379	0.000398212	0.0234391	Up	-41.3
MSTRG.24898.2	4.51515	1.18e-11	7.89e-09	Up	ENSDART00000144013	ENSDARG00000044074	loxl2b	7.80443	7.21e-05	0.00682421	Up	-42.8
MSTRG.24898.2	4.51515	1.18e-11	7.89e-09	Up	ENSDART00000054866	ENSDARG00000076306	loxl3a	11.5971	1.86e-23	8.6e-20	Up	-42.5
MSTRG.24898.2	4.51515	1.18e-11	7.89e-09	Up	ENSDART00000088208	ENSDARG00000029146	lrp1ab	-1.72311	7.61e-06	0.00117015	Down	-45.24
MSTRG.24898.2	4.51515	1.18e-11	7.89e-09	Up	ENSDART00000159930	ENSDARG00000102506	lrp2a	-9.21738	6.66e-06	0.0010527	Down	-42.3
MSTRG.24898.2	4.51515	1.18e-11	7.89e-09	Up	ENSDART00000161867	ENSDARG00000102506	lrp2a	-12.9148	1.12e-08	4.46e-06	Down	-42.3
MSTRG.24898.2	4.51515	1.18e-11	7.89e-09	Up	ENSDART00000133917	ENSDARG00000052713	lrrtm1	-6.22303	0.000613838	0.0323751	Down	-41.5
MSTRG.24898.2	4.51515	1.18e-11	7.89e-09	Up	ENSDART00000135890	ENSDARG00000003984	LTN1	-11.2422	0.000133833	0.01083	Down	-41.1
MSTRG.24898.2	4.51515	1.18e-11	7.89e-09	Up	ENSDART00000135599	ENSDARG00000053656	lypla2	5.20995	0.000219085	0.0153747	Up	-42.6
MSTRG.24898.2	4.51515	1.18e-11	7.89e-09	Up	ENSDART00000103722	ENSDARG00000088764	lyplal1	-3.53426	2.44e-06	0.000467375	Down	-41.8
MSTRG.24898.2	4.51515	1.18e-11	7.89e-09	Up	ENSDART00000174133	ENSDARG00000059601	map1aa	8.26777	9.59e-05	0.00840368	Up	-40
MSTRG.24898.2	4.51515	1.18e-11	7.89e-09	Up	ENSDART00000161725	ENSDARG00000098802	map7d1a	7.55293	2.47e-05	0.00298543	Up	-45.7
MSTRG.24898.2	4.51515	1.18e-11	7.89e-09	Up	ENSDART00000155490	ENSDARG00000087616	maptb	5.50822	2.03e-05	0.00256748	Up	-50.1
MSTRG.24898.2	4.51515	1.18e-11	7.89e-09	Up	ENSDART00000113479	ENSDARG00000016085	mbnl3	-6.77824	9.42e-05	0.00831057	Down	-43.6
MSTRG.24898.2	4.51515	1.18e-11	7.89e-09	Up	ENSDART00000001102	ENSDARG00000001414	mctp2a	1.58618	0.00079943	0.0387037	Up	-46.7
MSTRG.24898.2	4.51515	1.18e-11	7.89e-09	Up	ENSDART00000163653	ENSDARG00000014292	med15	6.88495	0.000282451	0.0182053	Up	-41.8
MSTRG.24898.2	4.51515	1.18e-11	7.89e-09	Up	ENSDART00000027392	ENSDARG00000029764	mef2ca	-2.25969	1.68e-05	0.00220407	Down	-41.3
MSTRG.24898.2	4.51515	1.18e-11	7.89e-09	Up	ENSDART00000129498	ENSDARG00000040237	mef2d	5.09426	1.08e-05	0.0015585	Up	-44.4
MSTRG.24898.2	4.51515	1.18e-11	7.89e-09	Up	ENSDART00000143206	ENSDARG00000079199	megf6a	1.58916	0.00109591	0.0486053	Up	-41
MSTRG.24898.2	4.51515	1.18e-11	7.89e-09	Up	ENSDART00000112424	ENSDARG00000079199	megf6a	2.50102	3.05e-09	1.49e-06	Up	-41
MSTRG.24898.2	4.51515	1.18e-11	7.89e-09	Up	ENSDART00000101537	ENSDARG00000058369	mex3b	-1.74637	0.000973242	0.0447286	Down	-41.7
MSTRG.24898.2	4.51515	1.18e-11	7.89e-09	Up	ENSDART00000132286	ENSDARG00000022165	mgst1.2	2.11301	3.55e-05	0.00403276	Up	-46.4
MSTRG.24898.2	4.51515	1.18e-11	7.89e-09	Up	ENSDART00000161109	ENSDARG00000020395	mical2b	10.8226	8.55e-07	0.000193647	Up	-41.1
MSTRG.24898.2	4.51515	1.18e-11	7.89e-09	Up	ENSDART00000141994	ENSDARG00000020395	mical2b	9.70106	1.57e-05	0.00208415	Up	-41.1
MSTRG.24898.2	4.51515	1.18e-11	7.89e-09	Up	ENSDART00000139013	ENSDARG00000020395	mical2b	10.0134	3.29e-07	8.59e-05	Up	-41.1
MSTRG.24898.2	4.51515	1.18e-11	7.89e-09	Up	ENSDART00000121439	ENSDARG00000002377	mief2	-7.38852	7.36e-05	0.00691754	Down	-43.3
MSTRG.24898.2	4.51515	1.18e-11	7.89e-09	Up	ENSDART00000053278	ENSDARG00000006754	mllt3	8.89994	5.42e-10	3.44e-07	Up	-41.61
MSTRG.24898.2	4.51515	1.18e-11	7.89e-09	Up	ENSDART00000147633	ENSDARG00000041570	mrpl39	4.18314	5.91e-09	2.63e-06	Up	-45.01
MSTRG.24898.2	4.51515	1.18e-11	7.89e-09	Up	ENSDART00000162612	ENSDARG00000058824	mrpl4	8.43178	0.000580751	0.0311572	Up	-40.4
MSTRG.24898.2	4.51515	1.18e-11	7.89e-09	Up	ENSDART00000134080	ENSDARG00000045560	mybpc1	2.51158	0.000260169	0.0172105	Up	-40
MSTRG.24898.2	4.51515	1.18e-11	7.89e-09	Up	ENSDART00000122889	ENSDARG00000067997	myhz1.3	-7.72348	0.000332019	0.0204442	Down	-43.8
MSTRG.24898.2	4.51515	1.18e-11	7.89e-09	Up	ENSDART00000061955	ENSDARG00000042245	myl13	-8.92591	4.96e-10	3.19e-07	Down	-40.4
MSTRG.24898.2	4.51515	1.18e-11	7.89e-09	Up	ENSDART00000046903	ENSDARG00000034801	mylka	-7.2369	0.000874848	0.0412145	Down	-40.2
MSTRG.24898.2	4.51515	1.18e-11	7.89e-09	Up	ENSDART00000146265	ENSDARG00000074143	myo10l3	1.57974	5.89e-05	0.00590569	Up	-41.4
MSTRG.24898.2	4.51515	1.18e-11	7.89e-09	Up	ENSDART00000088042	ENSDARG00000074143	myo10l3	1.60206	1.76e-05	0.00227323	Up	-41.01
MSTRG.24898.2	4.51515	1.18e-11	7.89e-09	Up	ENSDART00000109288	ENSDARG00000078582	myo16	-3.11585	3.05e-12	3.36e-09	Down	-43.6
MSTRG.24898.2	4.51515	1.18e-11	7.89e-09	Up	ENSDART00000133063	ENSDARG00000078582	myo16	-2.9426	3.49e-05	0.00398463	Down	-43.6
MSTRG.24898.2	4.51515	1.18e-11	7.89e-09	Up	ENSDART00000087926	ENSDARG00000061579	myo1cb	-5.92547	1.11e-05	0.00158367	Down	-44.6
MSTRG.24898.2	4.51515	1.18e-11	7.89e-09	Up	ENSDART00000131566	ENSDARG00000042141	myo6b	-8.38357	8.08e-06	0.00122424	Down	-44.6
MSTRG.24898.2	4.51515	1.18e-11	7.89e-09	Up	ENSDART00000055787	ENSDARG00000038281	natd1	1.49301	9.75e-05	0.00849993	Up	-43.9
MSTRG.24898.2	4.51515	1.18e-11	7.89e-09	Up	ENSDART00000157958	ENSDARG00000005476	nav3	-1.88587	2.21e-06	0.000431116	Down	-41.8
MSTRG.24898.2	4.51515	1.18e-11	7.89e-09	Up	ENSDART00000036886	ENSDARG00000005476	nav3	-4.53649	0.000209045	0.0148343	Down	-51
MSTRG.24898.2	4.51515	1.18e-11	7.89e-09	Up	ENSDART00000110767	ENSDARG00000005476	nav3	-2.00643	0.000466561	0.0264496	Down	-41.8
MSTRG.24898.2	4.51515	1.18e-11	7.89e-09	Up	ENSDART00000132942	ENSDARG00000058861	ncl1	1.34954	0.000814532	0.0390991	Up	-41.6
MSTRG.24898.2	4.51515	1.18e-11	7.89e-09	Up	ENSDART00000115280	ENSDARG00000075100	neo1b	-1.69136	0.000114223	0.00964301	Down	-41.3
MSTRG.24898.2	4.51515	1.18e-11	7.89e-09	Up	ENSDART00000099475	ENSDARG00000068710	nid1a	2.52153	1.2e-07	3.75e-05	Up	-40.8
MSTRG.24898.2	4.51515	1.18e-11	7.89e-09	Up	ENSDART00000129562	ENSDARG00000060298	nin	-2.87796	5.46e-09	2.45e-06	Down	-45.8
MSTRG.24898.2	4.51515	1.18e-11	7.89e-09	Up	ENSDART00000112007	ENSDARG00000060298	nin	4.89186	2.05e-16	4.17e-13	Up	-45.8
MSTRG.24898.2	4.51515	1.18e-11	7.89e-09	Up	ENSDART00000140556	ENSDARG00000061052	nipblb	-6.13145	0.000827751	0.0395492	Down	-41.94
MSTRG.24898.2	4.51515	1.18e-11	7.89e-09	Up	ENSDART00000155929	ENSDARG00000036308	nod1	-4.02931	4.93e-05	0.00514607	Down	-45.7
MSTRG.24898.2	4.51515	1.18e-11	7.89e-09	Up	ENSDART00000073930	ENSDARG00000052139	notch3	-1.3196	0.000508184	0.0280219	Down	-41.7
MSTRG.24898.2	4.51515	1.18e-11	7.89e-09	Up	ENSDART00000047418	ENSDARG00000031126	notum1a	1.21835	0.000986016	0.0451114	Up	-46.1
MSTRG.24898.2	4.51515	1.18e-11	7.89e-09	Up	ENSDART00000155815	ENSDARG00000017673	nova2	-2.60504	2.66e-05	0.00313046	Down	-44.3
MSTRG.24898.2	4.51515	1.18e-11	7.89e-09	Up	ENSDART00000162004	ENSDARG00000103176	nr5a1a	5.09595	0.000282202	0.0182053	Up	-44.9
MSTRG.24898.2	4.51515	1.18e-11	7.89e-09	Up	ENSDART00000057123	ENSDARG00000039116	nr5a5	-6.46771	0.00106211	0.0473959	Down	-46.5
MSTRG.24898.2	4.51515	1.18e-11	7.89e-09	Up	ENSDART00000109034	ENSDARG00000043746	nrxn3a	1.65002	0.000832489	0.0396609	Up	-42.2
MSTRG.24898.2	4.51515	1.18e-11	7.89e-09	Up	ENSDART00000159800	ENSDARG00000077228	ntrk3a	-9.70268	0.000198149	0.0144035	Down	-41.1
MSTRG.24898.2	4.51515	1.18e-11	7.89e-09	Up	ENSDART00000144734	ENSDARG00000012222	nup35	4.69408	1.48e-05	0.001995	Up	-41.9
MSTRG.24898.2	4.51515	1.18e-11	7.89e-09	Up	ENSDART00000148575	ENSDARG00000017454	nup50	-9.21425	1.72e-05	0.00223629	Down	-42.5
MSTRG.24898.2	4.51515	1.18e-11	7.89e-09	Up	ENSDART00000074167	ENSDARG00000052336	ociad2	-2.558	0.000185715	0.013696	Down	-41.4
MSTRG.24898.2	4.51515	1.18e-11	7.89e-09	Up	ENSDART00000149039	ENSDARG00000007377	odc1	1.58376	0.000590793	0.0314871	Up	-41.8
MSTRG.24898.2	4.51515	1.18e-11	7.89e-09	Up	ENSDART00000170623	ENSDARG00000105243	ogt.1	1.54931	5.4e-05	0.0055005	Up	-41
MSTRG.24898.2	4.51515	1.18e-11	7.89e-09	Up	ENSDART00000130492	ENSDARG00000039217	orc1	-10.9307	0.000262016	0.0172876	Down	-42.9
MSTRG.24898.2	4.51515	1.18e-11	7.89e-09	Up	ENSDART00000166290	ENSDARG00000020301	os9	-5.06851	0.000595464	0.0316695	Down	-44.8
MSTRG.24898.2	4.51515	1.18e-11	7.89e-09	Up	ENSDART00000092379	ENSDARG00000063310	oxr1b	6.6565	0.000229249	0.0157611	Up	-41
MSTRG.24898.2	4.51515	1.18e-11	7.89e-09	Up	ENSDART00000151137	ENSDARG00000063310	oxr1b	-7.3567	1.04e-05	0.00150958	Down	-41
MSTRG.24898.2	4.51515	1.18e-11	7.89e-09	Up	ENSDART00000048493	ENSDARG00000033537	p4ha1a	-2.87227	8.18e-09	3.41e-06	Down	-40.2
MSTRG.24898.2	4.51515	1.18e-11	7.89e-09	Up	ENSDART00000171058	ENSDARG00000098946	pald1a	-1.88699	0.000128288	0.0105325	Down	-46
MSTRG.24898.2	4.51515	1.18e-11	7.89e-09	Up	ENSDART00000038828	ENSDARG00000010192	pax3a	-1.83958	0.000740095	0.0367067	Down	-43.6
MSTRG.24898.2	4.51515	1.18e-11	7.89e-09	Up	ENSDART00000138567	ENSDARG00000077038	pbrm1l	-2.41927	2.63e-05	0.00310408	Down	-40.4
MSTRG.24898.2	4.51515	1.18e-11	7.89e-09	Up	ENSDART00000103472	ENSDARG00000077038	pbrm1l	11.0447	0.000257767	0.0171311	Up	-40.4
MSTRG.24898.2	4.51515	1.18e-11	7.89e-09	Up	ENSDART00000166531	ENSDARG00000008127	pcdh15b	11.6264	2.32e-07	6.53e-05	Up	-40.22
MSTRG.24898.2	4.51515	1.18e-11	7.89e-09	Up	ENSDART00000173192	ENSDARG00000036175	pcdh1b	-1.85365	0.00103268	0.046368	Down	-44.4
MSTRG.24898.2	4.51515	1.18e-11	7.89e-09	Up	ENSDART00000169025	ENSDARG00000098766	pcxa	-1.55737	3.69e-05	0.00414961	Down	-42.5
MSTRG.24898.2	4.51515	1.18e-11	7.89e-09	Up	ENSDART00000154523	ENSDARG00000032868	pde4ba	1.76226	2.74e-05	0.00321382	Up	-41.6
MSTRG.24898.2	4.51515	1.18e-11	7.89e-09	Up	ENSDART00000167247	ENSDARG00000100897	PDGFRB	-1.4563	7.11e-05	0.00679825	Down	-40.5
MSTRG.24898.2	4.51515	1.18e-11	7.89e-09	Up	ENSDART00000033078	ENSDARG00000055022	pds5a	-2.56747	0.000945555	0.0438133	Down	-42.3
MSTRG.24898.2	4.51515	1.18e-11	7.89e-09	Up	ENSDART00000123407	ENSDARG00000090631	pdzd7b	3.44074	3.08e-05	0.00356855	Up	-41.2
MSTRG.24898.2	4.51515	1.18e-11	7.89e-09	Up	ENSDART00000100468	ENSDARG00000056885	per1a	7.11872	0.000188178	0.0138023	Up	-47.5
MSTRG.24898.2	4.51515	1.18e-11	7.89e-09	Up	ENSDART00000160115	ENSDARG00000056885	per1a	2.45606	1.19e-05	0.0016666	Up	-47.5
MSTRG.24898.2	4.51515	1.18e-11	7.89e-09	Up	ENSDART00000145029	ENSDARG00000070958	pex6	-3.27929	0.000451806	0.0257281	Down	-41.6
MSTRG.24898.2	4.51515	1.18e-11	7.89e-09	Up	ENSDART00000037361	ENSDARG00000006878	phf21aa	8.69492	5.03e-05	0.00521903	Up	-42.3
MSTRG.24898.2	4.51515	1.18e-11	7.89e-09	Up	ENSDART00000138464	ENSDARG00000061093	phldb1a	-5.86712	2.03e-07	5.89e-05	Down	-46.2
MSTRG.24898.2	4.51515	1.18e-11	7.89e-09	Up	ENSDART00000127155	ENSDARG00000054829	pik3c3	11.0291	0.000259517	0.0171898	Up	-41.5
MSTRG.24898.2	4.51515	1.18e-11	7.89e-09	Up	ENSDART00000171546	ENSDARG00000054829	pik3c3	8.59147	4.03e-11	3.3e-08	Up	-41.5
MSTRG.24898.2	4.51515	1.18e-11	7.89e-09	Up	ENSDART00000157428	ENSDARG00000034409	pik3r3b	-2.31362	0.000141229	0.0112315	Down	-43.8
MSTRG.24898.2	4.51515	1.18e-11	7.89e-09	Up	ENSDART00000085228	ENSDARG00000060469	pik3r4	2.93291	9.68e-10	5.78e-07	Up	-41.6
MSTRG.24898.2	4.51515	1.18e-11	7.89e-09	Up	ENSDART00000148767	ENSDARG00000056112	pikfyve	-4.82084	5.64e-05	0.00569154	Down	-43.4
MSTRG.24898.2	4.51515	1.18e-11	7.89e-09	Up	ENSDART00000056294	ENSDARG00000038563	pitrm1	1.59932	9.17e-06	0.0013551	Up	-40.2
MSTRG.24898.2	4.51515	1.18e-11	7.89e-09	Up	ENSDART00000022045	ENSDARG00000038442	plcg1	7.89806	7.73e-06	0.00118421	Up	-42.8
MSTRG.24898.2	4.51515	1.18e-11	7.89e-09	Up	ENSDART00000017240	ENSDARG00000043806	postna	-5.16903	0.00040391	0.0237469	Down	-42.9
MSTRG.24898.2	4.51515	1.18e-11	7.89e-09	Up	ENSDART00000167515	ENSDARG00000104267	postnb	3.33126	9.46e-13	1.27e-09	Up	-40.5
MSTRG.24898.2	4.51515	1.18e-11	7.89e-09	Up	ENSDART00000163936	ENSDARG00000104267	postnb	6.17498	7.91e-16	1.49e-12	Up	-40.5
MSTRG.24898.2	4.51515	1.18e-11	7.89e-09	Up	ENSDART00000157854	ENSDARG00000104267	postnb	4.24167	0.000431359	0.0250702	Up	-40.5
MSTRG.24898.2	4.51515	1.18e-11	7.89e-09	Up	ENSDART00000168135	ENSDARG00000104267	postnb	1.94891	0.000212541	0.0150287	Up	-40.5
MSTRG.24898.2	4.51515	1.18e-11	7.89e-09	Up	ENSDART00000160701	ENSDARG00000043854	ppil4	-6.70626	0.000129807	0.0105886	Down	-46.2
MSTRG.24898.2	4.51515	1.18e-11	7.89e-09	Up	ENSDART00000148285	ENSDARG00000010655	ppm1k	10.9785	2.19e-12	2.53e-09	Up	-42.9
MSTRG.24898.2	4.51515	1.18e-11	7.89e-09	Up	ENSDART00000159489	ENSDARG00000031494	prrc2a	-7.99865	1.97e-07	5.74e-05	Down	-41.2
MSTRG.24898.2	4.51515	1.18e-11	7.89e-09	Up	ENSDART00000130050	ENSDARG00000087911	psme4a	4.51328	0.000787065	0.0382994	Up	-41.7
MSTRG.24898.2	4.51515	1.18e-11	7.89e-09	Up	ENSDART00000158726	ENSDARG00000087911	psme4a	-4.38693	9.7e-09	3.95e-06	Down	-41.7
MSTRG.24898.2	4.51515	1.18e-11	7.89e-09	Up	ENSDART00000058993	ENSDARG00000040314	psph	1.49952	0.000235736	0.016098	Up	-40.2
MSTRG.24898.2	4.51515	1.18e-11	7.89e-09	Up	ENSDART00000162917	ENSDARG00000039997	ptp4a3	-6.6432	0.00027027	0.0175807	Down	-42.2
MSTRG.24898.2	4.51515	1.18e-11	7.89e-09	Up	ENSDART00000137111	ENSDARG00000071437	ptprc	4.74419	0.000788782	0.0382994	Up	-42.7
MSTRG.24898.2	4.51515	1.18e-11	7.89e-09	Up	ENSDART00000092552	ENSDARG00000045006	ptprga	-1.55858	2.25e-05	0.00276579	Down	-43.5
MSTRG.24898.2	4.51515	1.18e-11	7.89e-09	Up	ENSDART00000083308	ENSDARG00000059738	ptprsa	-5.08809	7.92e-18	1.91e-14	Down	-40.9
MSTRG.24898.2	4.51515	1.18e-11	7.89e-09	Up	ENSDART00000137189	ENSDARG00000092638	ptprua	-1.34774	0.000643367	0.0334802	Down	-40.2
MSTRG.24898.2	4.51515	1.18e-11	7.89e-09	Up	ENSDART00000151166	ENSDARG00000086034	pvrl1b	-2.06734	0.000104298	0.00897066	Down	-41.9
MSTRG.24898.2	4.51515	1.18e-11	7.89e-09	Up	ENSDART00000019199	ENSDARG00000019312	rab39ba	-2.64536	3.32e-09	1.61e-06	Down	-41
MSTRG.24898.2	4.51515	1.18e-11	7.89e-09	Up	ENSDART00000132147	ENSDARG00000015460	racgap1	2.03152	0.000266404	0.0174506	Up	-46.8
MSTRG.24898.2	4.51515	1.18e-11	7.89e-09	Up	ENSDART00000172865	ENSDARG00000054003	rargb	-8.10878	0.000144703	0.0113828	Down	-40.43
MSTRG.24898.2	4.51515	1.18e-11	7.89e-09	Up	ENSDART00000168449	ENSDARG00000052617	raver1	-4.27831	0.000438316	0.0252642	Down	-46.2
MSTRG.24898.2	4.51515	1.18e-11	7.89e-09	Up	ENSDART00000104895	ENSDARG00000016584	rgs7a	-6.47958	0.000356926	0.021508	Down	-42.2
MSTRG.24898.2	4.51515	1.18e-11	7.89e-09	Up	ENSDART00000153057	ENSDARG00000017367	rhbdf1b	-9.09644	1.12e-05	0.00159809	Down	-50
MSTRG.24898.2	4.51515	1.18e-11	7.89e-09	Up	ENSDART00000031270	ENSDARG00000028401	rhogc	-12.5869	5.32e-05	0.00547322	Down	-43.9
MSTRG.24898.2	4.51515	1.18e-11	7.89e-09	Up	ENSDART00000112553	ENSDARG00000074680	rims1a	-2.22456	0.000185573	0.013696	Down	-49.1
MSTRG.24898.2	4.51515	1.18e-11	7.89e-09	Up	ENSDART00000138043	ENSDARG00000074589	rin2	-1.39868	0.000183426	0.0135864	Down	-40.5
MSTRG.24898.2	4.51515	1.18e-11	7.89e-09	Up	ENSDART00000122654	ENSDARG00000030547	rnd1a	6.24912	5.03e-07	0.000123336	Up	-40.9
MSTRG.24898.2	4.51515	1.18e-11	7.89e-09	Up	ENSDART00000004533	ENSDARG00000007480	rpe65a	2.66571	0.00101176	0.0458753	Up	-41.1
MSTRG.24898.2	4.51515	1.18e-11	7.89e-09	Up	ENSDART00000161705	ENSDARG00000104347	rtn4b	10.0067	3.75e-06	0.000667349	Up	-44.7
MSTRG.24898.2	4.51515	1.18e-11	7.89e-09	Up	ENSDART00000173652	ENSDARG00000074319	sall1a	-9.73475	3.15e-06	0.000582036	Down	-41.3
MSTRG.24898.2	4.51515	1.18e-11	7.89e-09	Up	ENSDART00000058527	ENSDARG00000040005	scfd2	3.01816	5.4e-07	0.000129765	Up	-44.8
MSTRG.24898.2	4.51515	1.18e-11	7.89e-09	Up	ENSDART00000162601	ENSDARG00000101713	scn2b	-9.83134	2.37e-09	1.2e-06	Down	-44.3
MSTRG.24898.2	4.51515	1.18e-11	7.89e-09	Up	ENSDART00000022761	ENSDARG00000018032	scn8ab	-10.78	0.000292503	0.018668	Down	-51.1
MSTRG.24898.2	4.51515	1.18e-11	7.89e-09	Up	ENSDART00000163511	ENSDARG00000004280	seh1l	-10.5352	1.36e-06	0.000290306	Down	-44.7
MSTRG.24898.2	4.51515	1.18e-11	7.89e-09	Up	ENSDART00000168429	ENSDARG00000004280	seh1l	-6.15963	9.41e-06	0.00138424	Down	-44.7
MSTRG.24898.2	4.51515	1.18e-11	7.89e-09	Up	ENSDART00000053125	ENSDARG00000036571	sema3e	1.34972	0.000779716	0.0381865	Up	-45.8
MSTRG.24898.2	4.51515	1.18e-11	7.89e-09	Up	ENSDART00000098815	ENSDARG00000044815	serinc4	-3.8184	8.89e-05	0.00795737	Down	-43.1
MSTRG.24898.2	4.51515	1.18e-11	7.89e-09	Up	ENSDART00000079347	ENSDARG00000056795	serpine1	2.80863	1.09e-12	1.35e-09	Up	-40.7
MSTRG.24898.2	4.51515	1.18e-11	7.89e-09	Up	ENSDART00000145976	ENSDARG00000019949	serpinh1b	-2.82297	6.87e-11	5.37e-08	Down	-40.2
MSTRG.24898.2	4.51515	1.18e-11	7.89e-09	Up	ENSDART00000056734	ENSDARG00000038858	setd7	-2.28644	1.05e-06	0.000231115	Down	-40.5
MSTRG.24898.2	4.51515	1.18e-11	7.89e-09	Up	ENSDART00000160433	ENSDARG00000100114	sf3a3	4.09589	4.34e-05	0.00470454	Up	-40
MSTRG.24898.2	4.51515	1.18e-11	7.89e-09	Up	ENSDART00000080143	ENSDARG00000057678	sfrp1b	6.58442	0.000158266	0.0120914	Up	-41
MSTRG.24898.2	4.51515	1.18e-11	7.89e-09	Up	ENSDART00000105711	ENSDARG00000020000	sh3bp4a	-3.35151	0.000738419	0.0366594	Down	-45.1
MSTRG.24898.2	4.51515	1.18e-11	7.89e-09	Up	ENSDART00000166377	ENSDARG00000089917	sh3tc2	-7.56862	5.43e-06	0.000907068	Down	-41
MSTRG.24898.2	4.51515	1.18e-11	7.89e-09	Up	ENSDART00000164806	ENSDARG00000094181	shroom1	-1.58104	0.000919021	0.0428578	Down	-43.9
MSTRG.24898.2	4.51515	1.18e-11	7.89e-09	Up	ENSDART00000173003	ENSDARG00000105473	si:cabz01036006.1	-5.4337	6.77e-05	0.00655587	Down	-44.4
MSTRG.24898.2	4.51515	1.18e-11	7.89e-09	Up	ENSDART00000174244	ENSDARG00000105782	si:cabz01081777.1	6.93985	3.95e-05	0.00438835	Up	-40.5
MSTRG.24898.2	4.51515	1.18e-11	7.89e-09	Up	ENSDART00000148405	ENSDARG00000070442	si:ch211-113g11.6	2.30303	0.000679586	0.0346193	Up	-45.9
MSTRG.24898.2	4.51515	1.18e-11	7.89e-09	Up	ENSDART00000126578	ENSDARG00000087032	si:ch211-200e2.1	8.92859	2.76e-05	0.0032312	Up	-43
MSTRG.24898.2	4.51515	1.18e-11	7.89e-09	Up	ENSDART00000143363	ENSDARG00000069595	si:ch211-214c7.4	1.48748	3.62e-05	0.00409627	Up	-46.2
MSTRG.24898.2	4.51515	1.18e-11	7.89e-09	Up	ENSDART00000062940	ENSDARG00000042880	si:ch211-222f23.6	-3.25705	0.000860095	0.0406392	Down	-44.9
MSTRG.24898.2	4.51515	1.18e-11	7.89e-09	Up	ENSDART00000164040	ENSDARG00000062330	si:ch211-233a24.2	9.61946	0.000766319	0.0376553	Up	-44.3
MSTRG.24898.2	4.51515	1.18e-11	7.89e-09	Up	ENSDART00000151672	ENSDARG00000096398	si:ch211-276a17.5	2.94379	0.000438643	0.0252642	Up	-40.8
MSTRG.24898.2	4.51515	1.18e-11	7.89e-09	Up	ENSDART00000114619	ENSDARG00000078319	si:ch211-280c16.1	-2.29473	0.000175563	0.0131189	Down	-40.5
MSTRG.24898.2	4.51515	1.18e-11	7.89e-09	Up	ENSDART00000159064	ENSDARG00000075824	si:ch211-79l20.4	1.4245	0.000169834	0.012785	Up	-47
MSTRG.24898.2	4.51515	1.18e-11	7.89e-09	Up	ENSDART00000135602	ENSDARG00000092260	si:ch73-290k24.6	4.36228	0.000352072	0.021266	Up	-43.8
MSTRG.24898.2	4.51515	1.18e-11	7.89e-09	Up	ENSDART00000150386	ENSDARG00000096031	si:ch73-6k14.2	5.04198	2.37e-06	0.000457318	Up	-40.5
MSTRG.24898.2	4.51515	1.18e-11	7.89e-09	Up	ENSDART00000077446	ENSDARG00000055136	si:dkey-101k6.5	-2.94901	0.00111242	0.04908	Down	-40.7
MSTRG.24898.2	4.51515	1.18e-11	7.89e-09	Up	ENSDART00000131738	ENSDARG00000055136	si:dkey-101k6.5	-3.03534	0.000422438	0.0245799	Down	-40.7
MSTRG.24898.2	4.51515	1.18e-11	7.89e-09	Up	ENSDART00000128177	ENSDARG00000057010	si:dkey-154b15.1	-8.47708	0.000410361	0.0240704	Down	-40.8
MSTRG.24898.2	4.51515	1.18e-11	7.89e-09	Up	ENSDART00000084929	ENSDARG00000060340	si:dkey-157l19.2	4.54764	1.49e-05	0.001995	Up	-40.3
MSTRG.24898.2	4.51515	1.18e-11	7.89e-09	Up	ENSDART00000162499	ENSDARG00000104232	si:dkey-165b20.1	-2.2132	0.000671128	0.0342672	Down	-40.5
MSTRG.24898.2	4.51515	1.18e-11	7.89e-09	Up	ENSDART00000167591	ENSDARG00000101828	si:dkey-16p6.1	-3.29603	0.00105439	0.0470931	Down	-40.2
MSTRG.24898.2	4.51515	1.18e-11	7.89e-09	Up	ENSDART00000151925	ENSDARG00000077245	si:dkey-225n22.4	2.49661	0.000389849	0.0230002	Up	-48.4
MSTRG.24898.2	4.51515	1.18e-11	7.89e-09	Up	ENSDART00000156377	ENSDARG00000011581	si:dkey-23k10.5	-9.53551	1.77e-05	0.00228511	Down	-42.8
MSTRG.24898.2	4.51515	1.18e-11	7.89e-09	Up	ENSDART00000166400	ENSDARG00000103229	si:dkey-265e15.5	-1.89311	0.000448633	0.0256655	Down	-40.3
MSTRG.24898.2	4.51515	1.18e-11	7.89e-09	Up	ENSDART00000152919	ENSDARG00000093402	si:dkey-286j17.4	-1.73322	1.39e-05	0.00189417	Down	-40.8
MSTRG.24898.2	4.51515	1.18e-11	7.89e-09	Up	ENSDART00000133329	ENSDARG00000087597	si:dkey-51d8.3	-6.63484	0.000135448	0.0109085	Down	-40.1
MSTRG.24898.2	4.51515	1.18e-11	7.89e-09	Up	ENSDART00000154550	ENSDARG00000017036	si:dkeyp-57f11.2	-10.3505	9.7e-11	7.24e-08	Down	-40.5
MSTRG.24898.2	4.51515	1.18e-11	7.89e-09	Up	ENSDART00000083033	ENSDARG00000058606	sik1	-5.78585	1e-12	1.3e-09	Down	-40.9
MSTRG.24898.2	4.51515	1.18e-11	7.89e-09	Up	ENSDART00000089232	ENSDARG00000062058	slc12a7b	3.21442	0.000190925	0.0139351	Up	-44.5
MSTRG.24898.2	4.51515	1.18e-11	7.89e-09	Up	ENSDART00000039969	ENSDARG00000010641	slc20a1b	5.73273	2.21e-06	0.000431116	Up	-47.6
MSTRG.24898.2	4.51515	1.18e-11	7.89e-09	Up	ENSDART00000129189	ENSDARG00000074533	slc25a38b	5.6656	0.000143903	0.0113375	Up	-42.2
MSTRG.24898.2	4.51515	1.18e-11	7.89e-09	Up	ENSDART00000019941	ENSDARG00000037861	slc2a3b	1.85687	0.000379086	0.0225752	Up	-44.1
MSTRG.24898.2	4.51515	1.18e-11	7.89e-09	Up	ENSDART00000157064	ENSDARG00000037861	slc2a3b	2.42406	0.00043868	0.0252642	Up	-44.1
MSTRG.24898.2	4.51515	1.18e-11	7.89e-09	Up	ENSDART00000132037	ENSDARG00000077762	SLC2A4RG	-10.1151	2.44e-14	3.65e-11	Down	-40.8
MSTRG.24898.2	4.51515	1.18e-11	7.89e-09	Up	ENSDART00000088359	ENSDARG00000077762	SLC2A4RG	-2.01537	0.000888695	0.0417506	Down	-42.8
MSTRG.24898.2	4.51515	1.18e-11	7.89e-09	Up	ENSDART00000147087	ENSDARG00000077875	slc2a5	6.21429	0.000629491	0.032995	Up	-40.9
MSTRG.24898.2	4.51515	1.18e-11	7.89e-09	Up	ENSDART00000067446	ENSDARG00000018149	slc38a4	-3.03122	1.48e-08	5.83e-06	Down	-40.8
MSTRG.24898.2	4.51515	1.18e-11	7.89e-09	Up	ENSDART00000031135	ENSDARG00000018149	slc38a4	7.79614	8.76e-07	0.000196621	Up	-40.4
MSTRG.24898.2	4.51515	1.18e-11	7.89e-09	Up	ENSDART00000030887	ENSDARG00000002593	slc45a2	5.10138	2.37e-06	0.000457318	Up	-44.4
MSTRG.24898.2	4.51515	1.18e-11	7.89e-09	Up	ENSDART00000125353	ENSDARG00000062821	slc6a15	-1.76642	0.000700529	0.0353315	Down	-42.4
MSTRG.24898.2	4.51515	1.18e-11	7.89e-09	Up	ENSDART00000043727	ENSDARG00000020645	slc7a3a	-1.68717	4.08e-05	0.00448501	Down	-40.1
MSTRG.24898.2	4.51515	1.18e-11	7.89e-09	Up	ENSDART00000007531	ENSDARG00000004246	slit2	-1.61602	6.13e-06	0.000989718	Down	-41.3
MSTRG.24898.2	4.51515	1.18e-11	7.89e-09	Up	ENSDART00000160704	ENSDARG00000054458	slmapa	1.84148	0.000340971	0.0208185	Up	-42.1
MSTRG.24898.2	4.51515	1.18e-11	7.89e-09	Up	ENSDART00000115396	ENSDARG00000012649	SMAD4 (1 of many)	-3.07208	1.45e-05	0.00195846	Down	-46.5
MSTRG.24898.2	4.51515	1.18e-11	7.89e-09	Up	ENSDART00000172571	ENSDARG00000098226	smpd3	3.30903	0.000687367	0.0348519	Up	-43.9
MSTRG.24898.2	4.51515	1.18e-11	7.89e-09	Up	ENSDART00000017937	ENSDARG00000020730	smpd4	-10.0917	0.000307421	0.0192805	Down	-42.8
MSTRG.24898.2	4.51515	1.18e-11	7.89e-09	Up	ENSDART00000138475	ENSDARG00000003046	sorbs2a	1.98063	6.7e-05	0.0065155	Up	-40.22
MSTRG.24898.2	4.51515	1.18e-11	7.89e-09	Up	ENSDART00000041215	ENSDARG00000003046	sorbs2a	5.4121	6.75e-07	0.000157847	Up	-40.22
MSTRG.24898.2	4.51515	1.18e-11	7.89e-09	Up	ENSDART00000162370	ENSDARG00000103457	spg20b	1.35099	0.000340632	0.0208185	Up	-41.3
MSTRG.24898.2	4.51515	1.18e-11	7.89e-09	Up	ENSDART00000008077	ENSDARG00000012467	spint1b	-3.99378	0.000110559	0.00942778	Down	-43.7
MSTRG.24898.2	4.51515	1.18e-11	7.89e-09	Up	ENSDART00000035245	ENSDARG00000003084	spire2	4.54684	0.000519983	0.0285529	Up	-40
MSTRG.24898.2	4.51515	1.18e-11	7.89e-09	Up	ENSDART00000102253	ENSDARG00000019231	spna2	11.1486	0.000238475	0.0162347	Up	-40.8
MSTRG.24898.2	4.51515	1.18e-11	7.89e-09	Up	ENSDART00000032141	ENSDARG00000025465	spon2a	4.28561	7.46e-11	5.73e-08	Up	-42.8
MSTRG.24898.2	4.51515	1.18e-11	7.89e-09	Up	ENSDART00000113012	ENSDARG00000075014	sqstm1	1.67831	0.000223581	0.0155486	Up	-40.7
MSTRG.24898.2	4.51515	1.18e-11	7.89e-09	Up	ENSDART00000140061	ENSDARG00000075014	sqstm1	1.56	2.08e-05	0.00260078	Up	-40.7
MSTRG.24898.2	4.51515	1.18e-11	7.89e-09	Up	ENSDART00000143566	ENSDARG00000017843	srsf1b	-2.41558	2.48e-06	0.000471102	Down	-40.1
MSTRG.24898.2	4.51515	1.18e-11	7.89e-09	Up	ENSDART00000003895	ENSDARG00000016994	ssrp1b	-3.39718	6.54e-06	0.00104356	Down	-40.4
MSTRG.24898.2	4.51515	1.18e-11	7.89e-09	Up	ENSDART00000057484	ENSDARG00000039335	st6gal2a	1.39271	0.000491622	0.0273244	Up	-47.6
MSTRG.24898.2	4.51515	1.18e-11	7.89e-09	Up	ENSDART00000163660	ENSDARG00000100011	strn	9.69168	0.00072476	0.036295	Up	-41
MSTRG.24898.2	4.51515	1.18e-11	7.89e-09	Up	ENSDART00000035865	ENSDARG00000013838	sulf2b	-3.23963	5.55e-07	0.000132317	Down	-40.4
MSTRG.24898.2	4.51515	1.18e-11	7.89e-09	Up	ENSDART00000173642	ENSDARG00000013526	svep1	1.55694	0.00113487	0.0497579	Up	-41.5
MSTRG.24898.2	4.51515	1.18e-11	7.89e-09	Up	ENSDART00000132452	ENSDARG00000059553	sympk	-3.998	7.92e-09	3.38e-06	Down	-40.6
MSTRG.24898.2	4.51515	1.18e-11	7.89e-09	Up	ENSDART00000091828	ENSDARG00000063068	syne1b	-7.2224	8.03e-09	3.4e-06	Down	-40.1
MSTRG.24898.2	4.51515	1.18e-11	7.89e-09	Up	ENSDART00000161712	ENSDARG00000104470	syngr2b	2.57302	2.17e-05	0.0026884	Up	-40.1
MSTRG.24898.2	4.51515	1.18e-11	7.89e-09	Up	ENSDART00000154841	ENSDARG00000073926	synrg	9.27572	0.0010359	0.0464716	Up	-42
MSTRG.24898.2	4.51515	1.18e-11	7.89e-09	Up	ENSDART00000154617	ENSDARG00000045408	tagln	3.05851	0.000119519	0.0100068	Up	-40.8
MSTRG.24898.2	4.51515	1.18e-11	7.89e-09	Up	ENSDART00000066774	ENSDARG00000045408	tagln	4.29761	5.62e-05	0.00567955	Up	-40.8
MSTRG.24898.2	4.51515	1.18e-11	7.89e-09	Up	ENSDART00000172327	ENSDARG00000098304	taok1b	2.90195	0.000616392	0.0324761	Up	-47.3
MSTRG.24898.2	4.51515	1.18e-11	7.89e-09	Up	ENSDART00000169141	ENSDARG00000058696	tbl1xr1a	-4.99408	0.000669419	0.0342672	Down	-40.1
MSTRG.24898.2	4.51515	1.18e-11	7.89e-09	Up	ENSDART00000004333	ENSDARG00000002582	tbx15	9.2362	1.7e-05	0.00222149	Up	-44.5
MSTRG.24898.2	4.51515	1.18e-11	7.89e-09	Up	ENSDART00000162171	ENSDARG00000024894	tbx5a	-8.1813	8.61e-06	0.00128516	Down	-53.5
MSTRG.24898.2	4.51515	1.18e-11	7.89e-09	Up	ENSDART00000007293	ENSDARG00000007344	tcap	3.63277	0.000498177	0.0276548	Up	-44.9
MSTRG.24898.2	4.51515	1.18e-11	7.89e-09	Up	ENSDART00000111739	ENSDARG00000078348	tcf20	5.65092	0.000355579	0.0214523	Up	-41.3
MSTRG.24898.2	4.51515	1.18e-11	7.89e-09	Up	ENSDART00000169609	ENSDARG00000098103	tefb	1.69761	0.000334704	0.0205631	Up	-40.6
MSTRG.24898.2	4.51515	1.18e-11	7.89e-09	Up	ENSDART00000082349	ENSDARG00000059279	tfap2a	3.12552	0.00021099	0.0149514	Up	-41.5
MSTRG.24898.2	4.51515	1.18e-11	7.89e-09	Up	ENSDART00000161042	ENSDARG00000101595	tgm1l2	-7.25208	0.000965206	0.0445611	Down	-41.2
MSTRG.24898.2	4.51515	1.18e-11	7.89e-09	Up	ENSDART00000017090	ENSDARG00000010785	thbs1b	1.53347	8.94e-05	0.00796448	Up	-43
MSTRG.24898.2	4.51515	1.18e-11	7.89e-09	Up	ENSDART00000140350	ENSDARG00000010785	thbs1b	1.31454	0.000918686	0.0428578	Up	-43
MSTRG.24898.2	4.51515	1.18e-11	7.89e-09	Up	ENSDART00000167172	ENSDARG00000103914	THEM6 (1 of many)	1.83321	0.000670971	0.0342672	Up	-45.8
MSTRG.24898.2	4.51515	1.18e-11	7.89e-09	Up	ENSDART00000148347	ENSDARG00000077506	tjp1a	-1.45459	6.22e-05	0.00614447	Down	-49.4
MSTRG.24898.2	4.51515	1.18e-11	7.89e-09	Up	ENSDART00000168600	ENSDARG00000017901	tln2a	10.0549	2.38e-11	2.08e-08	Up	-40.02
MSTRG.24898.2	4.51515	1.18e-11	7.89e-09	Up	ENSDART00000141910	ENSDARG00000076618	tm2d3	2.98823	0.00094205	0.0436908	Up	-40.4
MSTRG.24898.2	4.51515	1.18e-11	7.89e-09	Up	ENSDART00000167631	ENSDARG00000045753	tmtc2a	-2.34597	0.000642985	0.0334802	Down	-41.8
MSTRG.24898.2	4.51515	1.18e-11	7.89e-09	Up	ENSDART00000137717	ENSDARG00000021948	tnc	2.055	3.64e-05	0.00409962	Up	-41
MSTRG.24898.2	4.51515	1.18e-11	7.89e-09	Up	ENSDART00000131729	ENSDARG00000021948	tnc	2.53444	2.41e-10	1.7e-07	Up	-41
MSTRG.24898.2	4.51515	1.18e-11	7.89e-09	Up	ENSDART00000090875	ENSDARG00000093440	tnfaip6	1.42878	8.91e-05	0.00795737	Up	-41.6
MSTRG.24898.2	4.51515	1.18e-11	7.89e-09	Up	ENSDART00000164824	ENSDARG00000069433	tnk1	3.56933	0.00109235	0.0484898	Up	-44.6
MSTRG.24898.2	4.51515	1.18e-11	7.89e-09	Up	ENSDART00000162082	ENSDARG00000045822	tnnt2e	7.00086	0.00050352	0.02786	Up	-42.01
MSTRG.24898.2	4.51515	1.18e-11	7.89e-09	Up	ENSDART00000138201	ENSDARG00000045680	tnpo3	-6.66655	2.44e-05	0.00295627	Down	-44.3
MSTRG.24898.2	4.51515	1.18e-11	7.89e-09	Up	ENSDART00000170998	ENSDARG00000103851	tnrc6c2	-1.34267	0.000635931	0.0331953	Down	-42.8
MSTRG.24898.2	4.51515	1.18e-11	7.89e-09	Up	ENSDART00000165868	ENSDARG00000103163	tomm20a	1.67917	1.18e-05	0.0016666	Up	-42.2
MSTRG.24898.2	4.51515	1.18e-11	7.89e-09	Up	ENSDART00000129719	ENSDARG00000086775	top1	1.88924	0.000976989	0.0447791	Up	-42.1
MSTRG.24898.2	4.51515	1.18e-11	7.89e-09	Up	ENSDART00000113342	ENSDARG00000073957	tox3	-1.67436	0.000282887	0.0182053	Down	-45
MSTRG.24898.2	4.51515	1.18e-11	7.89e-09	Up	ENSDART00000154109	ENSDARG00000088178	tp53inp2	1.6231	0.000323859	0.020088	Up	-40.7
MSTRG.24898.2	4.51515	1.18e-11	7.89e-09	Up	ENSDART00000172394	ENSDARG00000100420	tpcn2	8.8015	0.000737275	0.0366385	Up	-42.9
MSTRG.24898.2	4.51515	1.18e-11	7.89e-09	Up	ENSDART00000143121	ENSDARG00000078654	tpx2	3.39847	1.94e-05	0.00245564	Up	-40.5
MSTRG.24898.2	4.51515	1.18e-11	7.89e-09	Up	ENSDART00000155340	ENSDARG00000006385	triobpb	11.3976	1.4e-21	5.09e-18	Up	-44.99
MSTRG.24898.2	4.51515	1.18e-11	7.89e-09	Up	ENSDART00000164820	ENSDARG00000042993	try	2.56691	0.00030062	0.0190185	Up	-44.4
MSTRG.24898.2	4.51515	1.18e-11	7.89e-09	Up	ENSDART00000109493	ENSDARG00000079201	TSHZ2	-1.4087	0.000748615	0.0370568	Down	-40.1
MSTRG.24898.2	4.51515	1.18e-11	7.89e-09	Up	ENSDART00000002691	ENSDARG00000008407	tspan7b	2.45508	1.44e-06	0.000305447	Up	-41.3
MSTRG.24898.2	4.51515	1.18e-11	7.89e-09	Up	ENSDART00000122558	ENSDARG00000089235	tspearb	3.58544	5.95e-05	0.0059281	Up	-43.51
MSTRG.24898.2	4.51515	1.18e-11	7.89e-09	Up	ENSDART00000159811	ENSDARG00000061207	ttc7b	3.91402	0.000320353	0.0199192	Up	-41.6
MSTRG.24898.2	4.51515	1.18e-11	7.89e-09	Up	ENSDART00000164616	ENSDARG00000055216	tuba1c	8.50192	1.9e-05	0.00242682	Up	-41.9
MSTRG.24898.2	4.51515	1.18e-11	7.89e-09	Up	ENSDART00000040204	ENSDARG00000031164	tuba8l2	7.39365	2.62e-18	6.99e-15	Up	-46.6
MSTRG.24898.2	4.51515	1.18e-11	7.89e-09	Up	ENSDART00000155957	ENSDARG00000063056	tulp4b	-7.56569	0.00111139	0.0490771	Down	-40
MSTRG.24898.2	4.51515	1.18e-11	7.89e-09	Up	ENSDART00000065006	ENSDARG00000094792	twf2a	3.059	0.000238698	0.0162347	Up	-41.8
MSTRG.24898.2	4.51515	1.18e-11	7.89e-09	Up	ENSDART00000171795	ENSDARG00000011740	u2af2b	2.0396	0.000225011	0.0155752	Up	-45.1
MSTRG.24898.2	4.51515	1.18e-11	7.89e-09	Up	ENSDART00000090534	ENSDARG00000062518	ulk1a	-1.74602	6.03e-05	0.00600078	Down	-42.6
MSTRG.24898.2	4.51515	1.18e-11	7.89e-09	Up	ENSDART00000168010	ENSDARG00000103643	unc45a	12.6057	0.000100062	0.00869341	Up	-46.5
MSTRG.24898.2	4.51515	1.18e-11	7.89e-09	Up	ENSDART00000161180	ENSDARG00000103643	unc45a	-13.0263	2.64e-08	9.78e-06	Down	-46.5
MSTRG.24898.2	4.51515	1.18e-11	7.89e-09	Up	ENSDART00000163471	ENSDARG00000100719	urah	7.77802	6.83e-07	0.000158943	Up	-44.4
MSTRG.24898.2	4.51515	1.18e-11	7.89e-09	Up	ENSDART00000172461	ENSDARG00000100719	urah	2.68169	0.000680575	0.0346349	Up	-44.4
MSTRG.24898.2	4.51515	1.18e-11	7.89e-09	Up	ENSDART00000121791	ENSDARG00000051876	ush1c	2.50425	6.69e-05	0.00651416	Up	-40.3
MSTRG.24898.2	4.51515	1.18e-11	7.89e-09	Up	ENSDART00000161906	ENSDARG00000098805	vwa11	1.91012	0.000326399	0.0201961	Up	-41.5
MSTRG.24898.2	4.51515	1.18e-11	7.89e-09	Up	ENSDART00000166912	ENSDARG00000098805	vwa11	3.96425	0.000150045	0.0116585	Up	-40.6
MSTRG.24898.2	4.51515	1.18e-11	7.89e-09	Up	ENSDART00000130809	ENSDARG00000007755	wdr61	4.85599	1.42e-14	2.33e-11	Up	-43.4
MSTRG.24898.2	4.51515	1.18e-11	7.89e-09	Up	ENSDART00000059974	ENSDARG00000040925	wnt10b	-3.57401	0.000824271	0.0394546	Down	-46.4
MSTRG.24898.2	4.51515	1.18e-11	7.89e-09	Up	ENSDART00000153524	ENSDARG00000038283	wnt6a	2.86886	4.14e-06	0.000723941	Up	-40.7
MSTRG.24898.2	4.51515	1.18e-11	7.89e-09	Up	ENSDART00000160365	ENSDARG00000010281	xpo4	6.46837	1.56e-05	0.00207104	Up	-43.06
MSTRG.24898.2	4.51515	1.18e-11	7.89e-09	Up	ENSDART00000098914	ENSDARG00000068401	yap1	-1.4578	7.7e-05	0.0071247	Down	-40.3
MSTRG.24898.2	4.51515	1.18e-11	7.89e-09	Up	ENSDART00000162755	ENSDARG00000105123	zer1	10.8838	0.000287267	0.0184033	Up	-40.9
MSTRG.24898.2	4.51515	1.18e-11	7.89e-09	Up	ENSDART00000167440	ENSDARG00000103057	zfhx3	-1.91739	1.8e-06	0.000363232	Down	-41.5
MSTRG.24898.2	4.51515	1.18e-11	7.89e-09	Up	ENSDART00000014168	ENSDARG00000021443	zfp36l1b	-1.6095	1.21e-05	0.00168743	Down	-42
MSTRG.24898.2	4.51515	1.18e-11	7.89e-09	Up	ENSDART00000142674	ENSDARG00000021806	zfp36l2	-1.87956	5.3e-05	0.0054672	Down	-45.2
MSTRG.24898.2	4.51515	1.18e-11	7.89e-09	Up	ENSDART00000128831	ENSDARG00000033738	zgc:153867	-1.92793	5.57e-06	0.00092595	Down	-41.3
MSTRG.24898.2	4.51515	1.18e-11	7.89e-09	Up	ENSDART00000125126	ENSDARG00000059919	zgc:162613	9.27839	1.49e-05	0.001995	Up	-41.5
MSTRG.24898.2	4.51515	1.18e-11	7.89e-09	Up	ENSDART00000173696	ENSDARG00000103845	zgc:55733	-4.29143	0.000187443	0.0137833	Down	-42
MSTRG.24898.2	4.51515	1.18e-11	7.89e-09	Up	ENSDART00000106198	ENSDARG00000071697	zgc:66433	-3.66344	4.55e-06	0.000780353	Down	-40.5
MSTRG.24898.2	4.51515	1.18e-11	7.89e-09	Up	ENSDART00000002892	ENSDARG00000005549	znf710b	-3.15757	0.00012752	0.0104864	Down	-42.5
MSTRG.2629.2	6.89126	1.23e-17	8.23e-14	Up	ENSDART00000151081	ENSDARG00000019191	2017-09-12	1.57325	0.000153257	0.01182	Up	-44.7
MSTRG.2629.2	6.89126	1.23e-17	8.23e-14	Up	ENSDART00000078886	ENSDARG00000008835	NA	4.72054	0.000275567	0.0178338	Up	-43.8
MSTRG.2629.2	6.89126	1.23e-17	8.23e-14	Up	ENSDART00000021693	ENSDARG00000009026	NA	2.28734	0.00058996	0.0314757	Up	-44.4
MSTRG.2629.2	6.89126	1.23e-17	8.23e-14	Up	ENSDART00000014606	ENSDARG00000023916	NA	-1.6821	7.46e-05	0.00697085	Down	-41.9
MSTRG.2629.2	6.89126	1.23e-17	8.23e-14	Up	ENSDART00000172428	ENSDARG00000100022	NA	-2.62272	1.3e-09	7.24e-07	Down	-48.6
MSTRG.2629.2	6.89126	1.23e-17	8.23e-14	Up	ENSDART00000018205	ENSDARG00000079802	aanat2	1.68953	2.63e-05	0.00310408	Up	-44.5
MSTRG.2629.2	6.89126	1.23e-17	8.23e-14	Up	ENSDART00000171682	ENSDARG00000104442	aatkb	1.68012	1.44e-05	0.00195076	Up	-41
MSTRG.2629.2	6.89126	1.23e-17	8.23e-14	Up	ENSDART00000173388	ENSDARG00000105403	abcc6b.1	1.33953	0.000810103	0.0389971	Up	-46.5
MSTRG.2629.2	6.89126	1.23e-17	8.23e-14	Up	ENSDART00000138548	ENSDARG00000013841	abl2	2.7315	7.66e-09	3.3e-06	Up	-49
MSTRG.2629.2	6.89126	1.23e-17	8.23e-14	Up	ENSDART00000089113	ENSDARG00000062000	abtb2b	-2.01447	0.00101758	0.046016	Down	-48.7
MSTRG.2629.2	6.89126	1.23e-17	8.23e-14	Up	ENSDART00000173709	ENSDARG00000078055	acd	7.47933	0.000549754	0.0298007	Up	-43.3
MSTRG.2629.2	6.89126	1.23e-17	8.23e-14	Up	ENSDART00000125122	ENSDARG00000037781	acss2	3.02707	0.000435096	0.0251721	Up	-40.8
MSTRG.2629.2	6.89126	1.23e-17	8.23e-14	Up	ENSDART00000148290	ENSDARG00000037870	actb2	-4.47006	9.13e-05	0.00810892	Down	-51.4
MSTRG.2629.2	6.89126	1.23e-17	8.23e-14	Up	ENSDART00000141737	ENSDARG00000037870	actb2	1.51498	4.5e-05	0.00482893	Up	-51.4
MSTRG.2629.2	6.89126	1.23e-17	8.23e-14	Up	ENSDART00000109883	ENSDARG00000079111	ACTC1 (1 of many)	6.41178	0.000912814	0.0426979	Up	-42.4
MSTRG.2629.2	6.89126	1.23e-17	8.23e-14	Up	ENSDART00000158825	ENSDARG00000099197	actc1b	-4.91726	0.00111112	0.0490771	Down	-42.4
MSTRG.2629.2	6.89126	1.23e-17	8.23e-14	Up	ENSDART00000144931	ENSDARG00000070076	actr2b	-4.00273	0.000800728	0.0387296	Down	-40.5
MSTRG.2629.2	6.89126	1.23e-17	8.23e-14	Up	ENSDART00000023094	ENSDARG00000018968	acvr1ba	1.26369	0.000411155	0.0240891	Up	-48.2
MSTRG.2629.2	6.89126	1.23e-17	8.23e-14	Up	ENSDART00000043462	ENSDARG00000018179	acvrl1	-5.41559	1.58e-06	0.000331855	Down	-43.5
MSTRG.2629.2	6.89126	1.23e-17	8.23e-14	Up	ENSDART00000056151	ENSDARG00000038475	acy1	-3.24137	0.0010135	0.0459135	Down	-42.5
MSTRG.2629.2	6.89126	1.23e-17	8.23e-14	Up	ENSDART00000170892	ENSDARG00000015502	adam10b	-11.3048	3.89e-07	9.76e-05	Down	-51.8
MSTRG.2629.2	6.89126	1.23e-17	8.23e-14	Up	ENSDART00000052750	ENSDARG00000027903	adamtsl3	-2.29143	0.000646968	0.0335986	Down	-41.7
MSTRG.2629.2	6.89126	1.23e-17	8.23e-14	Up	ENSDART00000073910	ENSDARG00000052118	ADAMTSL5	-1.40024	0.000541024	0.029485	Down	-42.6
MSTRG.2629.2	6.89126	1.23e-17	8.23e-14	Up	ENSDART00000004721	ENSDARG00000020123	adck3	10.3902	5.02e-15	8.78e-12	Up	-41.3
MSTRG.2629.2	6.89126	1.23e-17	8.23e-14	Up	ENSDART00000168086	ENSDARG00000075133	adgrb1a	-4.71086	0.000330471	0.0203983	Down	-42.9
MSTRG.2629.2	6.89126	1.23e-17	8.23e-14	Up	ENSDART00000112003	ENSDARG00000075133	adgrb1a	-2.79119	4.99e-07	0.000122816	Down	-46.2
MSTRG.2629.2	6.89126	1.23e-17	8.23e-14	Up	ENSDART00000161039	ENSDARG00000104083	adgre5b.2	-1.96285	0.000258123	0.0171311	Down	-43.1
MSTRG.2629.2	6.89126	1.23e-17	8.23e-14	Up	ENSDART00000146871	ENSDARG00000061121	adgrl3.1	-9.6689	0.000449302	0.0256655	Down	-53.92
MSTRG.2629.2	6.89126	1.23e-17	8.23e-14	Up	ENSDART00000131976	ENSDARG00000002912	adipor1a	1.5024	7.91e-05	0.00729588	Up	-50.4
MSTRG.2629.2	6.89126	1.23e-17	8.23e-14	Up	ENSDART00000082761	ENSDARG00000002912	adipor1a	8.60182	5.01e-05	0.00520612	Up	-50.4
MSTRG.2629.2	6.89126	1.23e-17	8.23e-14	Up	ENSDART00000022668	ENSDARG00000006060	aim1b	-1.7398	0.00108658	0.048318	Down	-47.4
MSTRG.2629.2	6.89126	1.23e-17	8.23e-14	Up	ENSDART00000079317	ENSDARG00000056784	aire	6.88786	4.85e-05	0.00507316	Up	-44.4
MSTRG.2629.2	6.89126	1.23e-17	8.23e-14	Up	ENSDART00000169006	ENSDARG00000005926	ak2	1.4688	0.000304268	0.0191607	Up	-41.3
MSTRG.2629.2	6.89126	1.23e-17	8.23e-14	Up	ENSDART00000016808	ENSDARG00000089924	aldh2.1	-1.94769	0.000375767	0.0224566	Down	-42.2
MSTRG.2629.2	6.89126	1.23e-17	8.23e-14	Up	ENSDART00000101126	ENSDARG00000069463	alox12	1.66902	4.44e-05	0.0047828	Up	-42
MSTRG.2629.2	6.89126	1.23e-17	8.23e-14	Up	ENSDART00000135135	ENSDARG00000015546	alpl	6.25941	0.000613212	0.0323751	Up	-41.3
MSTRG.2629.2	6.89126	1.23e-17	8.23e-14	Up	ENSDART00000141096	ENSDARG00000078335	amot	-1.7972	0.000755858	0.0373413	Down	-42
MSTRG.2629.2	6.89126	1.23e-17	8.23e-14	Up	ENSDART00000011704	ENSDARG00000010862	amt	9.70995	0.000712407	0.0357882	Up	-40.1
MSTRG.2629.2	6.89126	1.23e-17	8.23e-14	Up	ENSDART00000043713	ENSDARG00000030364	angpt1	-1.77198	0.000224298	0.0155682	Down	-43
MSTRG.2629.2	6.89126	1.23e-17	8.23e-14	Up	ENSDART00000143662	ENSDARG00000055638	ankrd33aa	4.43697	3.25e-07	8.55e-05	Up	-46.2
MSTRG.2629.2	6.89126	1.23e-17	8.23e-14	Up	ENSDART00000142768	ENSDARG00000026028	ankrd44	7.25282	0.000475892	0.0268585	Up	-44.1
MSTRG.2629.2	6.89126	1.23e-17	8.23e-14	Up	ENSDART00000003736	ENSDARG00000004932	anos1b	3.68137	5.44e-07	0.000130183	Up	-42.3
MSTRG.2629.2	6.89126	1.23e-17	8.23e-14	Up	ENSDART00000161043	ENSDARG00000026726	anxa1a	-7.3223	5.78e-06	0.000951626	Down	-46.1
MSTRG.2629.2	6.89126	1.23e-17	8.23e-14	Up	ENSDART00000169622	ENSDARG00000105296	AP3B2	1.617	0.000470862	0.0266335	Up	-41.8
MSTRG.2629.2	6.89126	1.23e-17	8.23e-14	Up	ENSDART00000076409	ENSDARG00000054220	ap4s1	-2.26605	0.000659286	0.0339602	Down	-45.5
MSTRG.2629.2	6.89126	1.23e-17	8.23e-14	Up	ENSDART00000112226	ENSDARG00000075557	apcdd1l	3.26108	2.68e-06	0.000505381	Up	-42.1
MSTRG.2629.2	6.89126	1.23e-17	8.23e-14	Up	ENSDART00000171860	ENSDARG00000003132	apip	11.103	0.000245633	0.0165708	Up	-42.7
MSTRG.2629.2	6.89126	1.23e-17	8.23e-14	Up	ENSDART00000133353	ENSDARG00000022767	apobb.1	1.9091	0.00101145	0.0458753	Up	-45
MSTRG.2629.2	6.89126	1.23e-17	8.23e-14	Up	ENSDART00000114293	ENSDARG00000076853	areg	6.4986	0.000933073	0.0433934	Up	-41.9
MSTRG.2629.2	6.89126	1.23e-17	8.23e-14	Up	ENSDART00000158440	ENSDARG00000026482	arhgap12b	-6.28514	0.00112385	0.0494585	Down	-40.5
MSTRG.2629.2	6.89126	1.23e-17	8.23e-14	Up	ENSDART00000161893	ENSDARG00000093708	arhgap20b	-3.37983	4.65e-06	0.000792167	Down	-40.3
MSTRG.2629.2	6.89126	1.23e-17	8.23e-14	Up	ENSDART00000172124	ENSDARG00000100973	arhgap24	-8.70253	0.00113024	0.0496502	Down	-42.8
MSTRG.2629.2	6.89126	1.23e-17	8.23e-14	Up	ENSDART00000165831	ENSDARG00000004034	arhgdig	7.42383	0.00097017	0.0447089	Up	-41.3
MSTRG.2629.2	6.89126	1.23e-17	8.23e-14	Up	ENSDART00000086001	ENSDARG00000060775	arl10	4.17712	1.02e-12	1.3e-09	Up	-42.4
MSTRG.2629.2	6.89126	1.23e-17	8.23e-14	Up	ENSDART00000137944	ENSDARG00000056468	asb16	7.04669	2.58e-05	0.00306095	Up	-43
MSTRG.2629.2	6.89126	1.23e-17	8.23e-14	Up	ENSDART00000022307	ENSDARG00000016706	atic	2.02624	5.35e-07	0.000129352	Up	-43.5
MSTRG.2629.2	6.89126	1.23e-17	8.23e-14	Up	ENSDART00000136074	ENSDARG00000004396	b3gnt5b	2.51596	0.000162756	0.0123622	Up	-43.5
MSTRG.2629.2	6.89126	1.23e-17	8.23e-14	Up	ENSDART00000162930	ENSDARG00000103739	BAHCC1 (1 of many)	-1.52609	0.00075657	0.0373413	Down	-44.8
MSTRG.2629.2	6.89126	1.23e-17	8.23e-14	Up	ENSDART00000101957	ENSDARG00000031119	baiap2l1b	-2.84093	1.97e-05	0.00249441	Down	-40.1
MSTRG.2629.2	6.89126	1.23e-17	8.23e-14	Up	ENSDART00000074597	ENSDARG00000052696	bdh2	-2.17427	0.000553578	0.0299759	Down	-42.9
MSTRG.2629.2	6.89126	1.23e-17	8.23e-14	Up	ENSDART00000130172	ENSDARG00000054154	bms1	-7.06204	3.1e-05	0.00358435	Down	-40.6
MSTRG.2629.2	6.89126	1.23e-17	8.23e-14	Up	ENSDART00000109601	ENSDARG00000077361	bptf	2.12248	2.49e-05	0.00299755	Up	-42.8
MSTRG.2629.2	6.89126	1.23e-17	8.23e-14	Up	ENSDART00000056671	ENSDARG00000014302	brinp2	-2.54165	0.000255365	0.0170259	Down	-43.8
MSTRG.2629.2	6.89126	1.23e-17	8.23e-14	Up	ENSDART00000133224	ENSDARG00000014302	brinp2	-10.0697	1.68e-06	0.000345071	Down	-43.8
MSTRG.2629.2	6.89126	1.23e-17	8.23e-14	Up	ENSDART00000154812	ENSDARG00000074747	brwd1	7.76399	6.72e-06	0.00105926	Up	-40.4
MSTRG.2629.2	6.89126	1.23e-17	8.23e-14	Up	ENSDART00000147157	ENSDARG00000035540	brwd3	11.6395	2.53e-07	6.95e-05	Up	-42.1
MSTRG.2629.2	6.89126	1.23e-17	8.23e-14	Up	ENSDART00000092250	ENSDARG00000063255	btbd11a	-3.60679	3.19e-16	6.23e-13	Down	-49.6
MSTRG.2629.2	6.89126	1.23e-17	8.23e-14	Up	ENSDART00000159024	ENSDARG00000099138	btr29	-2.44367	0.000112824	0.00954079	Down	-41.7
MSTRG.2629.2	6.89126	1.23e-17	8.23e-14	Up	ENSDART00000081422	ENSDARG00000058548	bves	7.08544	4.76e-05	0.00501369	Up	-41.3
MSTRG.2629.2	6.89126	1.23e-17	8.23e-14	Up	ENSDART00000055035	ENSDARG00000053454	CABZ01012082.1	-3.06122	1.33e-06	0.000286368	Down	-42.6
MSTRG.2629.2	6.89126	1.23e-17	8.23e-14	Up	ENSDART00000163976	ENSDARG00000105285	CABZ01069287.1	-1.51704	9.62e-05	0.00841523	Down	-51.4
MSTRG.2629.2	6.89126	1.23e-17	8.23e-14	Up	ENSDART00000121614	ENSDARG00000090381	CABZ01072157.1	-6.76367	0.000226505	0.0156359	Down	-42.8
MSTRG.2629.2	6.89126	1.23e-17	8.23e-14	Up	ENSDART00000016102	ENSDARG00000010729	CABZ01073795.1	-4.71971	2.93e-11	2.52e-08	Down	-43.5
MSTRG.2629.2	6.89126	1.23e-17	8.23e-14	Up	ENSDART00000008398	ENSDARG00000006544	CABZ01084570.1	4.1552	0.000206096	0.0147605	Up	-43.9
MSTRG.2629.2	6.89126	1.23e-17	8.23e-14	Up	ENSDART00000159240	ENSDARG00000101256	CABZ01085052.1	-2.27621	1.44e-09	7.95e-07	Down	-45.5
MSTRG.2629.2	6.89126	1.23e-17	8.23e-14	Up	ENSDART00000160324	ENSDARG00000099648	CABZ01102047.1	-2.81619	0.000927289	0.043164	Down	-45.3
MSTRG.2629.2	6.89126	1.23e-17	8.23e-14	Up	ENSDART00000153988	ENSDARG00000061590	cachd1	-1.83865	6.21e-06	0.00100016	Down	-41.2
MSTRG.2629.2	6.89126	1.23e-17	8.23e-14	Up	ENSDART00000168288	ENSDARG00000102773	cacna1da	-8.39153	8.21e-05	0.00748685	Down	-44.8
MSTRG.2629.2	6.89126	1.23e-17	8.23e-14	Up	ENSDART00000171235	ENSDARG00000045676	calua	2.15803	0.00102555	0.0461522	Up	-40.7
MSTRG.2629.2	6.89126	1.23e-17	8.23e-14	Up	ENSDART00000142259	ENSDARG00000043010	camk2d1	7.68978	0.000654462	0.0338492	Up	-42.4
MSTRG.2629.2	6.89126	1.23e-17	8.23e-14	Up	ENSDART00000040049	ENSDARG00000014273	camk2d2	8.67462	4.36e-05	0.00471177	Up	-41.9
MSTRG.2629.2	6.89126	1.23e-17	8.23e-14	Up	ENSDART00000172053	ENSDARG00000099672	capgb	3.7415	0.000481468	0.0270829	Up	-43.7
MSTRG.2629.2	6.89126	1.23e-17	8.23e-14	Up	ENSDART00000083351	ENSDARG00000034211	capn2l	4.76557	1.27e-09	7.18e-07	Up	-49.4
MSTRG.2629.2	6.89126	1.23e-17	8.23e-14	Up	ENSDART00000144150	ENSDARG00000059809	caska	-7.76439	0.000304378	0.0191607	Down	-42.3
MSTRG.2629.2	6.89126	1.23e-17	8.23e-14	Up	ENSDART00000040843	ENSDARG00000059809	caska	-3.77134	0.00018478	0.0136667	Down	-42.3
MSTRG.2629.2	6.89126	1.23e-17	8.23e-14	Up	ENSDART00000021009	ENSDARG00000079012	CBFA2T3	-2.17932	0.000448906	0.0256655	Down	-40.1
MSTRG.2629.2	6.89126	1.23e-17	8.23e-14	Up	ENSDART00000137508	ENSDARG00000015199	cblb	8.81504	4.74e-09	2.19e-06	Up	-43.2
MSTRG.2629.2	6.89126	1.23e-17	8.23e-14	Up	ENSDART00000015834	ENSDARG00000015222	cbll1	-8.6147	4.76e-05	0.00501369	Down	-45
MSTRG.2629.2	6.89126	1.23e-17	8.23e-14	Up	ENSDART00000168644	ENSDARG00000099445	cc2d1b	-10.1764	0.000302187	0.0190759	Down	-40.6
MSTRG.2629.2	6.89126	1.23e-17	8.23e-14	Up	ENSDART00000144175	ENSDARG00000057921	ccdc136b	-1.81649	8.34e-05	0.00757395	Down	-44
MSTRG.2629.2	6.89126	1.23e-17	8.23e-14	Up	ENSDART00000036153	ENSDARG00000026052	ccdc3a	-1.9113	0.000179276	0.0133374	Down	-41.5
MSTRG.2629.2	6.89126	1.23e-17	8.23e-14	Up	ENSDART00000075137	ENSDARG00000068214	ccni	4.44912	0.000579564	0.0311572	Up	-46
MSTRG.2629.2	6.89126	1.23e-17	8.23e-14	Up	ENSDART00000140115	ENSDARG00000075919	ccser1	-8.2517	3.3e-05	0.00378013	Down	-41.6
MSTRG.2629.2	6.89126	1.23e-17	8.23e-14	Up	ENSDART00000164027	ENSDARG00000042319	cdca4	4.82537	0.000804944	0.0388964	Up	-40.6
MSTRG.2629.2	6.89126	1.23e-17	8.23e-14	Up	ENSDART00000170165	ENSDARG00000102407	cep97	3.02113	0.000844821	0.0400978	Up	-49.6
MSTRG.2629.2	6.89126	1.23e-17	8.23e-14	Up	ENSDART00000003748	ENSDARG00000018281	cfap161	-3.47523	0.000731623	0.0364693	Down	-41.4
MSTRG.2629.2	6.89126	1.23e-17	8.23e-14	Up	ENSDART00000156717	ENSDARG00000021405	chd3	-1.40614	0.000350287	0.021234	Down	-44.9
MSTRG.2629.2	6.89126	1.23e-17	8.23e-14	Up	ENSDART00000154251	ENSDARG00000071091	chrm3a	6.57556	0.000216743	0.0152315	Up	-43.9
MSTRG.2629.2	6.89126	1.23e-17	8.23e-14	Up	ENSDART00000114448	ENSDARG00000074560	CHST8	6.36666	0.00113424	0.0497579	Up	-43.7
MSTRG.2629.2	6.89126	1.23e-17	8.23e-14	Up	ENSDART00000061430	ENSDARG00000013687	cilp2	4.34657	2.05e-14	3.15e-11	Up	-46.2
MSTRG.2629.2	6.89126	1.23e-17	8.23e-14	Up	ENSDART00000132684	ENSDARG00000013687	cilp2	13.1719	2.67e-38	3.39e-34	Up	-46.2
MSTRG.2629.2	6.89126	1.23e-17	8.23e-14	Up	ENSDART00000105405	ENSDARG00000013351	cirbpb	1.63669	4.98e-05	0.00519263	Up	-44.1
MSTRG.2629.2	6.89126	1.23e-17	8.23e-14	Up	ENSDART00000138242	ENSDARG00000014059	cldn5b	4.03335	2.83e-06	0.000530086	Up	-44.6
MSTRG.2629.2	6.89126	1.23e-17	8.23e-14	Up	ENSDART00000076850	ENSDARG00000054616	cldni	1.38253	0.000144984	0.0113873	Up	-44.4
MSTRG.2629.2	6.89126	1.23e-17	8.23e-14	Up	ENSDART00000131951	ENSDARG00000020679	clpp	5.56357	0.000577132	0.0311185	Up	-40.7
MSTRG.2629.2	6.89126	1.23e-17	8.23e-14	Up	ENSDART00000164834	ENSDARG00000100436	CNGA2 (1 of many)	2.49475	4.52e-05	0.0048403	Up	-40.9
MSTRG.2629.2	6.89126	1.23e-17	8.23e-14	Up	ENSDART00000050018	ENSDARG00000032932	cnksr1	-2.74317	1.73e-06	0.000350201	Down	-43.9
MSTRG.2629.2	6.89126	1.23e-17	8.23e-14	Up	ENSDART00000091021	ENSDARG00000054753	col10a1a	9.15541	4.67e-10	3.08e-07	Up	-43.5
MSTRG.2629.2	6.89126	1.23e-17	8.23e-14	Up	ENSDART00000049589	ENSDARG00000009014	col11a1b	2.99137	3.83e-07	9.67e-05	Up	-47.5
MSTRG.2629.2	6.89126	1.23e-17	8.23e-14	Up	ENSDART00000105754	ENSDARG00000012422	col11a2	3.96471	0.00029707	0.0188764	Up	-51.7
MSTRG.2629.2	6.89126	1.23e-17	8.23e-14	Up	ENSDART00000154728	ENSDARG00000078322	col12a1a	1.22994	0.000876084	0.0412345	Up	-48.2
MSTRG.2629.2	6.89126	1.23e-17	8.23e-14	Up	ENSDART00000097295	ENSDARG00000036558	col18a1	1.62666	1.9e-05	0.00242682	Up	-51.5
MSTRG.2629.2	6.89126	1.23e-17	8.23e-14	Up	ENSDART00000145979	ENSDARG00000076163	col19a1	1.81688	2.05e-05	0.00258304	Up	-40.6
MSTRG.2629.2	6.89126	1.23e-17	8.23e-14	Up	ENSDART00000042990	ENSDARG00000020007	col1a2	-11.9135	7.19e-06	0.00112445	Down	-47.9
MSTRG.2629.2	6.89126	1.23e-17	8.23e-14	Up	ENSDART00000029343	ENSDARG00000025320	COL21A1	1.7689	2.18e-05	0.00269205	Up	-45.7
MSTRG.2629.2	6.89126	1.23e-17	8.23e-14	Up	ENSDART00000079034	ENSDARG00000079330	COL26A1	1.23963	0.000785983	0.0382994	Up	-44.5
MSTRG.2629.2	6.89126	1.23e-17	8.23e-14	Up	ENSDART00000172078	ENSDARG00000100781	COL28A1 (1 of many)	-2.48757	6.17e-05	0.00612883	Down	-48.4
MSTRG.2629.2	6.89126	1.23e-17	8.23e-14	Up	ENSDART00000168262	ENSDARG00000087087	col28a1b	-1.72549	7.68e-05	0.0071247	Down	-45.2
MSTRG.2629.2	6.89126	1.23e-17	8.23e-14	Up	ENSDART00000035299	ENSDARG00000024325	col4a3bpa	10.8587	0.000291506	0.0186277	Up	-42.9
MSTRG.2629.2	6.89126	1.23e-17	8.23e-14	Up	ENSDART00000144744	ENSDARG00000031678	col5a2a	1.36181	0.000222843	0.0155486	Up	-44.8
MSTRG.2629.2	6.89126	1.23e-17	8.23e-14	Up	ENSDART00000087597	ENSDARG00000061436	col6a2	-2.15447	8.23e-06	0.00123935	Down	-40.7
MSTRG.2629.2	6.89126	1.23e-17	8.23e-14	Up	ENSDART00000140346	ENSDARG00000095915	col6a3	-2.19544	2.28e-08	8.58e-06	Down	-40.3
MSTRG.2629.2	6.89126	1.23e-17	8.23e-14	Up	ENSDART00000102981	ENSDARG00000077403	col8a1a	3.52661	0.000731715	0.0364693	Up	-45.9
MSTRG.2629.2	6.89126	1.23e-17	8.23e-14	Up	ENSDART00000136811	ENSDARG00000060893	col8a2	2.61455	2.72e-08	1e-05	Up	-45.7
MSTRG.2629.2	6.89126	1.23e-17	8.23e-14	Up	ENSDART00000055139	ENSDARG00000037845	col9a3	4.28794	9.19e-06	0.0013551	Up	-44.3
MSTRG.2629.2	6.89126	1.23e-17	8.23e-14	Up	ENSDART00000130070	ENSDARG00000061140	colec12	-1.50687	6.34e-05	0.00623761	Down	-41.5
MSTRG.2629.2	6.89126	1.23e-17	8.23e-14	Up	ENSDART00000033702	ENSDARG00000025679	comtb	1.54911	0.000240953	0.0163007	Up	-49.4
MSTRG.2629.2	6.89126	1.23e-17	8.23e-14	Up	ENSDART00000134893	ENSDARG00000056530	cpamd8	3.82239	0.000207398	0.0147909	Up	-40.8
MSTRG.2629.2	6.89126	1.23e-17	8.23e-14	Up	ENSDART00000079046	ENSDARG00000056530	cpamd8	3.01713	5.86e-12	5.83e-09	Up	-40.8
MSTRG.2629.2	6.89126	1.23e-17	8.23e-14	Up	ENSDART00000164113	ENSDARG00000045932	cpeb1a	1.76106	7.43e-06	0.00115024	Up	-44.3
MSTRG.2629.2	6.89126	1.23e-17	8.23e-14	Up	ENSDART00000067251	ENSDARG00000045747	cped1	2.93948	1.69e-05	0.00221016	Up	-46.2
MSTRG.2629.2	6.89126	1.23e-17	8.23e-14	Up	ENSDART00000130940	ENSDARG00000088069	CR759879.1	-7.60742	0.00027069	0.0175855	Down	-42.7
MSTRG.2629.2	6.89126	1.23e-17	8.23e-14	Up	ENSDART00000064468	ENSDARG00000056742	crmp1	-3.29528	9.11e-06	0.0013514	Down	-41.3
MSTRG.2629.2	6.89126	1.23e-17	8.23e-14	Up	ENSDART00000160866	ENSDARG00000102403	cry2	1.43655	8.81e-05	0.00792369	Up	-40.5
MSTRG.2629.2	6.89126	1.23e-17	8.23e-14	Up	ENSDART00000059322	ENSDARG00000040535	CSGALNACT1 (1 of many)	3.87644	5.36e-05	0.0054962	Up	-46.2
MSTRG.2629.2	6.89126	1.23e-17	8.23e-14	Up	ENSDART00000167097	ENSDARG00000005458	csnk1g2a	-8.60142	1.5e-05	0.00200308	Down	-47.8
MSTRG.2629.2	6.89126	1.23e-17	8.23e-14	Up	ENSDART00000148827	ENSDARG00000044062	ctbp2a	2.84617	0.000415675	0.0243259	Up	-41.5
MSTRG.2629.2	6.89126	1.23e-17	8.23e-14	Up	ENSDART00000145670	ENSDARG00000062116	ctdsplb	-6.12151	0.000597167	0.0317268	Down	-45.9
MSTRG.2629.2	6.89126	1.23e-17	8.23e-14	Up	ENSDART00000148379	ENSDARG00000014571	ctnnb1	2.27803	7.05e-05	0.00676322	Up	-42.2
MSTRG.2629.2	6.89126	1.23e-17	8.23e-14	Up	ENSDART00000167505	ENSDARG00000014571	ctnnb1	2.39928	5.91e-05	0.00591113	Up	-50.6
MSTRG.2629.2	6.89126	1.23e-17	8.23e-14	Up	ENSDART00000081675	ENSDARG00000023472	ctnnb2	-14.7843	2.19e-05	0.00270008	Down	-40.1
MSTRG.2629.2	6.89126	1.23e-17	8.23e-14	Up	ENSDART00000122166	ENSDARG00000086355	CU929144.1	-6.34846	0.000787335	0.0382994	Down	-42.8
MSTRG.2629.2	6.89126	1.23e-17	8.23e-14	Up	ENSDART00000111598	ENSDARG00000075045	cxcl18b	3.77208	1.59e-09	8.67e-07	Up	-42.4
MSTRG.2629.2	6.89126	1.23e-17	8.23e-14	Up	ENSDART00000171984	ENSDARG00000102776	cxcl19	2.11654	3.55e-08	1.27e-05	Up	-47.4
MSTRG.2629.2	6.89126	1.23e-17	8.23e-14	Up	ENSDART00000122199	ENSDARG00000044345	cyfip1	7.76659	0.000297257	0.0188764	Up	-49.1
MSTRG.2629.2	6.89126	1.23e-17	8.23e-14	Up	ENSDART00000110347	ENSDARG00000077121	cyp26b1	1.332	0.000233044	0.0159571	Up	-41.3
MSTRG.2629.2	6.89126	1.23e-17	8.23e-14	Up	ENSDART00000036631	ENSDARG00000023062	cyr61	1.36434	0.000442557	0.0254009	Up	-47
MSTRG.2629.2	6.89126	1.23e-17	8.23e-14	Up	ENSDART00000152290	ENSDARG00000009689	daam1b	2.2305	2.58e-06	0.00048832	Up	-45
MSTRG.2629.2	6.89126	1.23e-17	8.23e-14	Up	ENSDART00000133504	ENSDARG00000075110	dab2ipb	-2.25419	4.27e-05	0.00465475	Down	-45.9
MSTRG.2629.2	6.89126	1.23e-17	8.23e-14	Up	ENSDART00000046283	ENSDARG00000034785	dachb	-1.90749	2.71e-05	0.00318465	Down	-42.5
MSTRG.2629.2	6.89126	1.23e-17	8.23e-14	Up	ENSDART00000142790	ENSDARG00000021462	daw1	6.38243	0.000860232	0.0406392	Up	-43.6
MSTRG.2629.2	6.89126	1.23e-17	8.23e-14	Up	ENSDART00000129663	ENSDARG00000070846	dazap1	3.66482	0.000212674	0.0150287	Up	-46.3
MSTRG.2629.2	6.89126	1.23e-17	8.23e-14	Up	ENSDART00000111161	ENSDARG00000074431	ddb1	9.07849	6.2e-05	0.00612883	Up	-45.8
MSTRG.2629.2	6.89126	1.23e-17	8.23e-14	Up	ENSDART00000127374	ENSDARG00000086808	ddhd1a	1.50347	7.35e-05	0.00691754	Up	-48.9
MSTRG.2629.2	6.89126	1.23e-17	8.23e-14	Up	ENSDART00000148492	ENSDARG00000061865	ddx10	6.83161	8.95e-05	0.00796448	Up	-40.2
MSTRG.2629.2	6.89126	1.23e-17	8.23e-14	Up	ENSDART00000154647	ENSDARG00000005774	ddx3b	2.9967	6.23e-10	3.86e-07	Up	-44.2
MSTRG.2629.2	6.89126	1.23e-17	8.23e-14	Up	ENSDART00000170285	ENSDARG00000068208	def8	-1.48699	0.000987989	0.045133	Down	-40.8
MSTRG.2629.2	6.89126	1.23e-17	8.23e-14	Up	ENSDART00000159705	ENSDARG00000005500	dgcr6	-5.95071	9.96e-10	5.87e-07	Down	-40.1
MSTRG.2629.2	6.89126	1.23e-17	8.23e-14	Up	ENSDART00000092679	ENSDARG00000063419	DHX35	2.57006	3.25e-05	0.00373636	Up	-47.5
MSTRG.2629.2	6.89126	1.23e-17	8.23e-14	Up	ENSDART00000115030	ENSDARG00000078058	dip2a	1.50232	7.57e-05	0.00704354	Up	-55.3
MSTRG.2629.2	6.89126	1.23e-17	8.23e-14	Up	ENSDART00000114098	ENSDARG00000076420	dkk2	3.39822	1.77e-06	0.000358641	Up	-40.15
MSTRG.2629.2	6.89126	1.23e-17	8.23e-14	Up	ENSDART00000111386	ENSDARG00000079964	dlx2a	6.50297	0.000299298	0.0189822	Up	-45.5
MSTRG.2629.2	6.89126	1.23e-17	8.23e-14	Up	ENSDART00000017191	ENSDARG00000014626	dlx3b	1.39705	0.000626262	0.0328597	Up	-40.9
MSTRG.2629.2	6.89126	1.23e-17	8.23e-14	Up	ENSDART00000026693	ENSDARG00000002510	dmbx1b	-4.37639	0.000239121	0.0162417	Down	-43.5
MSTRG.2629.2	6.89126	1.23e-17	8.23e-14	Up	ENSDART00000007013	ENSDARG00000008487	dmd	-8.06042	0.00099509	0.0453629	Down	-43.9
MSTRG.2629.2	6.89126	1.23e-17	8.23e-14	Up	ENSDART00000102903	ENSDARG00000008487	dmd	-1.27417	0.000371863	0.0222758	Down	-43.4
MSTRG.2629.2	6.89126	1.23e-17	8.23e-14	Up	ENSDART00000170290	ENSDARG00000008487	dmd	9.23375	0.00107379	0.0478329	Up	-43.2
MSTRG.2629.2	6.89126	1.23e-17	8.23e-14	Up	ENSDART00000149158	ENSDARG00000091293	dmxl2	-11.0087	3.99e-19	1.19e-15	Down	-43.1
MSTRG.2629.2	6.89126	1.23e-17	8.23e-14	Up	ENSDART00000024031	ENSDARG00000069937	dnm2a	-6.19956	0.000754869	0.03733	Down	-41.7
MSTRG.2629.2	6.89126	1.23e-17	8.23e-14	Up	ENSDART00000166121	ENSDARG00000062485	dock11	5.94023	0.000809351	0.0389971	Up	-44.2
MSTRG.2629.2	6.89126	1.23e-17	8.23e-14	Up	ENSDART00000010778	ENSDARG00000019962	dopey1	-11.9265	0.000139097	0.0111142	Down	-42.9
MSTRG.2629.2	6.89126	1.23e-17	8.23e-14	Up	ENSDART00000135990	ENSDARG00000077607	dus2	4.81648	0.000325405	0.0201592	Up	-43.8
MSTRG.2629.2	6.89126	1.23e-17	8.23e-14	Up	ENSDART00000167359	ENSDARG00000099889	DUSP27	2.48419	6.18e-09	2.71e-06	Up	-45.5
MSTRG.2629.2	6.89126	1.23e-17	8.23e-14	Up	ENSDART00000086409	ENSDARG00000060948	dync1i1	2.20185	2.54e-05	0.00302854	Up	-42.8
MSTRG.2629.2	6.89126	1.23e-17	8.23e-14	Up	ENSDART00000104744	ENSDARG00000071025	dytn	7.73681	0.000306574	0.0192512	Up	-43.9
MSTRG.2629.2	6.89126	1.23e-17	8.23e-14	Up	ENSDART00000105322	ENSDARG00000019834	edrf1	-2.13778	0.000180824	0.0134132	Down	-45.7
MSTRG.2629.2	6.89126	1.23e-17	8.23e-14	Up	ENSDART00000168634	ENSDARG00000019834	edrf1	7.20943	3.1e-18	7.86e-15	Up	-45.7
MSTRG.2629.2	6.89126	1.23e-17	8.23e-14	Up	ENSDART00000039129	ENSDARG00000020850	eef1a1l1	11.7734	1.78e-07	5.28e-05	Up	-47.1
MSTRG.2629.2	6.89126	1.23e-17	8.23e-14	Up	ENSDART00000145230	ENSDARG00000030053	eef1db	2.5035	0.000193653	0.014097	Up	-41.4
MSTRG.2629.2	6.89126	1.23e-17	8.23e-14	Up	ENSDART00000104933	ENSDARG00000071116	eepd1	2.97391	7.38e-06	0.00114917	Up	-40.8
MSTRG.2629.2	6.89126	1.23e-17	8.23e-14	Up	ENSDART00000002965	ENSDARG00000020759	ef1	14.3916	4.37e-48	2.22e-43	Up	-51.6
MSTRG.2629.2	6.89126	1.23e-17	8.23e-14	Up	ENSDART00000048968	ENSDARG00000029445	EIF1B	-11.7577	0.000152624	0.0118047	Down	-46.8
MSTRG.2629.2	6.89126	1.23e-17	8.23e-14	Up	ENSDART00000155106	ENSDARG00000097988	EIF3J (1 of many)	8.45044	0.000601896	0.0318987	Up	-42.1
MSTRG.2629.2	6.89126	1.23e-17	8.23e-14	Up	ENSDART00000145153	ENSDARG00000016177	eif4enif1	10.4779	0.000384632	0.0228177	Up	-42.9
MSTRG.2629.2	6.89126	1.23e-17	8.23e-14	Up	ENSDART00000111576	ENSDARG00000077215	eif4g3a	-3.99066	1.16e-05	0.00163999	Down	-40.7
MSTRG.2629.2	6.89126	1.23e-17	8.23e-14	Up	ENSDART00000145172	ENSDARG00000074331	eif4g3b	-11.7555	9.49e-05	0.00834084	Down	-43.6
MSTRG.2629.2	6.89126	1.23e-17	8.23e-14	Up	ENSDART00000132227	ENSDARG00000042252	eif4h	3.64498	0.000224603	0.0155682	Up	-41.1
MSTRG.2629.2	6.89126	1.23e-17	8.23e-14	Up	ENSDART00000161028	ENSDARG00000042252	eif4h	-3.68766	0.00110759	0.0490167	Down	-45
MSTRG.2629.2	6.89126	1.23e-17	8.23e-14	Up	ENSDART00000152342	ENSDARG00000003681	eif5	6.67387	0.00015506	0.0118683	Up	-42.9
MSTRG.2629.2	6.89126	1.23e-17	8.23e-14	Up	ENSDART00000082745	ENSDARG00000059485	EMB	7.53113	3.37e-06	0.00061427	Up	-41.3
MSTRG.2629.2	6.89126	1.23e-17	8.23e-14	Up	ENSDART00000109807	ENSDARG00000076299	EMILIN3	4.61426	0.000319742	0.0199056	Up	-44.5
MSTRG.2629.2	6.89126	1.23e-17	8.23e-14	Up	ENSDART00000161628	ENSDARG00000078942	enox2	-3.39133	7.55e-06	0.00116364	Down	-46
MSTRG.2629.2	6.89126	1.23e-17	8.23e-14	Up	ENSDART00000172574	ENSDARG00000100666	ep300a	-1.8025	0.000657469	0.0339355	Down	-43.7
MSTRG.2629.2	6.89126	1.23e-17	8.23e-14	Up	ENSDART00000025428	ENSDARG00000017354	epha2a	1.60917	1.35e-05	0.00185297	Up	-42.1
MSTRG.2629.2	6.89126	1.23e-17	8.23e-14	Up	ENSDART00000098632	ENSDARG00000054454	epha4a	1.4484	0.000206259	0.0147605	Up	-45.5
MSTRG.2629.2	6.89126	1.23e-17	8.23e-14	Up	ENSDART00000129441	ENSDARG00000044281	erbb2ip	8.31804	7.82e-12	7.49e-09	Up	-41.7
MSTRG.2629.2	6.89126	1.23e-17	8.23e-14	Up	ENSDART00000163635	ENSDARG00000089536	erbb4b	-6.17871	3.84e-12	3.98e-09	Down	-43.8
MSTRG.2629.2	6.89126	1.23e-17	8.23e-14	Up	ENSDART00000134809	ENSDARG00000075612	ercc6	9.57206	6.51e-08	2.16e-05	Up	-42.5
MSTRG.2629.2	6.89126	1.23e-17	8.23e-14	Up	ENSDART00000014819	ENSDARG00000014239	esyt1b	-1.25795	0.000693272	0.03507	Down	-47.4
MSTRG.2629.2	6.89126	1.23e-17	8.23e-14	Up	ENSDART00000013033	ENSDARG00000018303	etv4	2.94817	0.000988282	0.045133	Up	-41.4
MSTRG.2629.2	6.89126	1.23e-17	8.23e-14	Up	ENSDART00000103957	ENSDARG00000051899	exoc3l1	1.99015	8.13e-05	0.00744827	Up	-45.9
MSTRG.2629.2	6.89126	1.23e-17	8.23e-14	Up	ENSDART00000152793	ENSDARG00000020521	exoc6	3.058	1.58e-06	0.000331855	Up	-40.6
MSTRG.2629.2	6.89126	1.23e-17	8.23e-14	Up	ENSDART00000087054	ENSDARG00000053104	fam102ba	2.55227	3.8e-06	0.000670312	Up	-41.6
MSTRG.2629.2	6.89126	1.23e-17	8.23e-14	Up	ENSDART00000090065	ENSDARG00000074921	fam117ba	7.81479	0.00030845	0.0193211	Up	-42.3
MSTRG.2629.2	6.89126	1.23e-17	8.23e-14	Up	ENSDART00000112757	ENSDARG00000073709	fam149a	-6.57189	0.000202789	0.0146391	Down	-46.9
MSTRG.2629.2	6.89126	1.23e-17	8.23e-14	Up	ENSDART00000160228	ENSDARG00000098832	fam168a	-2.19989	2.07e-05	0.00259255	Down	-43.3
MSTRG.2629.2	6.89126	1.23e-17	8.23e-14	Up	ENSDART00000057962	ENSDARG00000039657	fank1	6.55945	0.00016646	0.0125731	Up	-47.4
MSTRG.2629.2	6.89126	1.23e-17	8.23e-14	Up	ENSDART00000161170	ENSDARG00000006899	far1	1.36338	0.000203697	0.0146391	Up	-46.67
MSTRG.2629.2	6.89126	1.23e-17	8.23e-14	Up	ENSDART00000145068	ENSDARG00000017591	fat1a	-5.16694	4.65e-05	0.00493786	Down	-42.6
MSTRG.2629.2	6.89126	1.23e-17	8.23e-14	Up	ENSDART00000042082	ENSDARG00000033840	fat3a	-7.81083	1.06e-07	3.4e-05	Down	-47.8
MSTRG.2629.2	6.89126	1.23e-17	8.23e-14	Up	ENSDART00000121817	ENSDARG00000089519	FBLN7	1.53011	0.000208135	0.0147909	Up	-42.7
MSTRG.2629.2	6.89126	1.23e-17	8.23e-14	Up	ENSDART00000147657	ENSDARG00000058232	fbrsl1	-1.96516	0.000818669	0.0392234	Down	-49
MSTRG.2629.2	6.89126	1.23e-17	8.23e-14	Up	ENSDART00000129052	ENSDARG00000086184	FBXO48 (1 of many)	4.98502	0.000264413	0.017378	Up	-46.6
MSTRG.2629.2	6.89126	1.23e-17	8.23e-14	Up	ENSDART00000152595	ENSDARG00000086184	FBXO48 (1 of many)	-3.83689	0.000483014	0.0271112	Down	-46.6
MSTRG.2629.2	6.89126	1.23e-17	8.23e-14	Up	ENSDART00000137678	ENSDARG00000058020	fbxw9	-3.99529	0.000366805	0.0220248	Down	-49.1
MSTRG.2629.2	6.89126	1.23e-17	8.23e-14	Up	ENSDART00000161154	ENSDARG00000052190	fdx1l	1.64661	0.000104314	0.00897066	Up	-44.2
MSTRG.2629.2	6.89126	1.23e-17	8.23e-14	Up	ENSDART00000105767	ENSDARG00000071498	fhl1a	2.06578	5.4e-08	1.88e-05	Up	-44.3
MSTRG.2629.2	6.89126	1.23e-17	8.23e-14	Up	ENSDART00000164448	ENSDARG00000104315	fhl3b	3.31104	0.000484889	0.0271848	Up	-43.3
MSTRG.2629.2	6.89126	1.23e-17	8.23e-14	Up	ENSDART00000169758	ENSDARG00000104315	fhl3b	3.38205	1.26e-09	7.18e-07	Up	-43.3
MSTRG.2629.2	6.89126	1.23e-17	8.23e-14	Up	ENSDART00000093281	ENSDARG00000063682	fhod3a	2.256	0.000660524	0.0339747	Up	-48.3
MSTRG.2629.2	6.89126	1.23e-17	8.23e-14	Up	ENSDART00000142437	ENSDARG00000022684	fkbp1aa	1.7237	0.00031544	0.0196831	Up	-41.6
MSTRG.2629.2	6.89126	1.23e-17	8.23e-14	Up	ENSDART00000135820	ENSDARG00000074201	flna	2.45394	8.19e-10	4.94e-07	Up	-45
MSTRG.2629.2	6.89126	1.23e-17	8.23e-14	Up	ENSDART00000164423	ENSDARG00000098374	FLNB	1.34287	0.000248751	0.0166946	Up	-50
MSTRG.2629.2	6.89126	1.23e-17	8.23e-14	Up	ENSDART00000173381	ENSDARG00000098374	FLNB	1.32401	0.000432996	0.0251078	Up	-40
MSTRG.2629.2	6.89126	1.23e-17	8.23e-14	Up	ENSDART00000026492	ENSDARG00000018820	flncb	-2.10874	1.06e-08	4.26e-06	Down	-40.3
MSTRG.2629.2	6.89126	1.23e-17	8.23e-14	Up	ENSDART00000003947	ENSDARG00000004830	flot2a	3.52871	0.000948285	0.0438997	Up	-43
MSTRG.2629.2	6.89126	1.23e-17	8.23e-14	Up	ENSDART00000165887	ENSDARG00000031587	flvcr1	1.40278	0.000191155	0.0139351	Up	-44.2
MSTRG.2629.2	6.89126	1.23e-17	8.23e-14	Up	ENSDART00000041397	ENSDARG00000031587	flvcr1	8.14832	6.52e-05	0.00637021	Up	-44.2
MSTRG.2629.2	6.89126	1.23e-17	8.23e-14	Up	ENSDART00000103755	ENSDARG00000006526	fn1b	4.53675	2.96e-08	1.07e-05	Up	-43.6
MSTRG.2629.2	6.89126	1.23e-17	8.23e-14	Up	ENSDART00000160791	ENSDARG00000006526	fn1b	14.4875	7.2e-45	1.83e-40	Up	-43.6
MSTRG.2629.2	6.89126	1.23e-17	8.23e-14	Up	ENSDART00000053750	ENSDARG00000078399	FO704819.2	3.47147	9.6e-09	3.95e-06	Up	-43.3
MSTRG.2629.2	6.89126	1.23e-17	8.23e-14	Up	ENSDART00000122454	ENSDARG00000088825	FO818716.1	3.93472	0.000588974	0.0314562	Up	-43.7
MSTRG.2629.2	6.89126	1.23e-17	8.23e-14	Up	ENSDART00000149336	ENSDARG00000030583	foxk2	7.84056	3.76e-06	0.000667349	Up	-53.4
MSTRG.2629.2	6.89126	1.23e-17	8.23e-14	Up	ENSDART00000110443	ENSDARG00000057992	fstb	2.01192	5.12e-07	0.000124937	Up	-40.6
MSTRG.2629.2	6.89126	1.23e-17	8.23e-14	Up	ENSDART00000080772	ENSDARG00000057992	fstb	3.19423	1.47e-12	1.73e-09	Up	-40.6
MSTRG.2629.2	6.89126	1.23e-17	8.23e-14	Up	ENSDART00000064700	ENSDARG00000044073	fuca2	1.29728	0.000633928	0.033159	Up	-43.3
MSTRG.2629.2	6.89126	1.23e-17	8.23e-14	Up	ENSDART00000121488	ENSDARG00000058692	fzd3b	-8.10462	2.19e-07	6.32e-05	Down	-46.8
MSTRG.2629.2	6.89126	1.23e-17	8.23e-14	Up	ENSDART00000130087	ENSDARG00000013721	g6pca.2	9.39625	5.5e-05	0.00558108	Up	-40.9
MSTRG.2629.2	6.89126	1.23e-17	8.23e-14	Up	ENSDART00000005382	ENSDARG00000013576	gadd45bb	1.7369	7.68e-05	0.0071247	Up	-41.6
MSTRG.2629.2	6.89126	1.23e-17	8.23e-14	Up	ENSDART00000158118	ENSDARG00000076811	ganab	-2.91233	1.41e-05	0.00191871	Down	-43.2
MSTRG.2629.2	6.89126	1.23e-17	8.23e-14	Up	ENSDART00000166207	ENSDARG00000101089	gart	9.48944	0.000850807	0.0403442	Up	-43.1
MSTRG.2629.2	6.89126	1.23e-17	8.23e-14	Up	ENSDART00000149859	ENSDARG00000061576	gldn	5.67538	0.000230636	0.0158349	Up	-41.5
MSTRG.2629.2	6.89126	1.23e-17	8.23e-14	Up	ENSDART00000128274	ENSDARG00000063197	golga2	7.58716	0.000142327	0.0113011	Up	-44.3
MSTRG.2629.2	6.89126	1.23e-17	8.23e-14	Up	ENSDART00000166017	ENSDARG00000086960	gpc6a	-7.06543	4.67e-05	0.004942	Down	-44.1
MSTRG.2629.2	6.89126	1.23e-17	8.23e-14	Up	ENSDART00000124283	ENSDARG00000016011	gpcpd1	2.85173	1.91e-06	0.000381168	Up	-42.5
MSTRG.2629.2	6.89126	1.23e-17	8.23e-14	Up	ENSDART00000108965	ENSDARG00000078754	gra	1.69513	0.000483041	0.0271112	Up	-42.5
MSTRG.2629.2	6.89126	1.23e-17	8.23e-14	Up	ENSDART00000078488	ENSDARG00000056057	grem2a	3.60608	1.19e-07	3.74e-05	Up	-40.9
MSTRG.2629.2	6.89126	1.23e-17	8.23e-14	Up	ENSDART00000021437	ENSDARG00000021352	gria1a	-2.3766	0.000812432	0.0390722	Down	-47.9
MSTRG.2629.2	6.89126	1.23e-17	8.23e-14	Up	ENSDART00000144062	ENSDARG00000070620	grin2db	-6.27999	0.00102605	0.0461522	Down	-47.5
MSTRG.2629.2	6.89126	1.23e-17	8.23e-14	Up	ENSDART00000013311	ENSDARG00000017742	grm6a	4.51583	0.000763231	0.0375604	Up	-46.3
MSTRG.2629.2	6.89126	1.23e-17	8.23e-14	Up	ENSDART00000172579	ENSDARG00000062020	gse1	-1.43766	0.000155	0.0118683	Down	-46.8
MSTRG.2629.2	6.89126	1.23e-17	8.23e-14	Up	ENSDART00000167733	ENSDARG00000098627	gspt1l	-5.40313	0.000249806	0.0167212	Down	-41.8
MSTRG.2629.2	6.89126	1.23e-17	8.23e-14	Up	ENSDART00000141815	ENSDARG00000019236	gsr	2.90835	0.000734925	0.0365575	Up	-40.2
MSTRG.2629.2	6.89126	1.23e-17	8.23e-14	Up	ENSDART00000154205	ENSDARG00000027984	gstz1	-6.55921	0.000272394	0.017651	Down	-43.3
MSTRG.2629.2	6.89126	1.23e-17	8.23e-14	Up	ENSDART00000161779	ENSDARG00000087897	h2afy2	5.67315	0.000167194	0.0126049	Up	-47.8
MSTRG.2629.2	6.89126	1.23e-17	8.23e-14	Up	ENSDART00000079734	ENSDARG00000057128	hadhaa	1.39226	0.000581534	0.0311572	Up	-42.5
MSTRG.2629.2	6.89126	1.23e-17	8.23e-14	Up	ENSDART00000171446	ENSDARG00000017444	hal	-4.5239	0.00050954	0.0280402	Down	-40.6
MSTRG.2629.2	6.89126	1.23e-17	8.23e-14	Up	ENSDART00000067323	ENSDARG00000045802	hapln3	1.61735	0.000189779	0.0138801	Up	-42.5
MSTRG.2629.2	6.89126	1.23e-17	8.23e-14	Up	ENSDART00000032975	ENSDARG00000023999	heatr5a	9.59784	0.000782538	0.0382878	Up	-45.5
MSTRG.2629.2	6.89126	1.23e-17	8.23e-14	Up	ENSDART00000170488	ENSDARG00000034293	hif1ab	9.35685	0.000966472	0.044579	Up	-41.8
MSTRG.2629.2	6.89126	1.23e-17	8.23e-14	Up	ENSDART00000029347	ENSDARG00000022303	higd1a	1.59652	0.000458073	0.0260557	Up	-40
MSTRG.2629.2	6.89126	1.23e-17	8.23e-14	Up	ENSDART00000050237	ENSDARG00000034203	hist1h2ba	-6.05205	2.35e-07	6.55e-05	Down	-43.4
MSTRG.2629.2	6.89126	1.23e-17	8.23e-14	Up	ENSDART00000143480	ENSDARG00000075928	hivep3a	-1.57696	0.000150513	0.011677	Down	-46
MSTRG.2629.2	6.89126	1.23e-17	8.23e-14	Up	ENSDART00000088356	ENSDARG00000061735	hnrnpm	-5.4718	3.57e-07	9.1e-05	Down	-42.8
MSTRG.2629.2	6.89126	1.23e-17	8.23e-14	Up	ENSDART00000139334	ENSDARG00000056030	hoxb7a	3.63242	0.00100313	0.0456065	Up	-40.54
MSTRG.2629.2	6.89126	1.23e-17	8.23e-14	Up	ENSDART00000121983	ENSDARG00000036966	hsd3b7	-7.2034	0.000852837	0.0404026	Down	-53.1
MSTRG.2629.2	6.89126	1.23e-17	8.23e-14	Up	ENSDART00000082353	ENSDARG00000008818	hsf1	-1.81364	9.65e-05	0.00842594	Down	-53.9
MSTRG.2629.2	6.89126	1.23e-17	8.23e-14	Up	ENSDART00000126549	ENSDARG00000008818	hsf1	9.22169	0.00108374	0.0482341	Up	-53.9
MSTRG.2629.2	6.89126	1.23e-17	8.23e-14	Up	ENSDART00000024593	ENSDARG00000008818	hsf1	10.4728	0.000385407	0.0228177	Up	-53.9
MSTRG.2629.2	6.89126	1.23e-17	8.23e-14	Up	ENSDART00000145357	ENSDARG00000028386	htatip2	6.37711	0.000971177	0.0447147	Up	-43.2
MSTRG.2629.2	6.89126	1.23e-17	8.23e-14	Up	ENSDART00000138217	ENSDARG00000093745	htr1aa	4.81647	1.15e-05	0.00163825	Up	-43.6
MSTRG.2629.2	6.89126	1.23e-17	8.23e-14	Up	ENSDART00000012318	ENSDARG00000014907	htra1b	-2.30356	5.27e-09	2.4e-06	Down	-42.5
MSTRG.2629.2	6.89126	1.23e-17	8.23e-14	Up	ENSDART00000080563	ENSDARG00000052895	htra3a	-5.20077	0.000809205	0.0389971	Down	-41.5
MSTRG.2629.2	6.89126	1.23e-17	8.23e-14	Up	ENSDART00000110254	ENSDARG00000074341	hykk.2	-2.63646	0.00104084	0.0465697	Down	-41.7
MSTRG.2629.2	6.89126	1.23e-17	8.23e-14	Up	ENSDART00000089386	ENSDARG00000062108	iffo1b	-2.90221	0.000470743	0.0266335	Down	-45.7
MSTRG.2629.2	6.89126	1.23e-17	8.23e-14	Up	ENSDART00000089379	ENSDARG00000062101	iffo2a	1.68578	0.000569841	0.0307581	Up	-43.31
MSTRG.2629.2	6.89126	1.23e-17	8.23e-14	Up	ENSDART00000132223	ENSDARG00000093303	ifitm1	-2.32598	0.000893085	0.041918	Down	-41.1
MSTRG.2629.2	6.89126	1.23e-17	8.23e-14	Up	ENSDART00000147198	ENSDARG00000037836	igfals	-4.68716	0.000202808	0.0146391	Down	-40.5
MSTRG.2629.2	6.89126	1.23e-17	8.23e-14	Up	ENSDART00000167732	ENSDARG00000090833	igfbp6b	-5.47248	5.64e-08	1.95e-05	Down	-43.2
MSTRG.2629.2	6.89126	1.23e-17	8.23e-14	Up	ENSDART00000153685	ENSDARG00000038878	il12a	7.60043	4.33e-06	0.000748991	Up	-45
MSTRG.2629.2	6.89126	1.23e-17	8.23e-14	Up	ENSDART00000059753	ENSDARG00000040777	inhbb	2.44303	2.75e-10	1.91e-07	Up	-43.1
MSTRG.2629.2	6.89126	1.23e-17	8.23e-14	Up	ENSDART00000172423	ENSDARG00000104727	ino80da	7.17824	8.22e-05	0.00748685	Up	-49.3
MSTRG.2629.2	6.89126	1.23e-17	8.23e-14	Up	ENSDART00000172547	ENSDARG00000034610	insb	7.35451	8.51e-06	0.00127394	Up	-45.1
MSTRG.2629.2	6.89126	1.23e-17	8.23e-14	Up	ENSDART00000161110	ENSDARG00000006314	itgav	8.03561	7.79e-06	0.00119089	Up	-48.5
MSTRG.2629.2	6.89126	1.23e-17	8.23e-14	Up	ENSDART00000148633	ENSDARG00000053232	itgb1b.1	8.03969	0.000165033	0.0124977	Up	-40.8
MSTRG.2629.2	6.89126	1.23e-17	8.23e-14	Up	ENSDART00000138148	ENSDARG00000012942	itgb5	-5.61014	0.00011182	0.00949072	Down	-42.6
MSTRG.2629.2	6.89126	1.23e-17	8.23e-14	Up	ENSDART00000165573	ENSDARG00000018882	jak2b	-2.10388	7.2e-06	0.00112445	Down	-42.1
MSTRG.2629.2	6.89126	1.23e-17	8.23e-14	Up	ENSDART00000122405	ENSDARG00000018882	jak2b	1.91963	1.72e-05	0.00223407	Up	-42.1
MSTRG.2629.2	6.89126	1.23e-17	8.23e-14	Up	ENSDART00000135944	ENSDARG00000058996	jam2a	3.23671	0.000587639	0.031418	Up	-41.9
MSTRG.2629.2	6.89126	1.23e-17	8.23e-14	Up	ENSDART00000144399	ENSDARG00000038826	jph1b	6.44529	0.000313824	0.0196094	Up	-41.3
MSTRG.2629.2	6.89126	1.23e-17	8.23e-14	Up	ENSDART00000145707	ENSDARG00000056318	kansl2	2.91697	1.16e-05	0.00163825	Up	-42.2
MSTRG.2629.2	6.89126	1.23e-17	8.23e-14	Up	ENSDART00000127292	ENSDARG00000087247	kcnab2a	-6.10795	0.00103719	0.0464883	Down	-48.4
MSTRG.2629.2	6.89126	1.23e-17	8.23e-14	Up	ENSDART00000103646	ENSDARG00000035961	KCNG2	3.38389	8.67e-05	0.00785286	Up	-46.5
MSTRG.2629.2	6.89126	1.23e-17	8.23e-14	Up	ENSDART00000152931	ENSDARG00000061622	kcng3	-6.2894	0.000633759	0.033159	Down	-42.2
MSTRG.2629.2	6.89126	1.23e-17	8.23e-14	Up	ENSDART00000053807	ENSDARG00000037020	kif1b	13.0667	6.08e-34	6.16e-30	Up	-45
MSTRG.2629.2	6.89126	1.23e-17	8.23e-14	Up	ENSDART00000050915	ENSDARG00000037020	kif1b	-8.11802	0.000664307	0.034115	Down	-45
MSTRG.2629.2	6.89126	1.23e-17	8.23e-14	Up	ENSDART00000113414	ENSDARG00000075806	kirrel3a	-3.0848	3.71e-06	0.000664295	Down	-49.1
MSTRG.2629.2	6.89126	1.23e-17	8.23e-14	Up	ENSDART00000004361	ENSDARG00000015506	klf5a	-2.22794	1.7e-06	0.000348232	Down	-44.6
MSTRG.2629.2	6.89126	1.23e-17	8.23e-14	Up	ENSDART00000147849	ENSDARG00000029072	klf6a	1.3276	0.000479678	0.0270421	Up	-43.4
MSTRG.2629.2	6.89126	1.23e-17	8.23e-14	Up	ENSDART00000146624	ENSDARG00000038801	klhl20	-10.9733	7.97e-17	1.76e-13	Down	-42.5
MSTRG.2629.2	6.89126	1.23e-17	8.23e-14	Up	ENSDART00000161186	ENSDARG00000009160	kmo	4.13605	0.000951689	0.0440171	Up	-43.1
MSTRG.2629.2	6.89126	1.23e-17	8.23e-14	Up	ENSDART00000151509	ENSDARG00000086571	knca7	2.66724	0.000223066	0.0155486	Up	-42.9
MSTRG.2629.2	6.89126	1.23e-17	8.23e-14	Up	ENSDART00000012644	ENSDARG00000017624	krt4	-2.90046	6.42e-10	3.93e-07	Down	-46.2
MSTRG.2629.2	6.89126	1.23e-17	8.23e-14	Up	ENSDART00000155473	ENSDARG00000030933	ksr1b	6.97021	0.000671323	0.0342672	Up	-46.5
MSTRG.2629.2	6.89126	1.23e-17	8.23e-14	Up	ENSDART00000078494	ENSDARG00000056079	l3mbtl2	7.16249	2.06e-05	0.00258388	Up	-42.5
MSTRG.2629.2	6.89126	1.23e-17	8.23e-14	Up	ENSDART00000145127	ENSDARG00000093572	lamc3	3.42595	0.000385349	0.0228177	Up	-43.9
MSTRG.2629.2	6.89126	1.23e-17	8.23e-14	Up	ENSDART00000131705	ENSDARG00000092610	lamp1	1.20692	0.000864378	0.0407591	Up	-45.5
MSTRG.2629.2	6.89126	1.23e-17	8.23e-14	Up	ENSDART00000016139	ENSDARG00000013741	lancl1	2.28737	1.1e-08	4.38e-06	Up	-42.1
MSTRG.2629.2	6.89126	1.23e-17	8.23e-14	Up	ENSDART00000167306	ENSDARG00000034896	ldb2b	-3.72734	5.8e-06	0.000952058	Down	-41.6
MSTRG.2629.2	6.89126	1.23e-17	8.23e-14	Up	ENSDART00000028673	ENSDARG00000037879	lfng	3.74358	0.000137705	0.0110378	Up	-40.2
MSTRG.2629.2	6.89126	1.23e-17	8.23e-14	Up	ENSDART00000077390	ENSDARG00000059060	lgalsla	1.59159	0.000265489	0.0174261	Up	-41
MSTRG.2629.2	6.89126	1.23e-17	8.23e-14	Up	ENSDART00000151613	ENSDARG00000009653	lhfpl2a	6.713	0.000143475	0.0113369	Up	-46.4
MSTRG.2629.2	6.89126	1.23e-17	8.23e-14	Up	ENSDART00000058306	ENSDARG00000039863	lifrb	-1.48353	9.43e-05	0.00831057	Down	-41.2
MSTRG.2629.2	6.89126	1.23e-17	8.23e-14	Up	ENSDART00000131890	ENSDARG00000039863	lifrb	-10.7183	0.000305784	0.0192253	Down	-41.2
MSTRG.2629.2	6.89126	1.23e-17	8.23e-14	Up	ENSDART00000102279	ENSDARG00000069970	lingo2b	3.04637	0.000777548	0.0381172	Up	-46.1
MSTRG.2629.2	6.89126	1.23e-17	8.23e-14	Up	ENSDART00000024919	ENSDARG00000013415	lmna	-1.68669	0.000580887	0.0311572	Down	-45
MSTRG.2629.2	6.89126	1.23e-17	8.23e-14	Up	ENSDART00000124502	ENSDARG00000044299	lmnb1	5.32973	0.000372488	0.0222869	Up	-45.2
MSTRG.2629.2	6.89126	1.23e-17	8.23e-14	Up	ENSDART00000164829	ENSDARG00000053535	lmo7b	8.90682	1.18e-09	6.86e-07	Up	-44.4
MSTRG.2629.2	6.89126	1.23e-17	8.23e-14	Up	ENSDART00000140515	ENSDARG00000053535	lmo7b	3.83028	2.76e-07	7.48e-05	Up	-44.4
MSTRG.2629.2	6.89126	1.23e-17	8.23e-14	Up	ENSDART00000159672	ENSDARG00000044010	loxl2a	4.43312	1.27e-09	7.18e-07	Up	-44.7
MSTRG.2629.2	6.89126	1.23e-17	8.23e-14	Up	ENSDART00000144013	ENSDARG00000044074	loxl2b	7.80443	7.21e-05	0.00682421	Up	-42.1
MSTRG.2629.2	6.89126	1.23e-17	8.23e-14	Up	ENSDART00000054866	ENSDARG00000076306	loxl3a	11.5971	1.86e-23	8.6e-20	Up	-40.5
MSTRG.2629.2	6.89126	1.23e-17	8.23e-14	Up	ENSDART00000115085	ENSDARG00000075625	lrig1	-1.24438	0.000989157	0.045133	Down	-42.8
MSTRG.2629.2	6.89126	1.23e-17	8.23e-14	Up	ENSDART00000088208	ENSDARG00000029146	lrp1ab	-1.72311	7.61e-06	0.00117015	Down	-41.7
MSTRG.2629.2	6.89126	1.23e-17	8.23e-14	Up	ENSDART00000159930	ENSDARG00000102506	lrp2a	-9.21738	6.66e-06	0.0010527	Down	-40.5
MSTRG.2629.2	6.89126	1.23e-17	8.23e-14	Up	ENSDART00000161867	ENSDARG00000102506	lrp2a	-12.9148	1.12e-08	4.46e-06	Down	-40.5
MSTRG.2629.2	6.89126	1.23e-17	8.23e-14	Up	ENSDART00000161502	ENSDARG00000070074	lrp8	-6.10802	0.000102298	0.00884224	Down	-40.6
MSTRG.2629.2	6.89126	1.23e-17	8.23e-14	Up	ENSDART00000166715	ENSDARG00000070074	lrp8	-2.38333	0.000421058	0.0245277	Down	-40.9
MSTRG.2629.2	6.89126	1.23e-17	8.23e-14	Up	ENSDART00000133917	ENSDARG00000052713	lrrtm1	-6.22303	0.000613838	0.0323751	Down	-40.4
MSTRG.2629.2	6.89126	1.23e-17	8.23e-14	Up	ENSDART00000157556	ENSDARG00000061274	lss	-8.81085	0.000107406	0.00918986	Down	-40.8
MSTRG.2629.2	6.89126	1.23e-17	8.23e-14	Up	ENSDART00000135890	ENSDARG00000003984	LTN1	-11.2422	0.000133833	0.01083	Down	-44.1
MSTRG.2629.2	6.89126	1.23e-17	8.23e-14	Up	ENSDART00000159304	ENSDARG00000055903	luc7l	3.49639	2.51e-05	0.00301203	Up	-41.8
MSTRG.2629.2	6.89126	1.23e-17	8.23e-14	Up	ENSDART00000135599	ENSDARG00000053656	lypla2	5.20995	0.000219085	0.0153747	Up	-43.1
MSTRG.2629.2	6.89126	1.23e-17	8.23e-14	Up	ENSDART00000079310	ENSDARG00000008238	manba	1.46335	0.000177504	0.0132249	Up	-45.3
MSTRG.2629.2	6.89126	1.23e-17	8.23e-14	Up	ENSDART00000163588	ENSDARG00000039125	map4k5	5.808	1.78e-09	9.51e-07	Up	-45.8
MSTRG.2629.2	6.89126	1.23e-17	8.23e-14	Up	ENSDART00000161725	ENSDARG00000098802	map7d1a	7.55293	2.47e-05	0.00298543	Up	-40.6
MSTRG.2629.2	6.89126	1.23e-17	8.23e-14	Up	ENSDART00000139591	ENSDARG00000031888	mapk8a	3.53537	0.000233031	0.0159571	Up	-45.4
MSTRG.2629.2	6.89126	1.23e-17	8.23e-14	Up	ENSDART00000163525	ENSDARG00000062531	mapk8ip3	10.0971	4.62e-09	2.15e-06	Up	-44.4
MSTRG.2629.2	6.89126	1.23e-17	8.23e-14	Up	ENSDART00000123915	ENSDARG00000089016	mapkapk3	6.53008	0.000135315	0.0109085	Up	-45.3
MSTRG.2629.2	6.89126	1.23e-17	8.23e-14	Up	ENSDART00000123096	ENSDARG00000004049	marcksa	-1.77728	0.000234794	0.0160552	Down	-52.2
MSTRG.2629.2	6.89126	1.23e-17	8.23e-14	Up	ENSDART00000129858	ENSDARG00000024844	max	-4.04854	2.59e-09	1.29e-06	Down	-41.2
MSTRG.2629.2	6.89126	1.23e-17	8.23e-14	Up	ENSDART00000113479	ENSDARG00000016085	mbnl3	-6.77824	9.42e-05	0.00831057	Down	-46.4
MSTRG.2629.2	6.89126	1.23e-17	8.23e-14	Up	ENSDART00000124232	ENSDARG00000008363	mcl1b	-3.02786	0.000406391	0.0238651	Down	-42.9
MSTRG.2629.2	6.89126	1.23e-17	8.23e-14	Up	ENSDART00000058564	ENSDARG00000040041	mcm4	5.24176	2.44e-07	6.76e-05	Up	-44.2
MSTRG.2629.2	6.89126	1.23e-17	8.23e-14	Up	ENSDART00000001102	ENSDARG00000001414	mctp2a	1.58618	0.00079943	0.0387037	Up	-42.4
MSTRG.2629.2	6.89126	1.23e-17	8.23e-14	Up	ENSDART00000122675	ENSDARG00000033443	mdm2	1.73499	0.000559768	0.0302466	Up	-41.9
MSTRG.2629.2	6.89126	1.23e-17	8.23e-14	Up	ENSDART00000163653	ENSDARG00000014292	med15	6.88495	0.000282451	0.0182053	Up	-53
MSTRG.2629.2	6.89126	1.23e-17	8.23e-14	Up	ENSDART00000151058	ENSDARG00000038005	med25	8.41339	7.33e-05	0.00691754	Up	-44
MSTRG.2629.2	6.89126	1.23e-17	8.23e-14	Up	ENSDART00000027392	ENSDARG00000029764	mef2ca	-2.25969	1.68e-05	0.00220407	Down	-41.8
MSTRG.2629.2	6.89126	1.23e-17	8.23e-14	Up	ENSDART00000129498	ENSDARG00000040237	mef2d	5.09426	1.08e-05	0.0015585	Up	-43.8
MSTRG.2629.2	6.89126	1.23e-17	8.23e-14	Up	ENSDART00000143206	ENSDARG00000079199	megf6a	1.58916	0.00109591	0.0486053	Up	-44
MSTRG.2629.2	6.89126	1.23e-17	8.23e-14	Up	ENSDART00000112424	ENSDARG00000079199	megf6a	2.50102	3.05e-09	1.49e-06	Up	-44
MSTRG.2629.2	6.89126	1.23e-17	8.23e-14	Up	ENSDART00000028018	ENSDARG00000002937	meis1a	-1.43833	0.000112199	0.00950379	Down	-44
MSTRG.2629.2	6.89126	1.23e-17	8.23e-14	Up	ENSDART00000150433	ENSDARG00000002937	meis1a	-1.77007	0.000256259	0.0170631	Down	-44
MSTRG.2629.2	6.89126	1.23e-17	8.23e-14	Up	ENSDART00000101537	ENSDARG00000058369	mex3b	-1.74637	0.000973242	0.0447286	Down	-42.3
MSTRG.2629.2	6.89126	1.23e-17	8.23e-14	Up	ENSDART00000144153	ENSDARG00000053753	mff	4.77003	1.65e-06	0.000341693	Up	-45
MSTRG.2629.2	6.89126	1.23e-17	8.23e-14	Up	ENSDART00000161109	ENSDARG00000020395	mical2b	10.8226	8.55e-07	0.000193647	Up	-47.7
MSTRG.2629.2	6.89126	1.23e-17	8.23e-14	Up	ENSDART00000139013	ENSDARG00000020395	mical2b	10.0134	3.29e-07	8.59e-05	Up	-47.7
MSTRG.2629.2	6.89126	1.23e-17	8.23e-14	Up	ENSDART00000141994	ENSDARG00000020395	mical2b	9.70106	1.57e-05	0.00208415	Up	-47.7
MSTRG.2629.2	6.89126	1.23e-17	8.23e-14	Up	ENSDART00000121439	ENSDARG00000002377	mief2	-7.38852	7.36e-05	0.00691754	Down	-49.1
MSTRG.2629.2	6.89126	1.23e-17	8.23e-14	Up	ENSDART00000053278	ENSDARG00000006754	mllt3	8.89994	5.42e-10	3.44e-07	Up	-42.8
MSTRG.2629.2	6.89126	1.23e-17	8.23e-14	Up	ENSDART00000051756	ENSDARG00000035686	mon1ba	4.47247	0.000416666	0.0243552	Up	-46.1
MSTRG.2629.2	6.89126	1.23e-17	8.23e-14	Up	ENSDART00000147633	ENSDARG00000041570	mrpl39	4.18314	5.91e-09	2.63e-06	Up	-45.1
MSTRG.2629.2	6.89126	1.23e-17	8.23e-14	Up	ENSDART00000162612	ENSDARG00000058824	mrpl4	8.43178	0.000580751	0.0311572	Up	-41.1
MSTRG.2629.2	6.89126	1.23e-17	8.23e-14	Up	ENSDART00000047362	ENSDARG00000029587	msra	1.85091	0.000188245	0.0138023	Up	-41.4
MSTRG.2629.2	6.89126	1.23e-17	8.23e-14	Up	ENSDART00000167339	ENSDARG00000101023	msx2b	2.7633	5.48e-05	0.00557002	Up	-45.1
MSTRG.2629.2	6.89126	1.23e-17	8.23e-14	Up	ENSDART00000077180	ENSDARG00000054903	mta3	-9.66454	0.000451077	0.0257154	Down	-42.2
MSTRG.2629.2	6.89126	1.23e-17	8.23e-14	Up	ENSDART00000134080	ENSDARG00000045560	mybpc1	2.51158	0.000260169	0.0172105	Up	-41.7
MSTRG.2629.2	6.89126	1.23e-17	8.23e-14	Up	ENSDART00000105232	ENSDARG00000063295	myh9a	2.53557	0.000138986	0.0111142	Up	-42
MSTRG.2629.2	6.89126	1.23e-17	8.23e-14	Up	ENSDART00000122889	ENSDARG00000067997	myhz1.3	-7.72348	0.000332019	0.0204442	Down	-43.7
MSTRG.2629.2	6.89126	1.23e-17	8.23e-14	Up	ENSDART00000061955	ENSDARG00000042245	myl13	-8.92591	4.96e-10	3.19e-07	Down	-43.7
MSTRG.2629.2	6.89126	1.23e-17	8.23e-14	Up	ENSDART00000046903	ENSDARG00000034801	mylka	-7.2369	0.000874848	0.0412145	Down	-43.5
MSTRG.2629.2	6.89126	1.23e-17	8.23e-14	Up	ENSDART00000088042	ENSDARG00000074143	myo10l3	1.60206	1.76e-05	0.00227323	Up	-43.6
MSTRG.2629.2	6.89126	1.23e-17	8.23e-14	Up	ENSDART00000133063	ENSDARG00000078582	myo16	-2.9426	3.49e-05	0.00398463	Down	-41.5
MSTRG.2629.2	6.89126	1.23e-17	8.23e-14	Up	ENSDART00000109288	ENSDARG00000078582	myo16	-3.11585	3.05e-12	3.36e-09	Down	-46.2
MSTRG.2629.2	6.89126	1.23e-17	8.23e-14	Up	ENSDART00000148428	ENSDARG00000061635	myo5aa	-4.25207	9.39e-05	0.00830108	Down	-41.6
MSTRG.2629.2	6.89126	1.23e-17	8.23e-14	Up	ENSDART00000169870	ENSDARG00000062003	myo5b	9.40876	0.000922694	0.0429896	Up	-47.1
MSTRG.2629.2	6.89126	1.23e-17	8.23e-14	Up	ENSDART00000089030	ENSDARG00000062003	myo5b	9.87921	0.000621419	0.0326393	Up	-47.1
MSTRG.2629.2	6.89126	1.23e-17	8.23e-14	Up	ENSDART00000131566	ENSDARG00000042141	myo6b	-8.38357	8.08e-06	0.00122424	Down	-43.5
MSTRG.2629.2	6.89126	1.23e-17	8.23e-14	Up	ENSDART00000025724	ENSDARG00000009313	NAPSA	1.67385	0.00010593	0.00907886	Up	-41.32
MSTRG.2629.2	6.89126	1.23e-17	8.23e-14	Up	ENSDART00000055787	ENSDARG00000038281	natd1	1.49301	9.75e-05	0.00849993	Up	-41.9
MSTRG.2629.2	6.89126	1.23e-17	8.23e-14	Up	ENSDART00000036886	ENSDARG00000005476	nav3	-4.53649	0.000209045	0.0148343	Down	-41.6
MSTRG.2629.2	6.89126	1.23e-17	8.23e-14	Up	ENSDART00000110767	ENSDARG00000005476	nav3	-2.00643	0.000466561	0.0264496	Down	-43.3
MSTRG.2629.2	6.89126	1.23e-17	8.23e-14	Up	ENSDART00000157958	ENSDARG00000005476	nav3	-1.88587	2.21e-06	0.000431116	Down	-43.3
MSTRG.2629.2	6.89126	1.23e-17	8.23e-14	Up	ENSDART00000157454	ENSDARG00000056181	ncam1a	-1.58517	0.000133584	0.0108271	Down	-48.9
MSTRG.2629.2	6.89126	1.23e-17	8.23e-14	Up	ENSDART00000051186	ENSDARG00000035326	nccrp1	1.63825	6.41e-05	0.00628875	Up	-45.7
MSTRG.2629.2	6.89126	1.23e-17	8.23e-14	Up	ENSDART00000063648	ENSDARG00000043361	nck2b	-2.14717	1.91e-06	0.000381168	Down	-42.6
MSTRG.2629.2	6.89126	1.23e-17	8.23e-14	Up	ENSDART00000086176	ENSDARG00000060853	nckap1	-3.05439	3.84e-05	0.00429045	Down	-40.3
MSTRG.2629.2	6.89126	1.23e-17	8.23e-14	Up	ENSDART00000132942	ENSDARG00000058861	ncl1	1.34954	0.000814532	0.0390991	Up	-45.1
MSTRG.2629.2	6.89126	1.23e-17	8.23e-14	Up	ENSDART00000170919	ENSDARG00000055229	ncs1a	3.12721	4.91e-06	0.000824765	Up	-44.5
MSTRG.2629.2	6.89126	1.23e-17	8.23e-14	Up	ENSDART00000153897	ENSDARG00000076462	ndnfl	3.00428	1.8e-05	0.00231561	Up	-44
MSTRG.2629.2	6.89126	1.23e-17	8.23e-14	Up	ENSDART00000019949	ENSDARG00000011170	ndrg2	-2.07809	2.4e-06	0.00046077	Down	-45.8
MSTRG.2629.2	6.89126	1.23e-17	8.23e-14	Up	ENSDART00000163735	ENSDARG00000103937	ndrg4	8.16861	0.000122647	0.0101681	Up	-50.9
MSTRG.2629.2	6.89126	1.23e-17	8.23e-14	Up	ENSDART00000115280	ENSDARG00000075100	neo1b	-1.69136	0.000114223	0.00964301	Down	-45
MSTRG.2629.2	6.89126	1.23e-17	8.23e-14	Up	ENSDART00000105956	ENSDARG00000071596	neto1l	-7.18941	3.07e-05	0.00356531	Down	-42.9
MSTRG.2629.2	6.89126	1.23e-17	8.23e-14	Up	ENSDART00000136608	ENSDARG00000063293	neto2b	7.89601	5.16e-07	0.000125266	Up	-42.9
MSTRG.2629.2	6.89126	1.23e-17	8.23e-14	Up	ENSDART00000089747	ENSDARG00000062237	nfs1	1.24989	0.00102396	0.0461522	Up	-40.2
MSTRG.2629.2	6.89126	1.23e-17	8.23e-14	Up	ENSDART00000145066	ENSDARG00000042627	nhsl1b	3.2681	5.37e-05	0.0054962	Up	-43
MSTRG.2629.2	6.89126	1.23e-17	8.23e-14	Up	ENSDART00000099475	ENSDARG00000068710	nid1a	2.52153	1.2e-07	3.75e-05	Up	-44.6
MSTRG.2629.2	6.89126	1.23e-17	8.23e-14	Up	ENSDART00000133308	ENSDARG00000068710	nid1a	2.56343	2.45e-06	0.000467731	Up	-45.9
MSTRG.2629.2	6.89126	1.23e-17	8.23e-14	Up	ENSDART00000160549	ENSDARG00000103791	nme2b.1	2.54528	0.000760889	0.0374815	Up	-41.5
MSTRG.2629.2	6.89126	1.23e-17	8.23e-14	Up	ENSDART00000073930	ENSDARG00000052139	notch3	-1.3196	0.000508184	0.0280219	Down	-45.9
MSTRG.2629.2	6.89126	1.23e-17	8.23e-14	Up	ENSDART00000047418	ENSDARG00000031126	notum1a	1.21835	0.000986016	0.0451114	Up	-41.31
MSTRG.2629.2	6.89126	1.23e-17	8.23e-14	Up	ENSDART00000155815	ENSDARG00000017673	nova2	-2.60504	2.66e-05	0.00313046	Down	-43.2
MSTRG.2629.2	6.89126	1.23e-17	8.23e-14	Up	ENSDART00000098330	ENSDARG00000068126	nppc	-6.48959	0.000686517	0.0348519	Down	-42.5
MSTRG.2629.2	6.89126	1.23e-17	8.23e-14	Up	ENSDART00000018213	ENSDARG00000018750	npr1b	4.75524	1.01e-14	1.71e-11	Up	-41.1
MSTRG.2629.2	6.89126	1.23e-17	8.23e-14	Up	ENSDART00000149480	ENSDARG00000018750	npr1b	8.83316	1.94e-09	1.02e-06	Up	-41.1
MSTRG.2629.2	6.89126	1.23e-17	8.23e-14	Up	ENSDART00000143446	ENSDARG00000035253	npr3	2.27802	1.06e-07	3.4e-05	Up	-41.12
MSTRG.2629.2	6.89126	1.23e-17	8.23e-14	Up	ENSDART00000103169	ENSDARG00000031161	nr1d4a	3.2822	0.00067315	0.0343259	Up	-43.3
MSTRG.2629.2	6.89126	1.23e-17	8.23e-14	Up	ENSDART00000155844	ENSDARG00000059370	nr1d4b	2.38799	8.73e-05	0.00788419	Up	-43.5
MSTRG.2629.2	6.89126	1.23e-17	8.23e-14	Up	ENSDART00000162004	ENSDARG00000103176	nr5a1a	5.09595	0.000282202	0.0182053	Up	-44.8
MSTRG.2629.2	6.89126	1.23e-17	8.23e-14	Up	ENSDART00000057123	ENSDARG00000039116	nr5a5	-6.46771	0.00106211	0.0473959	Down	-40.8
MSTRG.2629.2	6.89126	1.23e-17	8.23e-14	Up	ENSDART00000109034	ENSDARG00000043746	nrxn3a	1.65002	0.000832489	0.0396609	Up	-46.7
MSTRG.2629.2	6.89126	1.23e-17	8.23e-14	Up	ENSDART00000161344	ENSDARG00000103478	nsun6	3.69709	0.000529762	0.0289957	Up	-52.5
MSTRG.2629.2	6.89126	1.23e-17	8.23e-14	Up	ENSDART00000103830	ENSDARG00000070590	nt5c1ab	6.83477	0.000172904	0.0129584	Up	-42.3
MSTRG.2629.2	6.89126	1.23e-17	8.23e-14	Up	ENSDART00000007103	ENSDARG00000020086	nuak1a	1.29732	0.000447159	0.0256361	Up	-41.4
MSTRG.2629.2	6.89126	1.23e-17	8.23e-14	Up	ENSDART00000148575	ENSDARG00000017454	nup50	-9.21425	1.72e-05	0.00223629	Down	-45.1
MSTRG.2629.2	6.89126	1.23e-17	8.23e-14	Up	ENSDART00000074167	ENSDARG00000052336	ociad2	-2.558	0.000185715	0.013696	Down	-41.2
MSTRG.2629.2	6.89126	1.23e-17	8.23e-14	Up	ENSDART00000149039	ENSDARG00000007377	odc1	1.58376	0.000590793	0.0314871	Up	-42.4
MSTRG.2629.2	6.89126	1.23e-17	8.23e-14	Up	ENSDART00000170623	ENSDARG00000105243	ogt.1	1.54931	5.4e-05	0.0055005	Up	-44.7
MSTRG.2629.2	6.89126	1.23e-17	8.23e-14	Up	ENSDART00000163199	ENSDARG00000105243	ogt.1	-3.96241	7.21e-22	2.81e-18	Down	-44.7
MSTRG.2629.2	6.89126	1.23e-17	8.23e-14	Up	ENSDART00000020054	ENSDARG00000013005	opcml	-2.54289	0.00027614	0.0178481	Down	-42.6
MSTRG.2629.2	6.89126	1.23e-17	8.23e-14	Up	ENSDART00000159182	ENSDARG00000041032	or107-1	-7.37064	0.000913068	0.0426979	Down	-41.3
MSTRG.2629.2	6.89126	1.23e-17	8.23e-14	Up	ENSDART00000166290	ENSDARG00000020301	os9	-5.06851	0.000595464	0.0316695	Down	-57.2
MSTRG.2629.2	6.89126	1.23e-17	8.23e-14	Up	ENSDART00000151137	ENSDARG00000063310	oxr1b	-7.3567	1.04e-05	0.00150958	Down	-46.7
MSTRG.2629.2	6.89126	1.23e-17	8.23e-14	Up	ENSDART00000092379	ENSDARG00000063310	oxr1b	6.6565	0.000229249	0.0157611	Up	-46.7
MSTRG.2629.2	6.89126	1.23e-17	8.23e-14	Up	ENSDART00000157861	ENSDARG00000103026	p3h2	3.58326	9.48e-16	1.72e-12	Up	-40.5
MSTRG.2629.2	6.89126	1.23e-17	8.23e-14	Up	ENSDART00000048493	ENSDARG00000033537	p4ha1a	-2.87227	8.18e-09	3.41e-06	Down	-41.2
MSTRG.2629.2	6.89126	1.23e-17	8.23e-14	Up	ENSDART00000171058	ENSDARG00000098946	pald1a	-1.88699	0.000128288	0.0105325	Down	-40.4
MSTRG.2629.2	6.89126	1.23e-17	8.23e-14	Up	ENSDART00000168690	ENSDARG00000040009	palld	6.77758	0.000160997	0.0122469	Up	-41.7
MSTRG.2629.2	6.89126	1.23e-17	8.23e-14	Up	ENSDART00000038828	ENSDARG00000010192	pax3a	-1.83958	0.000740095	0.0367067	Down	-46.4
MSTRG.2629.2	6.89126	1.23e-17	8.23e-14	Up	ENSDART00000144765	ENSDARG00000045936	pax6b	2.59192	0.000251332	0.0168011	Up	-46.7
MSTRG.2629.2	6.89126	1.23e-17	8.23e-14	Up	ENSDART00000138567	ENSDARG00000077038	pbrm1l	-2.41927	2.63e-05	0.00310408	Down	-41.6
MSTRG.2629.2	6.89126	1.23e-17	8.23e-14	Up	ENSDART00000103472	ENSDARG00000077038	pbrm1l	11.0447	0.000257767	0.0171311	Up	-41.6
MSTRG.2629.2	6.89126	1.23e-17	8.23e-14	Up	ENSDART00000166531	ENSDARG00000008127	pcdh15b	11.6264	2.32e-07	6.53e-05	Up	-42.3
MSTRG.2629.2	6.89126	1.23e-17	8.23e-14	Up	ENSDART00000173192	ENSDARG00000036175	pcdh1b	-1.85365	0.00103268	0.046368	Down	-40.2
MSTRG.2629.2	6.89126	1.23e-17	8.23e-14	Up	ENSDART00000168918	ENSDARG00000103950	pcdh1gc6	-9.43302	1.09e-05	0.0015585	Down	-40.9
MSTRG.2629.2	6.89126	1.23e-17	8.23e-14	Up	ENSDART00000147785	ENSDARG00000060610	pcdh7b	-2.37709	3.79e-09	1.81e-06	Down	-44.2
MSTRG.2629.2	6.89126	1.23e-17	8.23e-14	Up	ENSDART00000104841	ENSDARG00000033012	pcnt	-2.92614	3.64e-12	3.93e-09	Down	-48.7
MSTRG.2629.2	6.89126	1.23e-17	8.23e-14	Up	ENSDART00000171641	ENSDARG00000098766	pcxa	-1.99142	9.34e-05	0.00826709	Down	-43.1
MSTRG.2629.2	6.89126	1.23e-17	8.23e-14	Up	ENSDART00000169025	ENSDARG00000098766	pcxa	-1.55737	3.69e-05	0.00414961	Down	-41.9
MSTRG.2629.2	6.89126	1.23e-17	8.23e-14	Up	ENSDART00000006412	ENSDARG00000006151	pde11al	-4.0899	3.47e-07	8.95e-05	Down	-44.5
MSTRG.2629.2	6.89126	1.23e-17	8.23e-14	Up	ENSDART00000154523	ENSDARG00000032868	pde4ba	1.76226	2.74e-05	0.00321382	Up	-40.6
MSTRG.2629.2	6.89126	1.23e-17	8.23e-14	Up	ENSDART00000167247	ENSDARG00000100897	PDGFRB	-1.4563	7.11e-05	0.00679825	Down	-51.6
MSTRG.2629.2	6.89126	1.23e-17	8.23e-14	Up	ENSDART00000007022	ENSDARG00000006456	pdgfrl	-1.42433	0.000322241	0.0200121	Down	-43
MSTRG.2629.2	6.89126	1.23e-17	8.23e-14	Up	ENSDART00000033078	ENSDARG00000055022	pds5a	-2.56747	0.000945555	0.0438133	Down	-40.9
MSTRG.2629.2	6.89126	1.23e-17	8.23e-14	Up	ENSDART00000123407	ENSDARG00000090631	pdzd7b	3.44074	3.08e-05	0.00356855	Up	-44.1
MSTRG.2629.2	6.89126	1.23e-17	8.23e-14	Up	ENSDART00000100468	ENSDARG00000056885	per1a	7.11872	0.000188178	0.0138023	Up	-46.3
MSTRG.2629.2	6.89126	1.23e-17	8.23e-14	Up	ENSDART00000160115	ENSDARG00000056885	per1a	2.45606	1.19e-05	0.0016666	Up	-46.3
MSTRG.2629.2	6.89126	1.23e-17	8.23e-14	Up	ENSDART00000173401	ENSDARG00000010519	per3	2.84156	0.000111858	0.00949072	Up	-40
MSTRG.2629.2	6.89126	1.23e-17	8.23e-14	Up	ENSDART00000145029	ENSDARG00000070958	pex6	-3.27929	0.000451806	0.0257281	Down	-40.6
MSTRG.2629.2	6.89126	1.23e-17	8.23e-14	Up	ENSDART00000085894	ENSDARG00000060745	pgm5	2.53042	1.42e-06	0.000303082	Up	-43.9
MSTRG.2629.2	6.89126	1.23e-17	8.23e-14	Up	ENSDART00000037361	ENSDARG00000006878	phf21aa	8.69492	5.03e-05	0.00521903	Up	-42.31
MSTRG.2629.2	6.89126	1.23e-17	8.23e-14	Up	ENSDART00000100352	ENSDARG00000034768	phf3	-1.98671	0.000262455	0.0172941	Down	-40.7
MSTRG.2629.2	6.89126	1.23e-17	8.23e-14	Up	ENSDART00000138106	ENSDARG00000015970	phip	-12.5603	6.15e-08	2.1e-05	Down	-45.4
MSTRG.2629.2	6.89126	1.23e-17	8.23e-14	Up	ENSDART00000138464	ENSDARG00000061093	phldb1a	-5.86712	2.03e-07	5.89e-05	Down	-42.9
MSTRG.2629.2	6.89126	1.23e-17	8.23e-14	Up	ENSDART00000171546	ENSDARG00000054829	pik3c3	8.59147	4.03e-11	3.3e-08	Up	-45.2
MSTRG.2629.2	6.89126	1.23e-17	8.23e-14	Up	ENSDART00000127155	ENSDARG00000054829	pik3c3	11.0291	0.000259517	0.0171898	Up	-45.2
MSTRG.2629.2	6.89126	1.23e-17	8.23e-14	Up	ENSDART00000157428	ENSDARG00000034409	pik3r3b	-2.31362	0.000141229	0.0112315	Down	-44.4
MSTRG.2629.2	6.89126	1.23e-17	8.23e-14	Up	ENSDART00000085228	ENSDARG00000060469	pik3r4	2.93291	9.68e-10	5.78e-07	Up	-42.4
MSTRG.2629.2	6.89126	1.23e-17	8.23e-14	Up	ENSDART00000148767	ENSDARG00000056112	pikfyve	-4.82084	5.64e-05	0.00569154	Down	-43.2
MSTRG.2629.2	6.89126	1.23e-17	8.23e-14	Up	ENSDART00000077445	ENSDARG00000055129	pim3	-5.45038	1.17e-23	5.91e-20	Down	-46.8
MSTRG.2629.2	6.89126	1.23e-17	8.23e-14	Up	ENSDART00000108692	ENSDARG00000055129	pim3	2.7629	6.5e-11	5.15e-08	Up	-46.8
MSTRG.2629.2	6.89126	1.23e-17	8.23e-14	Up	ENSDART00000135823	ENSDARG00000026569	pimr196	1.60092	4.28e-05	0.00465475	Up	-43.3
MSTRG.2629.2	6.89126	1.23e-17	8.23e-14	Up	ENSDART00000160419	ENSDARG00000100970	pimr197	1.40579	0.000177203	0.013222	Up	-43.5
MSTRG.2629.2	6.89126	1.23e-17	8.23e-14	Up	ENSDART00000166695	ENSDARG00000104972	pimr199	2.46824	2.27e-07	6.47e-05	Up	-47.5
MSTRG.2629.2	6.89126	1.23e-17	8.23e-14	Up	ENSDART00000056294	ENSDARG00000038563	pitrm1	1.59932	9.17e-06	0.0013551	Up	-40.6
MSTRG.2629.2	6.89126	1.23e-17	8.23e-14	Up	ENSDART00000110064	ENSDARG00000075265	plaua	3.69852	5.2e-06	0.000870761	Up	-44.5
MSTRG.2629.2	6.89126	1.23e-17	8.23e-14	Up	ENSDART00000164454	ENSDARG00000063313	plbd1	-6.21272	1.3e-11	1.18e-08	Down	-47.7
MSTRG.2629.2	6.89126	1.23e-17	8.23e-14	Up	ENSDART00000092393	ENSDARG00000063313	plbd1	11.2143	7.5e-21	2.38e-17	Up	-47.7
MSTRG.2629.2	6.89126	1.23e-17	8.23e-14	Up	ENSDART00000022045	ENSDARG00000038442	plcg1	7.89806	7.73e-06	0.00118421	Up	-47.2
MSTRG.2629.2	6.89126	1.23e-17	8.23e-14	Up	ENSDART00000139411	ENSDARG00000028896	plpp2b	1.60213	0.000100466	0.0087136	Up	-45.7
MSTRG.2629.2	6.89126	1.23e-17	8.23e-14	Up	ENSDART00000044000	ENSDARG00000007172	plxna3	-1.66552	0.000347128	0.0210677	Down	-44.9
MSTRG.2629.2	6.89126	1.23e-17	8.23e-14	Up	ENSDART00000147940	ENSDARG00000032990	plxnb3	7.55843	0.000522364	0.0286217	Up	-41.4
MSTRG.2629.2	6.89126	1.23e-17	8.23e-14	Up	ENSDART00000169546	ENSDARG00000077469	polr1b	12.5168	0.00010566	0.00907102	Up	-46.6
MSTRG.2629.2	6.89126	1.23e-17	8.23e-14	Up	ENSDART00000017240	ENSDARG00000043806	postna	-5.16903	0.00040391	0.0237469	Down	-48.6
MSTRG.2629.2	6.89126	1.23e-17	8.23e-14	Up	ENSDART00000163936	ENSDARG00000104267	postnb	6.17498	7.91e-16	1.49e-12	Up	-46
MSTRG.2629.2	6.89126	1.23e-17	8.23e-14	Up	ENSDART00000167515	ENSDARG00000104267	postnb	3.33126	9.46e-13	1.27e-09	Up	-46
MSTRG.2629.2	6.89126	1.23e-17	8.23e-14	Up	ENSDART00000168135	ENSDARG00000104267	postnb	1.94891	0.000212541	0.0150287	Up	-46
MSTRG.2629.2	6.89126	1.23e-17	8.23e-14	Up	ENSDART00000157854	ENSDARG00000104267	postnb	4.24167	0.000431359	0.0250702	Up	-46
MSTRG.2629.2	6.89126	1.23e-17	8.23e-14	Up	ENSDART00000148285	ENSDARG00000010655	ppm1k	10.9785	2.19e-12	2.53e-09	Up	-40.2
MSTRG.2629.2	6.89126	1.23e-17	8.23e-14	Up	ENSDART00000171054	ENSDARG00000039966	prom1a	5.64409	4.05e-06	0.000711688	Up	-44.6
MSTRG.2629.2	6.89126	1.23e-17	8.23e-14	Up	ENSDART00000166550	ENSDARG00000039966	prom1a	7.49269	5.83e-05	0.00585425	Up	-44.6
MSTRG.2629.2	6.89126	1.23e-17	8.23e-14	Up	ENSDART00000001930	ENSDARG00000001656	psmb10	-1.533	0.000491687	0.0273244	Down	-41.2
MSTRG.2629.2	6.89126	1.23e-17	8.23e-14	Up	ENSDART00000158726	ENSDARG00000087911	psme4a	-4.38693	9.7e-09	3.95e-06	Down	-53.1
MSTRG.2629.2	6.89126	1.23e-17	8.23e-14	Up	ENSDART00000130050	ENSDARG00000087911	psme4a	4.51328	0.000787065	0.0382994	Up	-53.1
MSTRG.2629.2	6.89126	1.23e-17	8.23e-14	Up	ENSDART00000058993	ENSDARG00000040314	psph	1.49952	0.000235736	0.016098	Up	-44.8
MSTRG.2629.2	6.89126	1.23e-17	8.23e-14	Up	ENSDART00000137111	ENSDARG00000071437	ptprc	4.74419	0.000788782	0.0382994	Up	-44.5
MSTRG.2629.2	6.89126	1.23e-17	8.23e-14	Up	ENSDART00000092552	ENSDARG00000045006	ptprga	-1.55858	2.25e-05	0.00276579	Down	-50.2
MSTRG.2629.2	6.89126	1.23e-17	8.23e-14	Up	ENSDART00000083308	ENSDARG00000059738	ptprsa	-5.08809	7.92e-18	1.91e-14	Down	-47.4
MSTRG.2629.2	6.89126	1.23e-17	8.23e-14	Up	ENSDART00000137189	ENSDARG00000092638	ptprua	-1.34774	0.000643367	0.0334802	Down	-42.1
MSTRG.2629.2	6.89126	1.23e-17	8.23e-14	Up	ENSDART00000151166	ENSDARG00000086034	pvrl1b	-2.06734	0.000104298	0.00897066	Down	-46.5
MSTRG.2629.2	6.89126	1.23e-17	8.23e-14	Up	ENSDART00000159669	ENSDARG00000045628	rab34a	-4.05441	1.34e-05	0.00184812	Down	-42.8
MSTRG.2629.2	6.89126	1.23e-17	8.23e-14	Up	ENSDART00000019199	ENSDARG00000019312	rab39ba	-2.64536	3.32e-09	1.61e-06	Down	-41.3
MSTRG.2629.2	6.89126	1.23e-17	8.23e-14	Up	ENSDART00000139523	ENSDARG00000061757	rabgap1l	9.90326	1.26e-12	1.52e-09	Up	-46.1
MSTRG.2629.2	6.89126	1.23e-17	8.23e-14	Up	ENSDART00000132147	ENSDARG00000015460	racgap1	2.03152	0.000266404	0.0174506	Up	-42.3
MSTRG.2629.2	6.89126	1.23e-17	8.23e-14	Up	ENSDART00000157264	ENSDARG00000053272	RAP1GAP (1 of many)	3.21875	0.000213939	0.0150761	Up	-41
MSTRG.2629.2	6.89126	1.23e-17	8.23e-14	Up	ENSDART00000114423	ENSDARG00000079291	rapgef3	-1.62516	0.000331549	0.02044	Down	-40.33
MSTRG.2629.2	6.89126	1.23e-17	8.23e-14	Up	ENSDART00000172865	ENSDARG00000054003	rargb	-8.10878	0.000144703	0.0113828	Down	-44.1
MSTRG.2629.2	6.89126	1.23e-17	8.23e-14	Up	ENSDART00000168449	ENSDARG00000052617	raver1	-4.27831	0.000438316	0.0252642	Down	-42.3
MSTRG.2629.2	6.89126	1.23e-17	8.23e-14	Up	ENSDART00000143379	ENSDARG00000021869	rcan2	4.34554	0.0008863	0.0416766	Up	-43.1
MSTRG.2629.2	6.89126	1.23e-17	8.23e-14	Up	ENSDART00000098610	ENSDARG00000018312	rell1	1.20847	0.000710391	0.0357451	Up	-45.7
MSTRG.2629.2	6.89126	1.23e-17	8.23e-14	Up	ENSDART00000138881	ENSDARG00000005989	rgl1	7.1725	2.53e-05	0.00302854	Up	-42.7
MSTRG.2629.2	6.89126	1.23e-17	8.23e-14	Up	ENSDART00000164780	ENSDARG00000005989	rgl1	-8.3768	8.75e-25	4.97e-21	Down	-42.7
MSTRG.2629.2	6.89126	1.23e-17	8.23e-14	Up	ENSDART00000010604	ENSDARG00000005989	rgl1	2.43981	7.31e-07	0.000167732	Up	-42.7
MSTRG.2629.2	6.89126	1.23e-17	8.23e-14	Up	ENSDART00000102483	ENSDARG00000070047	rgs4	4.4106	4.11e-07	0.000102118	Up	-40.3
MSTRG.2629.2	6.89126	1.23e-17	8.23e-14	Up	ENSDART00000104895	ENSDARG00000016584	rgs7a	-6.47958	0.000356926	0.021508	Down	-40.5
MSTRG.2629.2	6.89126	1.23e-17	8.23e-14	Up	ENSDART00000168554	ENSDARG00000105190	rhbdl3	3.12099	2.9e-05	0.00338305	Up	-42.1
MSTRG.2629.2	6.89126	1.23e-17	8.23e-14	Up	ENSDART00000112553	ENSDARG00000074680	rims1a	-2.22456	0.000185573	0.013696	Down	-43.8
MSTRG.2629.2	6.89126	1.23e-17	8.23e-14	Up	ENSDART00000138043	ENSDARG00000074589	rin2	-1.39868	0.000183426	0.0135864	Down	-42.6
MSTRG.2629.2	6.89126	1.23e-17	8.23e-14	Up	ENSDART00000122654	ENSDARG00000030547	rnd1a	6.24912	5.03e-07	0.000123336	Up	-41.5
MSTRG.2629.2	6.89126	1.23e-17	8.23e-14	Up	ENSDART00000112698	ENSDARG00000078683	RNF14 (1 of many)	1.83401	6.3e-05	0.00620714	Up	-41.2
MSTRG.2629.2	6.89126	1.23e-17	8.23e-14	Up	ENSDART00000128303	ENSDARG00000051754	rpgrip1l	-6.49016	1.96e-10	1.4e-07	Down	-42
MSTRG.2629.2	6.89126	1.23e-17	8.23e-14	Up	ENSDART00000126326	ENSDARG00000051754	rpgrip1l	3.83114	2.86e-06	0.000533729	Up	-42
MSTRG.2629.2	6.89126	1.23e-17	8.23e-14	Up	ENSDART00000061274	ENSDARG00000041811	rps25	10.9561	8.69e-39	1.47e-34	Up	-41.7
MSTRG.2629.2	6.89126	1.23e-17	8.23e-14	Up	ENSDART00000168603	ENSDARG00000041811	rps25	-4.40504	8.82e-25	4.97e-21	Down	-41.7
MSTRG.2629.2	6.89126	1.23e-17	8.23e-14	Up	ENSDART00000148648	ENSDARG00000041811	rps25	4.67775	6.51e-29	5.5e-25	Up	-41.7
MSTRG.2629.2	6.89126	1.23e-17	8.23e-14	Up	ENSDART00000167033	ENSDARG00000100513	RPS27L	1.42076	0.000101794	0.00881368	Up	-40.7
MSTRG.2629.2	6.89126	1.23e-17	8.23e-14	Up	ENSDART00000105931	ENSDARG00000075718	rpz5	2.53052	8.03e-06	0.00122356	Up	-40.3
MSTRG.2629.2	6.89126	1.23e-17	8.23e-14	Up	ENSDART00000134734	ENSDARG00000075718	rpz5	7.81219	4.89e-07	0.000121046	Up	-40.3
MSTRG.2629.2	6.89126	1.23e-17	8.23e-14	Up	ENSDART00000073735	ENSDARG00000052011	rrad	2.00029	0.000728684	0.0363897	Up	-48.1
MSTRG.2629.2	6.89126	1.23e-17	8.23e-14	Up	ENSDART00000080825	ENSDARG00000091348	rtn3	7.53913	0.000542423	0.0295069	Up	-41.7
MSTRG.2629.2	6.89126	1.23e-17	8.23e-14	Up	ENSDART00000161705	ENSDARG00000104347	rtn4b	10.0067	3.75e-06	0.000667349	Up	-53.6
MSTRG.2629.2	6.89126	1.23e-17	8.23e-14	Up	ENSDART00000173652	ENSDARG00000074319	sall1a	-9.73475	3.15e-06	0.000582036	Down	-45.6
MSTRG.2629.2	6.89126	1.23e-17	8.23e-14	Up	ENSDART00000123324	ENSDARG00000056924	sap130a	-1.46809	0.000936785	0.0434864	Down	-45.3
MSTRG.2629.2	6.89126	1.23e-17	8.23e-14	Up	ENSDART00000058527	ENSDARG00000040005	scfd2	3.01816	5.4e-07	0.000129765	Up	-44
MSTRG.2629.2	6.89126	1.23e-17	8.23e-14	Up	ENSDART00000079782	ENSDARG00000057248	sclt1	6.27432	3.06e-06	0.000567003	Up	-44.9
MSTRG.2629.2	6.89126	1.23e-17	8.23e-14	Up	ENSDART00000162601	ENSDARG00000101713	scn2b	-9.83134	2.37e-09	1.2e-06	Down	-40.81
MSTRG.2629.2	6.89126	1.23e-17	8.23e-14	Up	ENSDART00000022761	ENSDARG00000018032	scn8ab	-10.78	0.000292503	0.018668	Down	-42.7
MSTRG.2629.2	6.89126	1.23e-17	8.23e-14	Up	ENSDART00000131694	ENSDARG00000024717	selenbp1	1.55663	4.26e-05	0.00465475	Up	-43
MSTRG.2629.2	6.89126	1.23e-17	8.23e-14	Up	ENSDART00000053125	ENSDARG00000036571	sema3e	1.34972	0.000779716	0.0381865	Up	-40.7
MSTRG.2629.2	6.89126	1.23e-17	8.23e-14	Up	ENSDART00000098815	ENSDARG00000044815	serinc4	-3.8184	8.89e-05	0.00795737	Down	-42.8
MSTRG.2629.2	6.89126	1.23e-17	8.23e-14	Up	ENSDART00000145976	ENSDARG00000019949	serpinh1b	-2.82297	6.87e-11	5.37e-08	Down	-40.4
MSTRG.2629.2	6.89126	1.23e-17	8.23e-14	Up	ENSDART00000145846	ENSDARG00000070012	sesn2	-7.8559	0.000486105	0.027223	Down	-40.4
MSTRG.2629.2	6.89126	1.23e-17	8.23e-14	Up	ENSDART00000080143	ENSDARG00000057678	sfrp1b	6.58442	0.000158266	0.0120914	Up	-40
MSTRG.2629.2	6.89126	1.23e-17	8.23e-14	Up	ENSDART00000102498	ENSDARG00000070050	sfrp2	-6.36711	0.00034202	0.0208515	Down	-42.8
MSTRG.2629.2	6.89126	1.23e-17	8.23e-14	Up	ENSDART00000056996	ENSDARG00000039041	sfrp5	2.26825	0.00104233	0.0465954	Up	-45
MSTRG.2629.2	6.89126	1.23e-17	8.23e-14	Up	ENSDART00000105711	ENSDARG00000020000	sh3bp4a	-3.35151	0.000738419	0.0366594	Down	-52
MSTRG.2629.2	6.89126	1.23e-17	8.23e-14	Up	ENSDART00000166377	ENSDARG00000089917	sh3tc2	-7.56862	5.43e-06	0.000907068	Down	-41.9
MSTRG.2629.2	6.89126	1.23e-17	8.23e-14	Up	ENSDART00000159950	ENSDARG00000102443	SHANK2	-6.65771	8.73e-05	0.00788419	Down	-40.1
MSTRG.2629.2	6.89126	1.23e-17	8.23e-14	Up	ENSDART00000164806	ENSDARG00000094181	shroom1	-1.58104	0.000919021	0.0428578	Down	-47.3
MSTRG.2629.2	6.89126	1.23e-17	8.23e-14	Up	ENSDART00000163203	ENSDARG00000099377	si:cabz01030277.1	-2.71994	8.38e-06	0.00125852	Down	-44.5
MSTRG.2629.2	6.89126	1.23e-17	8.23e-14	Up	ENSDART00000173003	ENSDARG00000105473	si:cabz01036006.1	-5.4337	6.77e-05	0.00655587	Down	-51.4
MSTRG.2629.2	6.89126	1.23e-17	8.23e-14	Up	ENSDART00000105992	ENSDARG00000086576	si:cabz01069012.2	-4.20269	1.05e-17	2.43e-14	Down	-43.2
MSTRG.2629.2	6.89126	1.23e-17	8.23e-14	Up	ENSDART00000174244	ENSDARG00000105782	si:cabz01081777.1	6.93985	3.95e-05	0.00438835	Up	-45.8
MSTRG.2629.2	6.89126	1.23e-17	8.23e-14	Up	ENSDART00000173010	ENSDARG00000105483	si:ch1073-159d7.5	3.2911	0.000228479	0.0157294	Up	-45.9
MSTRG.2629.2	6.89126	1.23e-17	8.23e-14	Up	ENSDART00000148405	ENSDARG00000070442	si:ch211-113g11.6	2.30303	0.000679586	0.0346193	Up	-50.8
MSTRG.2629.2	6.89126	1.23e-17	8.23e-14	Up	ENSDART00000169994	ENSDARG00000103324	si:ch211-127b6.2	-2.22369	0.000935341	0.0434591	Down	-43.3
MSTRG.2629.2	6.89126	1.23e-17	8.23e-14	Up	ENSDART00000112149	ENSDARG00000076332	si:ch211-159i8.4	-5.15058	3.5e-07	8.97e-05	Down	-41.8
MSTRG.2629.2	6.89126	1.23e-17	8.23e-14	Up	ENSDART00000126578	ENSDARG00000087032	si:ch211-200e2.1	8.92859	2.76e-05	0.0032312	Up	-42.7
MSTRG.2629.2	6.89126	1.23e-17	8.23e-14	Up	ENSDART00000152942	ENSDARG00000089871	si:ch211-203c7.2	-1.74129	7.17e-05	0.00681219	Down	-41.6
MSTRG.2629.2	6.89126	1.23e-17	8.23e-14	Up	ENSDART00000142916	ENSDARG00000088650	si:ch211-208k15.1	-2.95095	5.51e-05	0.00558108	Down	-42.1
MSTRG.2629.2	6.89126	1.23e-17	8.23e-14	Up	ENSDART00000143363	ENSDARG00000069595	si:ch211-214c7.4	1.48748	3.62e-05	0.00409627	Up	-43.1
MSTRG.2629.2	6.89126	1.23e-17	8.23e-14	Up	ENSDART00000062940	ENSDARG00000042880	si:ch211-222f23.6	-3.25705	0.000860095	0.0406392	Down	-40.6
MSTRG.2629.2	6.89126	1.23e-17	8.23e-14	Up	ENSDART00000160825	ENSDARG00000103912	si:ch211-227e10.3	-2.02109	0.000141136	0.0112315	Down	-46.9
MSTRG.2629.2	6.89126	1.23e-17	8.23e-14	Up	ENSDART00000164040	ENSDARG00000062330	si:ch211-233a24.2	9.61946	0.000766319	0.0376553	Up	-46.2
MSTRG.2629.2	6.89126	1.23e-17	8.23e-14	Up	ENSDART00000156204	ENSDARG00000097637	si:ch211-246i5.5	6.46544	0.000788815	0.0382994	Up	-47
MSTRG.2629.2	6.89126	1.23e-17	8.23e-14	Up	ENSDART00000148610	ENSDARG00000070892	si:ch211-262h13.5	7.41518	4.58e-06	0.000782713	Up	-47.1
MSTRG.2629.2	6.89126	1.23e-17	8.23e-14	Up	ENSDART00000151672	ENSDARG00000096398	si:ch211-276a17.5	2.94379	0.000438643	0.0252642	Up	-48.8
MSTRG.2629.2	6.89126	1.23e-17	8.23e-14	Up	ENSDART00000151720	ENSDARG00000087508	si:ch211-39i22.1	1.62165	1.07e-05	0.00154074	Up	-42.9
MSTRG.2629.2	6.89126	1.23e-17	8.23e-14	Up	ENSDART00000159064	ENSDARG00000075824	si:ch211-79l20.4	1.4245	0.000169834	0.012785	Up	-43.1
MSTRG.2629.2	6.89126	1.23e-17	8.23e-14	Up	ENSDART00000031885	ENSDARG00000093859	si:ch73-106l15.2	-2.7928	0.000688274	0.0348519	Down	-44.6
MSTRG.2629.2	6.89126	1.23e-17	8.23e-14	Up	ENSDART00000081823	ENSDARG00000058871	si:ch73-142c19.1	-2.17022	0.000720364	0.0361164	Down	-43.9
MSTRG.2629.2	6.89126	1.23e-17	8.23e-14	Up	ENSDART00000142406	ENSDARG00000094160	si:ch73-160h15.3	2.3521	0.00013542	0.0109085	Up	-44.3
MSTRG.2629.2	6.89126	1.23e-17	8.23e-14	Up	ENSDART00000156673	ENSDARG00000097080	si:ch73-181m17.1	4.43756	1.69e-07	5.1e-05	Up	-42.3
MSTRG.2629.2	6.89126	1.23e-17	8.23e-14	Up	ENSDART00000132546	ENSDARG00000104415	si:ch73-236c18.6	4.55593	9.92e-05	0.00863191	Up	-43.4
MSTRG.2629.2	6.89126	1.23e-17	8.23e-14	Up	ENSDART00000135602	ENSDARG00000092260	si:ch73-290k24.6	4.36228	0.000352072	0.021266	Up	-40.9
MSTRG.2629.2	6.89126	1.23e-17	8.23e-14	Up	ENSDART00000150386	ENSDARG00000096031	si:ch73-6k14.2	5.04198	2.37e-06	0.000457318	Up	-43.5
MSTRG.2629.2	6.89126	1.23e-17	8.23e-14	Up	ENSDART00000143911	ENSDARG00000026247	si:dkey-105e17.1	-3.85399	0.000580926	0.0311572	Down	-50.3
MSTRG.2629.2	6.89126	1.23e-17	8.23e-14	Up	ENSDART00000168992	ENSDARG00000007077	si:dkey-145p14.5	1.74217	0.00113563	0.0497579	Up	-42.1
MSTRG.2629.2	6.89126	1.23e-17	8.23e-14	Up	ENSDART00000168129	ENSDARG00000098383	si:dkey-14o6.1	-2.28308	3.97e-05	0.00439679	Down	-42.9
MSTRG.2629.2	6.89126	1.23e-17	8.23e-14	Up	ENSDART00000084929	ENSDARG00000060340	si:dkey-157l19.2	4.54764	1.49e-05	0.001995	Up	-42.5
MSTRG.2629.2	6.89126	1.23e-17	8.23e-14	Up	ENSDART00000167591	ENSDARG00000101828	si:dkey-16p6.1	-3.29603	0.00105439	0.0470931	Down	-43.3
MSTRG.2629.2	6.89126	1.23e-17	8.23e-14	Up	ENSDART00000157604	ENSDARG00000103143	si:dkey-19c16.12	-3.21124	0.000118691	0.00998699	Down	-43.3
MSTRG.2629.2	6.89126	1.23e-17	8.23e-14	Up	ENSDART00000131475	ENSDARG00000095578	si:dkey-222h21.7	6.89164	6.19e-05	0.00612883	Up	-43.4
MSTRG.2629.2	6.89126	1.23e-17	8.23e-14	Up	ENSDART00000151925	ENSDARG00000077245	si:dkey-225n22.4	2.49661	0.000389849	0.0230002	Up	-45.5
MSTRG.2629.2	6.89126	1.23e-17	8.23e-14	Up	ENSDART00000149811	ENSDARG00000095848	si:dkey-239n17.6	9.481	5.33e-11	4.29e-08	Up	-41
MSTRG.2629.2	6.89126	1.23e-17	8.23e-14	Up	ENSDART00000156377	ENSDARG00000011581	si:dkey-23k10.5	-9.53551	1.77e-05	0.00228511	Down	-42.2
MSTRG.2629.2	6.89126	1.23e-17	8.23e-14	Up	ENSDART00000136192	ENSDARG00000105679	si:dkey-240n22.6	-2.00972	0.000900079	0.0422072	Down	-40.3
MSTRG.2629.2	6.89126	1.23e-17	8.23e-14	Up	ENSDART00000162091	ENSDARG00000086851	si:dkey-264d12.5	-8.28321	1.59e-07	4.87e-05	Down	-43.7
MSTRG.2629.2	6.89126	1.23e-17	8.23e-14	Up	ENSDART00000099619	ENSDARG00000076713	si:dkey-265c15.6	-3.44949	0.000644732	0.0335168	Down	-45.9
MSTRG.2629.2	6.89126	1.23e-17	8.23e-14	Up	ENSDART00000166400	ENSDARG00000103229	si:dkey-265e15.5	-1.89311	0.000448633	0.0256655	Down	-43.3
MSTRG.2629.2	6.89126	1.23e-17	8.23e-14	Up	ENSDART00000152220	ENSDARG00000026383	si:dkey-27j5.5	-7.96384	0.000121802	0.0101475	Down	-43.8
MSTRG.2629.2	6.89126	1.23e-17	8.23e-14	Up	ENSDART00000170497	ENSDARG00000100379	si:dkey-34d22.2	-4.25436	0.000368965	0.0221283	Down	-42.9
MSTRG.2629.2	6.89126	1.23e-17	8.23e-14	Up	ENSDART00000164404	ENSDARG00000098444	si:dkey-3h2.4	-3.16132	0.000549315	0.0298007	Down	-43.3
MSTRG.2629.2	6.89126	1.23e-17	8.23e-14	Up	ENSDART00000121444	ENSDARG00000089146	si:dkey-53k12.5	-4.33022	0.000236744	0.016145	Down	-40.5
MSTRG.2629.2	6.89126	1.23e-17	8.23e-14	Up	ENSDART00000157470	ENSDARG00000098610	si:dkey-8o9.2	-2.08914	0.000649219	0.0336632	Down	-49.3
MSTRG.2629.2	6.89126	1.23e-17	8.23e-14	Up	ENSDART00000171191	ENSDARG00000099585	si:dkeyp-4c4.2	-9.31266	1.34e-06	0.000288475	Down	-45
MSTRG.2629.2	6.89126	1.23e-17	8.23e-14	Up	ENSDART00000154550	ENSDARG00000017036	si:dkeyp-57f11.2	-10.3505	9.7e-11	7.24e-08	Down	-45.9
MSTRG.2629.2	6.89126	1.23e-17	8.23e-14	Up	ENSDART00000083033	ENSDARG00000058606	sik1	-5.78585	1e-12	1.3e-09	Down	-46
MSTRG.2629.2	6.89126	1.23e-17	8.23e-14	Up	ENSDART00000089232	ENSDARG00000062058	slc12a7b	3.21442	0.000190925	0.0139351	Up	-51.3
MSTRG.2629.2	6.89126	1.23e-17	8.23e-14	Up	ENSDART00000066233	ENSDARG00000045051	slc16a3	9.82917	2.17e-23	9.17e-20	Up	-46.9
MSTRG.2629.2	6.89126	1.23e-17	8.23e-14	Up	ENSDART00000039969	ENSDARG00000010641	slc20a1b	5.73273	2.21e-06	0.000431116	Up	-43.2
MSTRG.2629.2	6.89126	1.23e-17	8.23e-14	Up	ENSDART00000007688	ENSDARG00000015869	slc22a16	1.50358	0.000171758	0.0129053	Up	-42.6
MSTRG.2629.2	6.89126	1.23e-17	8.23e-14	Up	ENSDART00000129189	ENSDARG00000074533	slc25a38b	5.6656	0.000143903	0.0113375	Up	-41.6
MSTRG.2629.2	6.89126	1.23e-17	8.23e-14	Up	ENSDART00000132037	ENSDARG00000077762	SLC2A4RG	-10.1151	2.44e-14	3.65e-11	Down	-46.1
MSTRG.2629.2	6.89126	1.23e-17	8.23e-14	Up	ENSDART00000088359	ENSDARG00000077762	SLC2A4RG	-2.01537	0.000888695	0.0417506	Down	-46.1
MSTRG.2629.2	6.89126	1.23e-17	8.23e-14	Up	ENSDART00000147087	ENSDARG00000077875	slc2a5	6.21429	0.000629491	0.032995	Up	-45.1
MSTRG.2629.2	6.89126	1.23e-17	8.23e-14	Up	ENSDART00000067446	ENSDARG00000018149	slc38a4	-3.03122	1.48e-08	5.83e-06	Down	-42.7
MSTRG.2629.2	6.89126	1.23e-17	8.23e-14	Up	ENSDART00000031135	ENSDARG00000018149	slc38a4	7.79614	8.76e-07	0.000196621	Up	-40.3
MSTRG.2629.2	6.89126	1.23e-17	8.23e-14	Up	ENSDART00000076345	ENSDARG00000054196	slc38a8b	10.0555	3.25e-06	0.000596168	Up	-40.6
MSTRG.2629.2	6.89126	1.23e-17	8.23e-14	Up	ENSDART00000155385	ENSDARG00000073881	slc41a2b	1.40634	0.00046491	0.0263855	Up	-42.4
MSTRG.2629.2	6.89126	1.23e-17	8.23e-14	Up	ENSDART00000030887	ENSDARG00000002593	slc45a2	5.10138	2.37e-06	0.000457318	Up	-42.1
MSTRG.2629.2	6.89126	1.23e-17	8.23e-14	Up	ENSDART00000108595	ENSDARG00000075229	SLC46A2	2.69427	0.000343594	0.0209032	Up	-44.5
MSTRG.2629.2	6.89126	1.23e-17	8.23e-14	Up	ENSDART00000125353	ENSDARG00000062821	slc6a15	-1.76642	0.000700529	0.0353315	Down	-40.9
MSTRG.2629.2	6.89126	1.23e-17	8.23e-14	Up	ENSDART00000145182	ENSDARG00000008912	slc8a2a	2.63385	2.38e-05	0.00290435	Up	-43.6
MSTRG.2629.2	6.89126	1.23e-17	8.23e-14	Up	ENSDART00000007531	ENSDARG00000004246	slit2	-1.61602	6.13e-06	0.000989718	Down	-45.2
MSTRG.2629.2	6.89126	1.23e-17	8.23e-14	Up	ENSDART00000165682	ENSDARG00000103359	SLITRK5 (1 of many)	-2.48541	0.000695669	0.0351212	Down	-43.1
MSTRG.2629.2	6.89126	1.23e-17	8.23e-14	Up	ENSDART00000160704	ENSDARG00000054458	slmapa	1.84148	0.000340971	0.0208185	Up	-41.7
MSTRG.2629.2	6.89126	1.23e-17	8.23e-14	Up	ENSDART00000144109	ENSDARG00000039069	slx4ip	4.5471	0.000830026	0.0395807	Up	-43.2
MSTRG.2629.2	6.89126	1.23e-17	8.23e-14	Up	ENSDART00000112637	ENSDARG00000077946	smarcc2	-1.225	0.000813459	0.0390845	Down	-40.4
MSTRG.2629.2	6.89126	1.23e-17	8.23e-14	Up	ENSDART00000148388	ENSDARG00000036967	smox	4.77851	0.000417136	0.0243552	Up	-41.7
MSTRG.2629.2	6.89126	1.23e-17	8.23e-14	Up	ENSDART00000172571	ENSDARG00000098226	smpd3	3.30903	0.000687367	0.0348519	Up	-43.9
MSTRG.2629.2	6.89126	1.23e-17	8.23e-14	Up	ENSDART00000017937	ENSDARG00000020730	smpd4	-10.0917	0.000307421	0.0192805	Down	-45.2
MSTRG.2629.2	6.89126	1.23e-17	8.23e-14	Up	ENSDART00000041215	ENSDARG00000003046	sorbs2a	5.4121	6.75e-07	0.000157847	Up	-41.1
MSTRG.2629.2	6.89126	1.23e-17	8.23e-14	Up	ENSDART00000138475	ENSDARG00000003046	sorbs2a	1.98063	6.7e-05	0.0065155	Up	-41.1
MSTRG.2629.2	6.89126	1.23e-17	8.23e-14	Up	ENSDART00000026992	ENSDARG00000004588	sox4a	-2.63132	1.16e-11	1.09e-08	Down	-48.2
MSTRG.2629.2	6.89126	1.23e-17	8.23e-14	Up	ENSDART00000165052	ENSDARG00000011555	spag7	-2.11725	0.000258293	0.0171311	Down	-44.7
MSTRG.2629.2	6.89126	1.23e-17	8.23e-14	Up	ENSDART00000162370	ENSDARG00000103457	spg20b	1.35099	0.000340632	0.0208185	Up	-40.9
MSTRG.2629.2	6.89126	1.23e-17	8.23e-14	Up	ENSDART00000008077	ENSDARG00000012467	spint1b	-3.99378	0.000110559	0.00942778	Down	-45.6
MSTRG.2629.2	6.89126	1.23e-17	8.23e-14	Up	ENSDART00000035245	ENSDARG00000003084	spire2	4.54684	0.000519983	0.0285529	Up	-50.6
MSTRG.2629.2	6.89126	1.23e-17	8.23e-14	Up	ENSDART00000102253	ENSDARG00000019231	spna2	11.1486	0.000238475	0.0162347	Up	-44.5
MSTRG.2629.2	6.89126	1.23e-17	8.23e-14	Up	ENSDART00000127787	ENSDARG00000035459	spns3	8.95472	5.3e-09	2.4e-06	Up	-41
MSTRG.2629.2	6.89126	1.23e-17	8.23e-14	Up	ENSDART00000110061	ENSDARG00000075393	spock2	4.25658	0.000153758	0.0118382	Up	-42.9
MSTRG.2629.2	6.89126	1.23e-17	8.23e-14	Up	ENSDART00000145418	ENSDARG00000070266	spock3	6.34468	0.000364335	0.0219024	Up	-45.6
MSTRG.2629.2	6.89126	1.23e-17	8.23e-14	Up	ENSDART00000032141	ENSDARG00000025465	spon2a	4.28561	7.46e-11	5.73e-08	Up	-43.1
MSTRG.2629.2	6.89126	1.23e-17	8.23e-14	Up	ENSDART00000140061	ENSDARG00000075014	sqstm1	1.56	2.08e-05	0.00260078	Up	-46.9
MSTRG.2629.2	6.89126	1.23e-17	8.23e-14	Up	ENSDART00000065652	ENSDARG00000077069	srgn	1.8869	0.00047138	0.0266335	Up	-41.4
MSTRG.2629.2	6.89126	1.23e-17	8.23e-14	Up	ENSDART00000143566	ENSDARG00000017843	srsf1b	-2.41558	2.48e-06	0.000471102	Down	-42.6
MSTRG.2629.2	6.89126	1.23e-17	8.23e-14	Up	ENSDART00000163800	ENSDARG00000017843	srsf1b	-2.01186	0.00048969	0.0273032	Down	-42.6
MSTRG.2629.2	6.89126	1.23e-17	8.23e-14	Up	ENSDART00000158394	ENSDARG00000035325	srsf7a	-9.60449	0.000500763	0.027768	Down	-46.7
MSTRG.2629.2	6.89126	1.23e-17	8.23e-14	Up	ENSDART00000123137	ENSDARG00000015252	st3gal3b	3.17885	3.52e-05	0.00400805	Up	-40.9
MSTRG.2629.2	6.89126	1.23e-17	8.23e-14	Up	ENSDART00000057484	ENSDARG00000039335	st6gal2a	1.39271	0.000491622	0.0273244	Up	-50.2
MSTRG.2629.2	6.89126	1.23e-17	8.23e-14	Up	ENSDART00000079215	ENSDARG00000056680	stc2a	-1.71038	2.72e-06	0.000511437	Down	-43.9
MSTRG.2629.2	6.89126	1.23e-17	8.23e-14	Up	ENSDART00000145198	ENSDARG00000055901	steap4	-6.274	6.06e-19	1.71e-15	Down	-40.9
MSTRG.2629.2	6.89126	1.23e-17	8.23e-14	Up	ENSDART00000129151	ENSDARG00000021455	strbp	4.62961	0.000126575	0.0104425	Up	-44.5
MSTRG.2629.2	6.89126	1.23e-17	8.23e-14	Up	ENSDART00000163660	ENSDARG00000100011	strn	9.69168	0.00072476	0.036295	Up	-45.7
MSTRG.2629.2	6.89126	1.23e-17	8.23e-14	Up	ENSDART00000008038	ENSDARG00000018423	sulf2a	3.82553	7.14e-08	2.34e-05	Up	-43.4
MSTRG.2629.2	6.89126	1.23e-17	8.23e-14	Up	ENSDART00000035865	ENSDARG00000013838	sulf2b	-3.23963	5.55e-07	0.000132317	Down	-51.2
MSTRG.2629.2	6.89126	1.23e-17	8.23e-14	Up	ENSDART00000173642	ENSDARG00000013526	svep1	1.55694	0.00113487	0.0497579	Up	-45.6
MSTRG.2629.2	6.89126	1.23e-17	8.23e-14	Up	ENSDART00000132452	ENSDARG00000059553	sympk	-3.998	7.92e-09	3.38e-06	Down	-49.1
MSTRG.2629.2	6.89126	1.23e-17	8.23e-14	Up	ENSDART00000091828	ENSDARG00000063068	syne1b	-7.2224	8.03e-09	3.4e-06	Down	-55.1
MSTRG.2629.2	6.89126	1.23e-17	8.23e-14	Up	ENSDART00000161712	ENSDARG00000104470	syngr2b	2.57302	2.17e-05	0.0026884	Up	-42.4
MSTRG.2629.2	6.89126	1.23e-17	8.23e-14	Up	ENSDART00000013117	ENSDARG00000011640	syt5b	6.54013	4.27e-10	2.85e-07	Up	-43.7
MSTRG.2629.2	6.89126	1.23e-17	8.23e-14	Up	ENSDART00000055152	ENSDARG00000037855	taf11	2.79081	1.31e-05	0.00181814	Up	-46.42
MSTRG.2629.2	6.89126	1.23e-17	8.23e-14	Up	ENSDART00000066774	ENSDARG00000045408	tagln	4.29761	5.62e-05	0.00567955	Up	-41.9
MSTRG.2629.2	6.89126	1.23e-17	8.23e-14	Up	ENSDART00000172327	ENSDARG00000098304	taok1b	2.90195	0.000616392	0.0324761	Up	-49.8
MSTRG.2629.2	6.89126	1.23e-17	8.23e-14	Up	ENSDART00000169141	ENSDARG00000058696	tbl1xr1a	-4.99408	0.000669419	0.0342672	Down	-44.7
MSTRG.2629.2	6.89126	1.23e-17	8.23e-14	Up	ENSDART00000004333	ENSDARG00000002582	tbx15	9.2362	1.7e-05	0.00222149	Up	-41.2
MSTRG.2629.2	6.89126	1.23e-17	8.23e-14	Up	ENSDART00000007293	ENSDARG00000007344	tcap	3.63277	0.000498177	0.0276548	Up	-45.1
MSTRG.2629.2	6.89126	1.23e-17	8.23e-14	Up	ENSDART00000097213	ENSDARG00000067544	tcf15	-1.37816	0.000858069	0.0406126	Down	-40.2
MSTRG.2629.2	6.89126	1.23e-17	8.23e-14	Up	ENSDART00000111739	ENSDARG00000078348	tcf20	5.65092	0.000355579	0.0214523	Up	-45.1
MSTRG.2629.2	6.89126	1.23e-17	8.23e-14	Up	ENSDART00000099262	ENSDARG00000038159	tcf7l1a	-1.58695	0.000536108	0.0292484	Down	-46.2
MSTRG.2629.2	6.89126	1.23e-17	8.23e-14	Up	ENSDART00000028955	ENSDARG00000025421	tdrd3	-9.34923	0.000639025	0.0333225	Down	-49.2
MSTRG.2629.2	6.89126	1.23e-17	8.23e-14	Up	ENSDART00000169609	ENSDARG00000098103	tefb	1.69761	0.000334704	0.0205631	Up	-45.4
MSTRG.2629.2	6.89126	1.23e-17	8.23e-14	Up	ENSDART00000112909	ENSDARG00000078132	tex2l	7.69786	0.000339448	0.0207755	Up	-44.1
MSTRG.2629.2	6.89126	1.23e-17	8.23e-14	Up	ENSDART00000082349	ENSDARG00000059279	tfap2a	3.12552	0.00021099	0.0149514	Up	-42.8
MSTRG.2629.2	6.89126	1.23e-17	8.23e-14	Up	ENSDART00000167482	ENSDARG00000099979	tgfbr3	-2.07562	3.32e-07	8.65e-05	Down	-45.6
MSTRG.2629.2	6.89126	1.23e-17	8.23e-14	Up	ENSDART00000161042	ENSDARG00000101595	tgm1l2	-7.25208	0.000965206	0.0445611	Down	-48.1
MSTRG.2629.2	6.89126	1.23e-17	8.23e-14	Up	ENSDART00000140350	ENSDARG00000010785	thbs1b	1.31454	0.000918686	0.0428578	Up	-44.6
MSTRG.2629.2	6.89126	1.23e-17	8.23e-14	Up	ENSDART00000017090	ENSDARG00000010785	thbs1b	1.53347	8.94e-05	0.00796448	Up	-44.6
MSTRG.2629.2	6.89126	1.23e-17	8.23e-14	Up	ENSDART00000155974	ENSDARG00000077506	tjp1a	-2.36772	5.92e-05	0.00591538	Down	-41.9
MSTRG.2629.2	6.89126	1.23e-17	8.23e-14	Up	ENSDART00000148347	ENSDARG00000077506	tjp1a	-1.45459	6.22e-05	0.00614447	Down	-41.5
MSTRG.2629.2	6.89126	1.23e-17	8.23e-14	Up	ENSDART00000054472	ENSDARG00000037429	tll1	2.54598	0.000997897	0.04545	Up	-41.2
MSTRG.2629.2	6.89126	1.23e-17	8.23e-14	Up	ENSDART00000168600	ENSDARG00000017901	tln2a	10.0549	2.38e-11	2.08e-08	Up	-42.4
MSTRG.2629.2	6.89126	1.23e-17	8.23e-14	Up	ENSDART00000141910	ENSDARG00000076618	tm2d3	2.98823	0.00094205	0.0436908	Up	-48.7
MSTRG.2629.2	6.89126	1.23e-17	8.23e-14	Up	ENSDART00000134000	ENSDARG00000053890	tmem62	6.0104	8.9e-05	0.00795737	Up	-47.5
MSTRG.2629.2	6.89126	1.23e-17	8.23e-14	Up	ENSDART00000167631	ENSDARG00000045753	tmtc2a	-2.34597	0.000642985	0.0334802	Down	-42.5
MSTRG.2629.2	6.89126	1.23e-17	8.23e-14	Up	ENSDART00000131729	ENSDARG00000021948	tnc	2.53444	2.41e-10	1.7e-07	Up	-40.9
MSTRG.2629.2	6.89126	1.23e-17	8.23e-14	Up	ENSDART00000137717	ENSDARG00000021948	tnc	2.055	3.64e-05	0.00409962	Up	-40.9
MSTRG.2629.2	6.89126	1.23e-17	8.23e-14	Up	ENSDART00000112856	ENSDARG00000078362	TNC (1 of many)	2.42388	2.63e-07	7.16e-05	Up	-43.9
MSTRG.2629.2	6.89126	1.23e-17	8.23e-14	Up	ENSDART00000090875	ENSDARG00000093440	tnfaip6	1.42878	8.91e-05	0.00795737	Up	-41.6
MSTRG.2629.2	6.89126	1.23e-17	8.23e-14	Up	ENSDART00000067854	ENSDARG00000046148	tnfaip8l2b	8.44152	2.03e-08	7.79e-06	Up	-42.2
MSTRG.2629.2	6.89126	1.23e-17	8.23e-14	Up	ENSDART00000098355	ENSDARG00000068141	tnfsf11	-2.98525	4.48e-05	0.00481635	Down	-40.7
MSTRG.2629.2	6.89126	1.23e-17	8.23e-14	Up	ENSDART00000164824	ENSDARG00000069433	tnk1	3.56933	0.00109235	0.0484898	Up	-46.3
MSTRG.2629.2	6.89126	1.23e-17	8.23e-14	Up	ENSDART00000170998	ENSDARG00000103851	tnrc6c2	-1.34267	0.000635931	0.0331953	Down	-45.1
MSTRG.2629.2	6.89126	1.23e-17	8.23e-14	Up	ENSDART00000159916	ENSDARG00000078842	tns1a	-9.71027	2e-08	7.74e-06	Down	-48.12
MSTRG.2629.2	6.89126	1.23e-17	8.23e-14	Up	ENSDART00000165868	ENSDARG00000103163	tomm20a	1.67917	1.18e-05	0.0016666	Up	-49.5
MSTRG.2629.2	6.89126	1.23e-17	8.23e-14	Up	ENSDART00000129719	ENSDARG00000086775	top1	1.88924	0.000976989	0.0447791	Up	-41.5
MSTRG.2629.2	6.89126	1.23e-17	8.23e-14	Up	ENSDART00000170752	ENSDARG00000100055	tox2	-3.61463	0.000508655	0.0280219	Down	-51.1
MSTRG.2629.2	6.89126	1.23e-17	8.23e-14	Up	ENSDART00000113342	ENSDARG00000073957	tox3	-1.67436	0.000282887	0.0182053	Down	-50.7
MSTRG.2629.2	6.89126	1.23e-17	8.23e-14	Up	ENSDART00000051549	ENSDARG00000035559	tp53	2.3877	3.59e-10	2.46e-07	Up	-45.7
MSTRG.2629.2	6.89126	1.23e-17	8.23e-14	Up	ENSDART00000135934	ENSDARG00000035559	tp53	2.23874	2.92e-07	7.85e-05	Up	-45.7
MSTRG.2629.2	6.89126	1.23e-17	8.23e-14	Up	ENSDART00000135083	ENSDARG00000035559	tp53	2.18164	1.52e-07	4.69e-05	Up	-45.7
MSTRG.2629.2	6.89126	1.23e-17	8.23e-14	Up	ENSDART00000154109	ENSDARG00000088178	tp53inp2	1.6231	0.000323859	0.020088	Up	-43.7
MSTRG.2629.2	6.89126	1.23e-17	8.23e-14	Up	ENSDART00000172394	ENSDARG00000100420	tpcn2	8.8015	0.000737275	0.0366385	Up	-40.6
MSTRG.2629.2	6.89126	1.23e-17	8.23e-14	Up	ENSDART00000143121	ENSDARG00000078654	tpx2	3.39847	1.94e-05	0.00245564	Up	-40.3
MSTRG.2629.2	6.89126	1.23e-17	8.23e-14	Up	ENSDART00000151175	ENSDARG00000007863	tra2a	-8.0141	0.000245576	0.0165708	Down	-43.6
MSTRG.2629.2	6.89126	1.23e-17	8.23e-14	Up	ENSDART00000148494	ENSDARG00000030092	tram2	3.83559	4.21e-08	1.49e-05	Up	-40.8
MSTRG.2629.2	6.89126	1.23e-17	8.23e-14	Up	ENSDART00000155340	ENSDARG00000006385	triobpb	11.3976	1.4e-21	5.09e-18	Up	-46.5
MSTRG.2629.2	6.89126	1.23e-17	8.23e-14	Up	ENSDART00000097547	ENSDARG00000067730	trpc6b	-1.75473	0.000132808	0.0107987	Down	-40.9
MSTRG.2629.2	6.89126	1.23e-17	8.23e-14	Up	ENSDART00000002691	ENSDARG00000008407	tspan7b	2.45508	1.44e-06	0.000305447	Up	-47
MSTRG.2629.2	6.89126	1.23e-17	8.23e-14	Up	ENSDART00000122558	ENSDARG00000089235	tspearb	3.58544	5.95e-05	0.0059281	Up	-46.6
MSTRG.2629.2	6.89126	1.23e-17	8.23e-14	Up	ENSDART00000112294	ENSDARG00000077836	ttc22	2.32612	0.000655733	0.0338804	Up	-51
MSTRG.2629.2	6.89126	1.23e-17	8.23e-14	Up	ENSDART00000161878	ENSDARG00000102308	ttc39c	6.17055	0.000718534	0.0360603	Up	-44.7
MSTRG.2629.2	6.89126	1.23e-17	8.23e-14	Up	ENSDART00000159811	ENSDARG00000061207	ttc7b	3.91402	0.000320353	0.0199192	Up	-41.2
MSTRG.2629.2	6.89126	1.23e-17	8.23e-14	Up	ENSDART00000125953	ENSDARG00000000563	ttn.1	-2.43583	8.87e-05	0.00795737	Down	-45
MSTRG.2629.2	6.89126	1.23e-17	8.23e-14	Up	ENSDART00000126871	ENSDARG00000028213	ttn.2	-3.40244	2.04e-09	1.06e-06	Down	-44.3
MSTRG.2629.2	6.89126	1.23e-17	8.23e-14	Up	ENSDART00000059460	ENSDARG00000028213	ttn.2	-3.40779	1.72e-06	0.000350201	Down	-42.4
MSTRG.2629.2	6.89126	1.23e-17	8.23e-14	Up	ENSDART00000109099	ENSDARG00000028213	ttn.2	-2.90405	2.42e-05	0.00293941	Down	-41
MSTRG.2629.2	6.89126	1.23e-17	8.23e-14	Up	ENSDART00000164616	ENSDARG00000055216	tuba1c	8.50192	1.9e-05	0.00242682	Up	-40.2
MSTRG.2629.2	6.89126	1.23e-17	8.23e-14	Up	ENSDART00000040204	ENSDARG00000031164	tuba8l2	7.39365	2.62e-18	6.99e-15	Up	-40.2
MSTRG.2629.2	6.89126	1.23e-17	8.23e-14	Up	ENSDART00000155957	ENSDARG00000063056	tulp4b	-7.56569	0.00111139	0.0490771	Down	-42.6
MSTRG.2629.2	6.89126	1.23e-17	8.23e-14	Up	ENSDART00000065006	ENSDARG00000094792	twf2a	3.059	0.000238698	0.0162347	Up	-40.2
MSTRG.2629.2	6.89126	1.23e-17	8.23e-14	Up	ENSDART00000163328	ENSDARG00000094894	tyrobp	7.15311	1.3e-05	0.00180134	Up	-42.7
MSTRG.2629.2	6.89126	1.23e-17	8.23e-14	Up	ENSDART00000171795	ENSDARG00000011740	u2af2b	2.0396	0.000225011	0.0155752	Up	-44
MSTRG.2629.2	6.89126	1.23e-17	8.23e-14	Up	ENSDART00000167159	ENSDARG00000102827	ubfd1	9.3429	7.43e-08	2.42e-05	Up	-40.5
MSTRG.2629.2	6.89126	1.23e-17	8.23e-14	Up	ENSDART00000146065	ENSDARG00000063169	ubn1	2.43841	0.00110809	0.0490167	Up	-43.8
MSTRG.2629.2	6.89126	1.23e-17	8.23e-14	Up	ENSDART00000126996	ENSDARG00000099276	ugt5b3	-6.87273	0.00101984	0.046077	Down	-42.1
MSTRG.2629.2	6.89126	1.23e-17	8.23e-14	Up	ENSDART00000090534	ENSDARG00000062518	ulk1a	-1.74602	6.03e-05	0.00600078	Down	-44.7
MSTRG.2629.2	6.89126	1.23e-17	8.23e-14	Up	ENSDART00000161180	ENSDARG00000103643	unc45a	-13.0263	2.64e-08	9.78e-06	Down	-45
MSTRG.2629.2	6.89126	1.23e-17	8.23e-14	Up	ENSDART00000168010	ENSDARG00000103643	unc45a	12.6057	0.000100062	0.00869341	Up	-45
MSTRG.2629.2	6.89126	1.23e-17	8.23e-14	Up	ENSDART00000087857	ENSDARG00000061541	unc5db	-4.39375	1.67e-11	1.49e-08	Down	-41.8
MSTRG.2629.2	6.89126	1.23e-17	8.23e-14	Up	ENSDART00000160297	ENSDARG00000103515	vcana	1.86305	0.000808069	0.0389971	Up	-40.6
MSTRG.2629.2	6.89126	1.23e-17	8.23e-14	Up	ENSDART00000159391	ENSDARG00000103203	vps28	-5.07624	6.58e-06	0.00104399	Down	-41.7
MSTRG.2629.2	6.89126	1.23e-17	8.23e-14	Up	ENSDART00000127323	ENSDARG00000088567	VPS72 (1 of many)	8.43886	1.19e-07	3.74e-05	Up	-45.5
MSTRG.2629.2	6.89126	1.23e-17	8.23e-14	Up	ENSDART00000166912	ENSDARG00000098805	vwa11	3.96425	0.000150045	0.0116585	Up	-40.2
MSTRG.2629.2	6.89126	1.23e-17	8.23e-14	Up	ENSDART00000161906	ENSDARG00000098805	vwa11	1.91012	0.000326399	0.0201961	Up	-40.2
MSTRG.2629.2	6.89126	1.23e-17	8.23e-14	Up	ENSDART00000130809	ENSDARG00000007755	wdr61	4.85599	1.42e-14	2.33e-11	Up	-40.9
MSTRG.2629.2	6.89126	1.23e-17	8.23e-14	Up	ENSDART00000016382	ENSDARG00000005541	wif1	3.36035	2.82e-07	7.62e-05	Up	-43.4
MSTRG.2629.2	6.89126	1.23e-17	8.23e-14	Up	ENSDART00000059974	ENSDARG00000040925	wnt10b	-3.57401	0.000824271	0.0394546	Down	-42
MSTRG.2629.2	6.89126	1.23e-17	8.23e-14	Up	ENSDART00000153524	ENSDARG00000038283	wnt6a	2.86886	4.14e-06	0.000723941	Up	-40.3
MSTRG.2629.2	6.89126	1.23e-17	8.23e-14	Up	ENSDART00000010591	ENSDARG00000009557	wrap73	-7.38431	0.000842827	0.0400697	Down	-40.7
MSTRG.2629.2	6.89126	1.23e-17	8.23e-14	Up	ENSDART00000130825	ENSDARG00000026500	xkr9	6.50913	0.000216637	0.0152315	Up	-40.8
MSTRG.2629.2	6.89126	1.23e-17	8.23e-14	Up	ENSDART00000010022	ENSDARG00000026017	xpnpep2	7.31103	1.6e-05	0.00210509	Up	-45.5
MSTRG.2629.2	6.89126	1.23e-17	8.23e-14	Up	ENSDART00000160365	ENSDARG00000010281	xpo4	6.46837	1.56e-05	0.00207104	Up	-46.1
MSTRG.2629.2	6.89126	1.23e-17	8.23e-14	Up	ENSDART00000098914	ENSDARG00000068401	yap1	-1.4578	7.7e-05	0.0071247	Down	-46.6
MSTRG.2629.2	6.89126	1.23e-17	8.23e-14	Up	ENSDART00000140187	ENSDARG00000039899	zbtb7a	9.32921	3.04e-11	2.57e-08	Up	-44.6
MSTRG.2629.2	6.89126	1.23e-17	8.23e-14	Up	ENSDART00000090019	ENSDARG00000078416	zeb2b	-5.168	0.00048135	0.0270829	Down	-47.7
MSTRG.2629.2	6.89126	1.23e-17	8.23e-14	Up	ENSDART00000162755	ENSDARG00000105123	zer1	10.8838	0.000287267	0.0184033	Up	-42
MSTRG.2629.2	6.89126	1.23e-17	8.23e-14	Up	ENSDART00000167440	ENSDARG00000103057	zfhx3	-1.91739	1.8e-06	0.000363232	Down	-52.4
MSTRG.2629.2	6.89126	1.23e-17	8.23e-14	Up	ENSDART00000014168	ENSDARG00000021443	zfp36l1b	-1.6095	1.21e-05	0.00168743	Down	-43.8
MSTRG.2629.2	6.89126	1.23e-17	8.23e-14	Up	ENSDART00000130579	ENSDARG00000027109	zfr	-9.05391	1.33e-05	0.00184045	Down	-44
MSTRG.2629.2	6.89126	1.23e-17	8.23e-14	Up	ENSDART00000162837	ENSDARG00000099200	zgc:123103	7.43166	5.66e-06	0.000934812	Up	-41.7
MSTRG.2629.2	6.89126	1.23e-17	8.23e-14	Up	ENSDART00000077108	ENSDARG00000054837	zgc:136870	-2.68446	0.00102472	0.0461522	Down	-44
MSTRG.2629.2	6.89126	1.23e-17	8.23e-14	Up	ENSDART00000151641	ENSDARG00000004529	zgc:173742	6.39667	0.000578603	0.0311572	Up	-42.7
MSTRG.2629.2	6.89126	1.23e-17	8.23e-14	Up	ENSDART00000111383	ENSDARG00000077775	zgc:193681	3.18429	0.000121039	0.0101008	Up	-40.6
MSTRG.2629.2	6.89126	1.23e-17	8.23e-14	Up	ENSDART00000106198	ENSDARG00000071697	zgc:66433	-3.66344	4.55e-06	0.000780353	Down	-46.8
MSTRG.2629.2	6.89126	1.23e-17	8.23e-14	Up	ENSDART00000134932	ENSDARG00000075916	zgc:66472	-6.87133	0.000240417	0.0162861	Down	-41.3
MSTRG.2629.2	6.89126	1.23e-17	8.23e-14	Up	ENSDART00000002892	ENSDARG00000005549	znf710b	-3.15757	0.00012752	0.0104864	Down	-44.4
MSTRG.2629.2	6.89126	1.23e-17	8.23e-14	Up	ENSDART00000090657	ENSDARG00000062573	znrf3	3.69616	3.31e-05	0.00378013	Up	-44.8
MSTRG.2629.2	6.89126	1.23e-17	8.23e-14	Up	ENSDART00000053867	ENSDARG00000037056	zte38	3.96373	8.57e-11	6.49e-08	Up	-43.4
MSTRG.27441.1	9.4346	1.87e-15	8.34e-12	Up	ENSDART00000151081	ENSDARG00000019191	2017-09-12	1.57325	0.000153257	0.01182	Up	-41.4
MSTRG.27441.1	9.4346	1.87e-15	8.34e-12	Up	ENSDART00000021693	ENSDARG00000009026	NA	2.28734	0.00058996	0.0314757	Up	-41.5
MSTRG.27441.1	9.4346	1.87e-15	8.34e-12	Up	ENSDART00000014606	ENSDARG00000023916	NA	-1.6821	7.46e-05	0.00697085	Down	-45.2
MSTRG.27441.1	9.4346	1.87e-15	8.34e-12	Up	ENSDART00000172428	ENSDARG00000100022	NA	-2.62272	1.3e-09	7.24e-07	Down	-42.8
MSTRG.27441.1	9.4346	1.87e-15	8.34e-12	Up	ENSDART00000078886	ENSDARG00000008835	NA	4.72054	0.000275567	0.0178338	Up	-42.3
MSTRG.27441.1	9.4346	1.87e-15	8.34e-12	Up	ENSDART00000171682	ENSDARG00000104442	aatkb	1.68012	1.44e-05	0.00195076	Up	-43.5
MSTRG.27441.1	9.4346	1.87e-15	8.34e-12	Up	ENSDART00000109976	ENSDARG00000075990	acap3a	1.6327	0.00053137	0.0290524	Up	-40.4
MSTRG.27441.1	9.4346	1.87e-15	8.34e-12	Up	ENSDART00000058948	ENSDARG00000058390	acot9.2	5.35558	1.28e-05	0.00177934	Up	-40
MSTRG.27441.1	9.4346	1.87e-15	8.34e-12	Up	ENSDART00000148290	ENSDARG00000037870	actb2	-4.47006	9.13e-05	0.00810892	Down	-43
MSTRG.27441.1	9.4346	1.87e-15	8.34e-12	Up	ENSDART00000141737	ENSDARG00000037870	actb2	1.51498	4.5e-05	0.00482893	Up	-43
MSTRG.27441.1	9.4346	1.87e-15	8.34e-12	Up	ENSDART00000109883	ENSDARG00000079111	ACTC1 (1 of many)	6.41178	0.000912814	0.0426979	Up	-40.4
MSTRG.27441.1	9.4346	1.87e-15	8.34e-12	Up	ENSDART00000158825	ENSDARG00000099197	actc1b	-4.91726	0.00111112	0.0490771	Down	-43.1
MSTRG.27441.1	9.4346	1.87e-15	8.34e-12	Up	ENSDART00000104303	ENSDARG00000070828	actl6a	4.0915	2.48e-09	1.25e-06	Up	-41.4
MSTRG.27441.1	9.4346	1.87e-15	8.34e-12	Up	ENSDART00000023094	ENSDARG00000018968	acvr1ba	1.26369	0.000411155	0.0240891	Up	-41.2
MSTRG.27441.1	9.4346	1.87e-15	8.34e-12	Up	ENSDART00000043462	ENSDARG00000018179	acvrl1	-5.41559	1.58e-06	0.000331855	Down	-47.4
MSTRG.27441.1	9.4346	1.87e-15	8.34e-12	Up	ENSDART00000170892	ENSDARG00000015502	adam10b	-11.3048	3.89e-07	9.76e-05	Down	-41.5
MSTRG.27441.1	9.4346	1.87e-15	8.34e-12	Up	ENSDART00000098300	ENSDARG00000007709	adamts8a	-1.42444	0.000117509	0.0099039	Down	-40.3
MSTRG.27441.1	9.4346	1.87e-15	8.34e-12	Up	ENSDART00000052750	ENSDARG00000027903	adamtsl3	-2.29143	0.000646968	0.0335986	Down	-43.8
MSTRG.27441.1	9.4346	1.87e-15	8.34e-12	Up	ENSDART00000073910	ENSDARG00000052118	ADAMTSL5	-1.40024	0.000541024	0.029485	Down	-43.41
MSTRG.27441.1	9.4346	1.87e-15	8.34e-12	Up	ENSDART00000004721	ENSDARG00000020123	adck3	10.3902	5.02e-15	8.78e-12	Up	-40.1
MSTRG.27441.1	9.4346	1.87e-15	8.34e-12	Up	ENSDART00000164994	ENSDARG00000100869	adcy9	1.30873	0.000602289	0.0318987	Up	-41.5
MSTRG.27441.1	9.4346	1.87e-15	8.34e-12	Up	ENSDART00000112003	ENSDARG00000075133	adgrb1a	-2.79119	4.99e-07	0.000122816	Down	-42.5
MSTRG.27441.1	9.4346	1.87e-15	8.34e-12	Up	ENSDART00000161039	ENSDARG00000104083	adgre5b.2	-1.96285	0.000258123	0.0171311	Down	-41.3
MSTRG.27441.1	9.4346	1.87e-15	8.34e-12	Up	ENSDART00000146871	ENSDARG00000061121	adgrl3.1	-9.6689	0.000449302	0.0256655	Down	-45.9
MSTRG.27441.1	9.4346	1.87e-15	8.34e-12	Up	ENSDART00000022668	ENSDARG00000006060	aim1b	-1.7398	0.00108658	0.048318	Down	-41.9
MSTRG.27441.1	9.4346	1.87e-15	8.34e-12	Up	ENSDART00000079317	ENSDARG00000056784	aire	6.88786	4.85e-05	0.00507316	Up	-42.3
MSTRG.27441.1	9.4346	1.87e-15	8.34e-12	Up	ENSDART00000169006	ENSDARG00000005926	ak2	1.4688	0.000304268	0.0191607	Up	-43.4
MSTRG.27441.1	9.4346	1.87e-15	8.34e-12	Up	ENSDART00000016808	ENSDARG00000089924	aldh2.1	-1.94769	0.000375767	0.0224566	Down	-41.7
MSTRG.27441.1	9.4346	1.87e-15	8.34e-12	Up	ENSDART00000135135	ENSDARG00000015546	alpl	6.25941	0.000613212	0.0323751	Up	-40.4
MSTRG.27441.1	9.4346	1.87e-15	8.34e-12	Up	ENSDART00000141096	ENSDARG00000078335	amot	-1.7972	0.000755858	0.0373413	Down	-40.5
MSTRG.27441.1	9.4346	1.87e-15	8.34e-12	Up	ENSDART00000048722	ENSDARG00000032469	ampd3b	8.05214	5.71e-12	5.8e-09	Up	-40.1
MSTRG.27441.1	9.4346	1.87e-15	8.34e-12	Up	ENSDART00000011704	ENSDARG00000010862	amt	9.70995	0.000712407	0.0357882	Up	-42.51
MSTRG.27441.1	9.4346	1.87e-15	8.34e-12	Up	ENSDART00000043713	ENSDARG00000030364	angpt1	-1.77198	0.000224298	0.0155682	Down	-41.7
MSTRG.27441.1	9.4346	1.87e-15	8.34e-12	Up	ENSDART00000143662	ENSDARG00000055638	ankrd33aa	4.43697	3.25e-07	8.55e-05	Up	-46.9
MSTRG.27441.1	9.4346	1.87e-15	8.34e-12	Up	ENSDART00000142768	ENSDARG00000026028	ankrd44	7.25282	0.000475892	0.0268585	Up	-41.9
MSTRG.27441.1	9.4346	1.87e-15	8.34e-12	Up	ENSDART00000139514	ENSDARG00000077327	ano11	8.68889	3.02e-07	8.03e-05	Up	-43.2
MSTRG.27441.1	9.4346	1.87e-15	8.34e-12	Up	ENSDART00000003736	ENSDARG00000004932	anos1b	3.68137	5.44e-07	0.000130183	Up	-44.2
MSTRG.27441.1	9.4346	1.87e-15	8.34e-12	Up	ENSDART00000128183	ENSDARG00000089706	ANPEP (1 of many)	7.0213	0.000171942	0.0129053	Up	-42.4
MSTRG.27441.1	9.4346	1.87e-15	8.34e-12	Up	ENSDART00000169622	ENSDARG00000105296	AP3B2	1.617	0.000470862	0.0266335	Up	-46.9
MSTRG.27441.1	9.4346	1.87e-15	8.34e-12	Up	ENSDART00000112226	ENSDARG00000075557	apcdd1l	3.26108	2.68e-06	0.000505381	Up	-40.7
MSTRG.27441.1	9.4346	1.87e-15	8.34e-12	Up	ENSDART00000161401	ENSDARG00000014763	arf2a	6.55149	5.82e-05	0.00585425	Up	-42.1
MSTRG.27441.1	9.4346	1.87e-15	8.34e-12	Up	ENSDART00000161893	ENSDARG00000093708	arhgap20b	-3.37983	4.65e-06	0.000792167	Down	-45.4
MSTRG.27441.1	9.4346	1.87e-15	8.34e-12	Up	ENSDART00000086001	ENSDARG00000060775	arl10	4.17712	1.02e-12	1.3e-09	Up	-44.2
MSTRG.27441.1	9.4346	1.87e-15	8.34e-12	Up	ENSDART00000142157	ENSDARG00000076040	arl15a	-3.12867	2.33e-05	0.00284946	Down	-44.4
MSTRG.27441.1	9.4346	1.87e-15	8.34e-12	Up	ENSDART00000137944	ENSDARG00000056468	asb16	7.04669	2.58e-05	0.00306095	Up	-44.4
MSTRG.27441.1	9.4346	1.87e-15	8.34e-12	Up	ENSDART00000159394	ENSDARG00000011764	asun	-6.42219	0.000706559	0.0356002	Down	-45
MSTRG.27441.1	9.4346	1.87e-15	8.34e-12	Up	ENSDART00000143018	ENSDARG00000043431	b3gntl1	4.56447	8.12e-05	0.00744827	Up	-40.6
MSTRG.27441.1	9.4346	1.87e-15	8.34e-12	Up	ENSDART00000101957	ENSDARG00000031119	baiap2l1b	-2.84093	1.97e-05	0.00249441	Down	-43.5
MSTRG.27441.1	9.4346	1.87e-15	8.34e-12	Up	ENSDART00000074597	ENSDARG00000052696	bdh2	-2.17427	0.000553578	0.0299759	Down	-40.8
MSTRG.27441.1	9.4346	1.87e-15	8.34e-12	Up	ENSDART00000075150	ENSDARG00000019995	bmp4	1.88388	6.94e-05	0.00668046	Up	-45.4
MSTRG.27441.1	9.4346	1.87e-15	8.34e-12	Up	ENSDART00000109601	ENSDARG00000077361	bptf	2.12248	2.49e-05	0.00299755	Up	-48.6
MSTRG.27441.1	9.4346	1.87e-15	8.34e-12	Up	ENSDART00000147157	ENSDARG00000035540	brwd3	11.6395	2.53e-07	6.95e-05	Up	-44.4
MSTRG.27441.1	9.4346	1.87e-15	8.34e-12	Up	ENSDART00000092250	ENSDARG00000063255	btbd11a	-3.60679	3.19e-16	6.23e-13	Down	-40.7
MSTRG.27441.1	9.4346	1.87e-15	8.34e-12	Up	ENSDART00000055035	ENSDARG00000053454	CABZ01012082.1	-3.06122	1.33e-06	0.000286368	Down	-44.1
MSTRG.27441.1	9.4346	1.87e-15	8.34e-12	Up	ENSDART00000163976	ENSDARG00000105285	CABZ01069287.1	-1.51704	9.62e-05	0.00841523	Down	-44.3
MSTRG.27441.1	9.4346	1.87e-15	8.34e-12	Up	ENSDART00000171048	ENSDARG00000099435	CABZ01071639.1	-7.17953	0.000226264	0.0156359	Down	-41.8
MSTRG.27441.1	9.4346	1.87e-15	8.34e-12	Up	ENSDART00000160124	ENSDARG00000100753	CABZ01076275.1	2.08312	0.000271718	0.0176297	Up	-41.4
MSTRG.27441.1	9.4346	1.87e-15	8.34e-12	Up	ENSDART00000167195	ENSDARG00000103042	CABZ01080918.1	2.29567	1.5e-07	4.63e-05	Up	-42
MSTRG.27441.1	9.4346	1.87e-15	8.34e-12	Up	ENSDART00000161415	ENSDARG00000103042	CABZ01080918.1	2.38698	5.71e-08	1.96e-05	Up	-42
MSTRG.27441.1	9.4346	1.87e-15	8.34e-12	Up	ENSDART00000008398	ENSDARG00000006544	CABZ01084570.1	4.1552	0.000206096	0.0147605	Up	-45.1
MSTRG.27441.1	9.4346	1.87e-15	8.34e-12	Up	ENSDART00000160324	ENSDARG00000099648	CABZ01102047.1	-2.81619	0.000927289	0.043164	Down	-41.3
MSTRG.27441.1	9.4346	1.87e-15	8.34e-12	Up	ENSDART00000153988	ENSDARG00000061590	cachd1	-1.83865	6.21e-06	0.00100016	Down	-41.24
MSTRG.27441.1	9.4346	1.87e-15	8.34e-12	Up	ENSDART00000089577	ENSDARG00000062174	cacnb4b	-1.54182	0.000269259	0.0175374	Down	-50.7
MSTRG.27441.1	9.4346	1.87e-15	8.34e-12	Up	ENSDART00000067741	ENSDARG00000046079	cacng6b	4.60775	0.000328919	0.0203273	Up	-41.3
MSTRG.27441.1	9.4346	1.87e-15	8.34e-12	Up	ENSDART00000142259	ENSDARG00000043010	camk2d1	7.68978	0.000654462	0.0338492	Up	-40.8
MSTRG.27441.1	9.4346	1.87e-15	8.34e-12	Up	ENSDART00000144150	ENSDARG00000059809	caska	-7.76439	0.000304378	0.0191607	Down	-42
MSTRG.27441.1	9.4346	1.87e-15	8.34e-12	Up	ENSDART00000040843	ENSDARG00000059809	caska	-3.77134	0.00018478	0.0136667	Down	-42
MSTRG.27441.1	9.4346	1.87e-15	8.34e-12	Up	ENSDART00000021009	ENSDARG00000079012	CBFA2T3	-2.17932	0.000448906	0.0256655	Down	-43.9
MSTRG.27441.1	9.4346	1.87e-15	8.34e-12	Up	ENSDART00000137508	ENSDARG00000015199	cblb	8.81504	4.74e-09	2.19e-06	Up	-42.2
MSTRG.27441.1	9.4346	1.87e-15	8.34e-12	Up	ENSDART00000168644	ENSDARG00000099445	cc2d1b	-10.1764	0.000302187	0.0190759	Down	-43.8
MSTRG.27441.1	9.4346	1.87e-15	8.34e-12	Up	ENSDART00000144175	ENSDARG00000057921	ccdc136b	-1.81649	8.34e-05	0.00757395	Down	-44
MSTRG.27441.1	9.4346	1.87e-15	8.34e-12	Up	ENSDART00000036153	ENSDARG00000026052	ccdc3a	-1.9113	0.000179276	0.0133374	Down	-42.4
MSTRG.27441.1	9.4346	1.87e-15	8.34e-12	Up	ENSDART00000126219	ENSDARG00000017595	ccdc6b	10.4929	0.000378353	0.022558	Up	-50.8
MSTRG.27441.1	9.4346	1.87e-15	8.34e-12	Up	ENSDART00000109224	ENSDARG00000074117	CCKBR (1 of many)	-4.50083	0.000264406	0.017378	Down	-42.7
MSTRG.27441.1	9.4346	1.87e-15	8.34e-12	Up	ENSDART00000075137	ENSDARG00000068214	ccni	4.44912	0.000579564	0.0311572	Up	-44.4
MSTRG.27441.1	9.4346	1.87e-15	8.34e-12	Up	ENSDART00000140115	ENSDARG00000075919	ccser1	-8.2517	3.3e-05	0.00378013	Down	-40.9
MSTRG.27441.1	9.4346	1.87e-15	8.34e-12	Up	ENSDART00000171606	ENSDARG00000103713	cd248a	1.88669	1.91e-05	0.00243157	Up	-42.3
MSTRG.27441.1	9.4346	1.87e-15	8.34e-12	Up	ENSDART00000164027	ENSDARG00000042319	cdca4	4.82537	0.000804944	0.0388964	Up	-42.9
MSTRG.27441.1	9.4346	1.87e-15	8.34e-12	Up	ENSDART00000170165	ENSDARG00000102407	cep97	3.02113	0.000844821	0.0400978	Up	-42
MSTRG.27441.1	9.4346	1.87e-15	8.34e-12	Up	ENSDART00000156717	ENSDARG00000021405	chd3	-1.40614	0.000350287	0.021234	Down	-42.1
MSTRG.27441.1	9.4346	1.87e-15	8.34e-12	Up	ENSDART00000154251	ENSDARG00000071091	chrm3a	6.57556	0.000216743	0.0152315	Up	-46.04
MSTRG.27441.1	9.4346	1.87e-15	8.34e-12	Up	ENSDART00000114448	ENSDARG00000074560	CHST8	6.36666	0.00113424	0.0497579	Up	-42.7
[truncated: 6,078 more rows]
