# Supplementary material for: Characterization of lncRNAs involved in cold acclimation of zebrafish ZF4 cells
Source: PLoS One. 2018 Apr 10;13(4):e0195468. doi: 10.1371/journal.pone.0195468 (PMC5892903; doi:10.1371/journal.pone.0195468)
Supplement: S4 Table — (XLSX) [file pone.0195468.s006.xlsx]

## Sheet: Sheet2
Supplementary Table 4. GO and KEGG enrichment analyses of trans-target genes.
Category	Term	Count	%	P Value	Genes	Fold Enrichment
GOTERM_BP_DIRECT	GO:0007275~multicellular organism development	28	4.92091	0.00116713	ENSDARG00000105215, ENSDARG00000037429, ENSDARG00000045219, ENSDARG00000087196, ENSDARG00000005541, ENSDARG00000037879, ENSDARG00000056030, ENSDARG00000038159, ENSDARG00000079201, ENSDARG00000076420, ENSDARG00000098103, ENSDARG00000038283, ENSDARG00000057678, ENSDARG00000101023, ENSDARG00000039041, ENSDARG00000075928, ENSDARG00000002510, ENSDARG00000070683, ENSDARG00000070050, ENSDARG00000070681,…	1.95696
GOTERM_BP_DIRECT	GO:0030903~notochord development	6	1.05448	0.00454686	ENSDARG00000077403, ENSDARG00000045219, ENSDARG00000076904, ENSDARG00000019995, ENSDARG00000015559, ENSDARG00000042934	5.46127
GOTERM_BP_DIRECT	GO:0001707~mesoderm formation	4	0.702988	0.00484846	ENSDARG00000037429, ENSDARG00000060106, ENSDARG00000018968, ENSDARG00000019995	11.1826
GOTERM_BP_DIRECT	GO:0016055~Wnt signaling pathway	10	1.75747	0.00521678	ENSDARG00000038159, ENSDARG00000038283, ENSDARG00000070050, ENSDARG00000057678, ENSDARG00000031126, ENSDARG00000070681, ENSDARG00000005541, ENSDARG00000040925, ENSDARG00000011170, ENSDARG00000039041	3.08182
GOTERM_BP_DIRECT	GO:0030178~negative regulation of Wnt signaling pathway	5	0.878735	0.00758097	ENSDARG00000038159, ENSDARG00000070683, ENSDARG00000045219, ENSDARG00000031126, ENSDARG00000076420	6.31276
GOTERM_BP_DIRECT	GO:0007155~cell adhesion	17	2.9877	0.00770931	ENSDARG00000021948, ENSDARG00000093440, ENSDARG00000104267, ENSDARG00000056181, ENSDARG00000060610, ENSDARG00000045802, ENSDARG00000043806, ENSDARG00000003046, ENSDARG00000010785, ENSDARG00000036175, ENSDARG00000103950, ENSDARG00000053232, ENSDARG00000017591, ENSDARG00000033840, ENSDARG00000017901, ENSDARG00000036558, ENSDARG00000042934	2.09234
GOTERM_BP_DIRECT	GO:0030517~negative regulation of axon extension	3	0.527241	0.00907724	ENSDARG00000021948, ENSDARG00000004246, ENSDARG00000054454	19.5696
GOTERM_BP_DIRECT	GO:0030900~forebrain development	5	0.878735	0.00947434	ENSDARG00000038159, ENSDARG00000054454, ENSDARG00000037116, ENSDARG00000045219, ENSDARG00000039041	5.93017
GOTERM_BP_DIRECT	GO:0030241~skeletal muscle myosin thick filament assembly	3	0.527241	0.0124952	ENSDARG00000029764, ENSDARG00000000563, ENSDARG00000028213	16.7739
GOTERM_BP_DIRECT	GO:0060536~cartilage morphogenesis	4	0.702988	0.0135637	ENSDARG00000077121, ENSDARG00000029764, ENSDARG00000033840, ENSDARG00000012422	7.82782
GOTERM_BP_DIRECT	GO:0060070~canonical Wnt signaling pathway	6	1.05448	0.015893	ENSDARG00000038159, ENSDARG00000070050, ENSDARG00000057678, ENSDARG00000052739, ENSDARG00000040925, ENSDARG00000039041	4.04887
GOTERM_BP_DIRECT	GO:0001558~regulation of cell growth	5	0.878735	0.0169084	ENSDARG00000014907, ENSDARG00000023062, ENSDARG00000052895, ENSDARG00000090833, ENSDARG00000042934	5.01783
GOTERM_BP_DIRECT	GO:0009416~response to light stimulus	4	0.702988	0.0176498	ENSDARG00000002593, ENSDARG00000102403, ENSDARG00000079802, ENSDARG00000069074	7.1162
GOTERM_BP_DIRECT	GO:0007409~axonogenesis	7	1.23023	0.0213297	ENSDARG00000079752, ENSDARG00000075014, ENSDARG00000069970, ENSDARG00000070047, ENSDARG00000044894, ENSDARG00000076332, ENSDARG00000061436	3.22322
GOTERM_BP_DIRECT	GO:0001755~neural crest cell migration	7	1.23023	0.0236201	ENSDARG00000021948, ENSDARG00000036571, ENSDARG00000078416, ENSDARG00000011533, ENSDARG00000070442, ENSDARG00000077004, ENSDARG00000036558	3.14912
GOTERM_BP_DIRECT	GO:0050880~regulation of blood vessel size	3	0.527241	0.0254572	ENSDARG00000068126, ENSDARG00000052958, ENSDARG00000052139	11.7417
GOTERM_BP_DIRECT	GO:0030199~collagen fibril organization	3	0.527241	0.0305975	ENSDARG00000044010, ENSDARG00000102332, ENSDARG00000019949	10.6743
GOTERM_BP_DIRECT	GO:0007626~locomotory behavior	5	0.878735	0.0357795	ENSDARG00000071498, ENSDARG00000075014, ENSDARG00000018820, ENSDARG00000070047, ENSDARG00000076312	3.99379
GOTERM_BP_DIRECT	GO:0007169~transmembrane receptor protein tyrosine kinase signaling pathway	7	1.23023	0.0461167	ENSDARG00000030364, ENSDARG00000017354, ENSDARG00000105215, ENSDARG00000100897, ENSDARG00000054454, ENSDARG00000013841, ENSDARG00000069433	2.68602
GOTERM_BP_DIRECT	GO:0070098~chemokine-mediated signaling pathway	4	0.702988	0.0472188	ENSDARG00000074772, ENSDARG00000037116, ENSDARG00000094511, ENSDARG00000075045	4.89239
KEGG_PATHWAY	dre04510:Focal adhesion	16	2.81195	0.000602122	ENSDARG00000105215, ENSDARG00000100897, ENSDARG00000078362, ENSDARG00000031678, ENSDARG00000052739, ENSDARG00000061436, ENSDARG00000079752, ENSDARG00000021948, ENSDARG00000039241, ENSDARG00000034211, ENSDARG00000018820, ENSDARG00000038010, ENSDARG00000010785, ENSDARG00000093572, ENSDARG00000017901, ENSDARG00000012422	2.73891
KEGG_PATHWAY	dre04310:Wnt signaling pathway	12	2.10896	0.00176965	ENSDARG00000038159, ENSDARG00000039241, ENSDARG00000038283, ENSDARG00000070050, ENSDARG00000009689, ENSDARG00000038010, ENSDARG00000045219, ENSDARG00000076420, ENSDARG00000035559, ENSDARG00000005541, ENSDARG00000040925, ENSDARG00000039041	3.03237
KEGG_PATHWAY	dre04512:ECM-receptor interaction	8	1.40598	0.00267288	ENSDARG00000021948, ENSDARG00000079752, ENSDARG00000010785, ENSDARG00000078362, ENSDARG00000031678, ENSDARG00000093572, ENSDARG00000061436, ENSDARG00000012422	4.1929
KEGG_PATHWAY	dre04115:p53 signaling pathway	6	1.05448	0.0259157	ENSDARG00000013576, ENSDARG00000075133, ENSDARG00000010785, ENSDARG00000035559, ENSDARG00000033443, ENSDARG00000056795	3.53776
