# Supplementary material for: Characterization of lncRNAs involved in cold acclimation of zebrafish ZF4 cells
Source: PLoS One. 2018 Apr 10;13(4):e0195468. doi: 10.1371/journal.pone.0195468 (PMC5892903; doi:10.1371/journal.pone.0195468)
Supplement: S5 Table — (XLSX) [file pone.0195468.s007.xlsx]

## Sheet: Supplementary Table 5. GO and K
Supplementary Table 5. GO and KEGG enrichment analyses of total DE-genes.
Category	Term	Count	%	P Value	Genes	Fold Enrichment
GOTERM_BP_DIRECT	GO:0007155~cell adhesion	49	2.39141	0.000112	ENSDARG00000093440, ENSDARG00000073810, ENSDARG00000002507, ENSDARG00000036175, ENSDARG00000104277, ENSDARG00000009401, ENSDARG00000005754, ENSDARG00000003046, ENSDARG00000062720, ENSDARG00000103950, ENSDARG00000053232, ENSDARG00000033840, ENSDARG00000035422, ENSDARG00000007950, ENSDARG00000009123, ENSDARG00000017591, ENSDARG00000056767, ENSDARG00000090348, ENSDARG00000104267, ENSDARG00000040528,…	1.77023
GOTERM_BP_DIRECT	GO:0006811~ion transport	65	3.17228	0.000274	ENSDARG00000101014, ENSDARG00000019856, ENSDARG00000059368, ENSDARG00000071173, ENSDARG00000025728, ENSDARG00000086207, ENSDARG00000003697, ENSDARG00000053542, ENSDARG00000013855, ENSDARG00000003706, ENSDARG00000074149, ENSDARG00000010425, ENSDARG00000074947, ENSDARG00000037498, ENSDARG00000037496, ENSDARG00000035538, ENSDARG00000098428, ENSDARG00000002771, ENSDARG00000026753, ENSDARG00000076754,…	1.5721
GOTERM_BP_DIRECT	GO:0048013~ephrin receptor signaling pathway	10	0.488043	0.000417	ENSDARG00000010767, ENSDARG00000017354, ENSDARG00000020164, ENSDARG00000054454, ENSDARG00000023609, ENSDARG00000098295, ENSDARG00000027112, ENSDARG00000031372, ENSDARG00000098625, ENSDARG00000044029	4.10302
GOTERM_BP_DIRECT	GO:0007519~skeletal muscle tissue development	13	0.634456	0.000647	ENSDARG00000016153, ENSDARG00000007277, ENSDARG00000000563, ENSDARG00000043226, ENSDARG00000076312, ENSDARG00000055154, ENSDARG00000039066, ENSDARG00000098883, ENSDARG00000008487, ENSDARG00000044417, ENSDARG00000076554, ENSDARG00000058656, ENSDARG00000028213	3.11145
GOTERM_BP_DIRECT	GO:0001558~regulation of cell growth	11	0.536847	0.00146126	ENSDARG00000035422, ENSDARG00000032831, ENSDARG00000002255, ENSDARG00000099144, ENSDARG00000104138, ENSDARG00000014907, ENSDARG00000006598, ENSDARG00000023062, ENSDARG00000052895, ENSDARG00000090833, ENSDARG00000042934	3.24033
GOTERM_BP_DIRECT	GO:0007169~transmembrane receptor protein tyrosine kinase signaling pathway	19	0.927282	0.00286314	ENSDARG00000062633, ENSDARG00000017354, ENSDARG00000105215, ENSDARG00000026294, ENSDARG00000054454, ENSDARG00000042861, ENSDARG00000100890, ENSDARG00000027112, ENSDARG00000087197, ENSDARG00000010767, ENSDARG00000014050, ENSDARG00000030364, ENSDARG00000086369, ENSDARG00000070903, ENSDARG00000055955, ENSDARG00000023609, ENSDARG00000013841, ENSDARG00000058695, ENSDARG00000069433	2.14
GOTERM_BP_DIRECT	GO:0007214~gamma-aminobutyric acid signaling pathway	5	0.244021	0.0029961	ENSDARG00000001906, ENSDARG00000101995, ENSDARG00000017294, ENSDARG00000068989, ENSDARG00000053665	7.18028
GOTERM_BP_DIRECT	GO:0001755~neural crest cell migration	17	0.829673	0.00312695	ENSDARG00000078416, ENSDARG00000013607, ENSDARG00000026294, ENSDARG00000070442, ENSDARG00000039959, ENSDARG00000024775, ENSDARG00000091481, ENSDARG00000077004, ENSDARG00000036571, ENSDARG00000021948, ENSDARG00000011533, ENSDARG00000075648, ENSDARG00000076104, ENSDARG00000006921, ENSDARG00000074414, ENSDARG00000036558, ENSDARG00000087377	2.24487
GOTERM_BP_DIRECT	GO:0048843~negative regulation of axon extension involved in axon guidance	9	0.439239	0.0050783	ENSDARG00000036571, ENSDARG00000013607, ENSDARG00000011533, ENSDARG00000075648, ENSDARG00000070442, ENSDARG00000076104, ENSDARG00000024775, ENSDARG00000074414, ENSDARG00000014891	3.23112
GOTERM_BP_DIRECT	GO:0048741~skeletal muscle fiber development	10	0.488043	0.00535964	ENSDARG00000021184, ENSDARG00000016153, ENSDARG00000045560, ENSDARG00000099517, ENSDARG00000019717, ENSDARG00000007277, ENSDARG00000008487, ENSDARG00000006757, ENSDARG00000043226, ENSDARG00000071090	2.94575
GOTERM_BP_DIRECT	GO:0007160~cell-matrix adhesion	11	0.536847	0.00536767	ENSDARG00000009471, ENSDARG00000031588, ENSDARG00000097080, ENSDARG00000063634, ENSDARG00000063444, ENSDARG00000053232, ENSDARG00000016939, ENSDARG00000059558, ENSDARG00000056767, ENSDARG00000028507, ENSDARG00000068710	2.74724
GOTERM_BP_DIRECT	GO:0071526~semaphorin-plexin signaling pathway	11	0.536847	0.00629896	ENSDARG00000036571, ENSDARG00000013607, ENSDARG00000011533, ENSDARG00000070903, ENSDARG00000075648, ENSDARG00000070442, ENSDARG00000105452, ENSDARG00000076104, ENSDARG00000007172, ENSDARG00000024775, ENSDARG00000074414	2.68878
GOTERM_BP_DIRECT	GO:0007156~homophilic cell adhesion via plasma membrane adhesion molecules	26	1.26891	0.00748569	ENSDARG00000062633, ENSDARG00000019063, ENSDARG00000036175, ENSDARG00000105285, ENSDARG00000014891, ENSDARG00000019726, ENSDARG00000101865, ENSDARG00000062720, ENSDARG00000037478, ENSDARG00000103950, ENSDARG00000035796, ENSDARG00000033840, ENSDARG00000100670, ENSDARG00000099447, ENSDARG00000102824, ENSDARG00000060106, ENSDARG00000077570, ENSDARG00000017591, ENSDARG00000089805, ENSDARG00000090348,…	1.73663
GOTERM_BP_DIRECT	GO:0030239~myofibril assembly	9	0.439239	0.00900423	ENSDARG00000010478, ENSDARG00000060745, ENSDARG00000037116, ENSDARG00000019342, ENSDARG00000055158, ENSDARG00000071090, ENSDARG00000056209, ENSDARG00000076312, ENSDARG00000058656	2.95417
GOTERM_BP_DIRECT	GO:0030903~notochord development	10	0.488043	0.0104244	ENSDARG00000101576, ENSDARG00000077403, ENSDARG00000033307, ENSDARG00000045219, ENSDARG00000076904, ENSDARG00000019995, ENSDARG00000079738, ENSDARG00000015559, ENSDARG00000042934, ENSDARG00000039576	2.67173
GOTERM_BP_DIRECT	GO:0030517~negative regulation of axon extension	4	0.195217	0.010741	ENSDARG00000021948, ENSDARG00000004246, ENSDARG00000098764, ENSDARG00000054454	7.65896
GOTERM_BP_DIRECT	GO:0045214~sarcomere organization	8	0.390434	0.015208	ENSDARG00000013422, ENSDARG00000043035, ENSDARG00000008487, ENSDARG00000000563, ENSDARG00000006757, ENSDARG00000071090, ENSDARG00000028213, ENSDARG00000058656	2.96476
GOTERM_BP_DIRECT	GO:0001889~liver development	15	0.732064	0.0175544	ENSDARG00000078784, ENSDARG00000005185, ENSDARG00000013598, ENSDARG00000045219, ENSDARG00000006615, ENSDARG00000036776, ENSDARG00000029072, ENSDARG00000017821, ENSDARG00000101199, ENSDARG00000070903, ENSDARG00000076420, ENSDARG00000052139, ENSDARG00000006921, ENSDARG00000030417, ENSDARG00000009511	1.98077
GOTERM_BP_DIRECT	GO:0030240~skeletal muscle thin filament assembly	4	0.195217	0.0175903	ENSDARG00000010478, ENSDARG00000099959, ENSDARG00000000563, ENSDARG00000028213	6.56483
GOTERM_BP_DIRECT	GO:0030241~skeletal muscle myosin thick filament assembly	4	0.195217	0.0175903	ENSDARG00000010478, ENSDARG00000029764, ENSDARG00000000563, ENSDARG00000028213	6.56483
GOTERM_BP_DIRECT	GO:0042310~vasoconstriction	6	0.292826	0.0204532	ENSDARG00000056949, ENSDARG00000063347, ENSDARG00000045947, ENSDARG00000070940, ENSDARG00000093745, ENSDARG00000070578	3.62793
GOTERM_BP_DIRECT	GO:0030900~forebrain development	8	0.390434	0.0212325	ENSDARG00000025302, ENSDARG00000038159, ENSDARG00000054454, ENSDARG00000037116, ENSDARG00000033307, ENSDARG00000045219, ENSDARG00000056292, ENSDARG00000039041	2.78508
GOTERM_BP_DIRECT	GO:0003128~heart field specification	3	0.146413	0.0213658	ENSDARG00000044059, ENSDARG00000019815, ENSDARG00000006526	11.4884
GOTERM_BP_DIRECT	GO:0002237~response to molecule of bacterial origin	4	0.195217	0.0263468	ENSDARG00000037758, ENSDARG00000038878, ENSDARG00000098700, ENSDARG00000009511	5.74422
GOTERM_BP_DIRECT	GO:0008284~positive regulation of cell proliferation	10	0.488043	0.0268681	ENSDARG00000038159, ENSDARG00000075121, ENSDARG00000058115, ENSDARG00000044588, ENSDARG00000076853, ENSDARG00000019995, ENSDARG00000077588, ENSDARG00000037859, ENSDARG00000101244, ENSDARG00000031246	2.29769
GOTERM_BP_DIRECT	GO:0061386~closure of optic fissure	5	0.244021	0.0280898	ENSDARG00000077811, ENSDARG00000098834, ENSDARG00000091481, ENSDARG00000039041, ENSDARG00000004588	4.10302
GOTERM_BP_DIRECT	GO:0001707~mesoderm formation	5	0.244021	0.0280898	ENSDARG00000101576, ENSDARG00000037429, ENSDARG00000060106, ENSDARG00000018968, ENSDARG00000019995	4.10302
GOTERM_BP_DIRECT	GO:0007409~axonogenesis	14	0.68326	0.0315401	ENSDARG00000075014, ENSDARG00000069970, ENSDARG00000076332, ENSDARG00000105059, ENSDARG00000061436, ENSDARG00000003971, ENSDARG00000089444, ENSDARG00000079752, ENSDARG00000070047, ENSDARG00000044894, ENSDARG00000079671, ENSDARG00000044895, ENSDARG00000063518, ENSDARG00000079781	1.89221
GOTERM_BP_DIRECT	GO:0030593~neutrophil chemotaxis	8	0.390434	0.0330884	ENSDARG00000074772, ENSDARG00000094511, ENSDARG00000098700, ENSDARG00000075045, ENSDARG00000070873, ENSDARG00000102299, ENSDARG00000104795, ENSDARG00000058389	2.55299
GOTERM_BP_DIRECT	GO:0055007~cardiac muscle cell differentiation	5	0.244021	0.0357336	ENSDARG00000017821, ENSDARG00000019717, ENSDARG00000029764, ENSDARG00000088810, ENSDARG00000055158	3.82948
GOTERM_BP_DIRECT	GO:0006954~inflammatory response	20	0.976086	0.036562	ENSDARG00000074772, ENSDARG00000052322, ENSDARG00000037116, ENSDARG00000031749, ENSDARG00000094511, ENSDARG00000098700, ENSDARG00000007358, ENSDARG00000075045, ENSDARG00000078602, ENSDARG00000102776, ENSDARG00000043934, ENSDARG00000076800, ENSDARG00000037758, ENSDARG00000077982, ENSDARG00000004392, ENSDARG00000070873, ENSDARG00000104795, ENSDARG00000009511, ENSDARG00000038278, ENSDARG00000058389	1.62957
GOTERM_BP_DIRECT	GO:0030510~regulation of BMP signaling pathway	4	0.195217	0.0370085	ENSDARG00000101980, ENSDARG00000015559, ENSDARG00000039576, ENSDARG00000088157	5.10598
GOTERM_BP_DIRECT	GO:0009416~response to light stimulus	6	0.292826	0.0373061	ENSDARG00000002593, ENSDARG00000016536, ENSDARG00000102403, ENSDARG00000079802, ENSDARG00000069074, ENSDARG00000012499	3.13321
GOTERM_BP_DIRECT	GO:0030335~positive regulation of cell migration	10	0.488043	0.0376966	ENSDARG00000036571, ENSDARG00000013607, ENSDARG00000011533, ENSDARG00000037116, ENSDARG00000075648, ENSDARG00000070442, ENSDARG00000076104, ENSDARG00000024775, ENSDARG00000077588, ENSDARG00000074414	2.16763
GOTERM_BP_DIRECT	GO:0006816~calcium ion transport	12	0.585652	0.0384191	ENSDARG00000055154, ENSDARG00000008912, ENSDARG00000013422, ENSDARG00000006923, ENSDARG00000003326, ENSDARG00000003706, ENSDARG00000074149, ENSDARG00000014655, ENSDARG00000023797, ENSDARG00000023445, ENSDARG00000100592, ENSDARG00000099708	1.96945
GOTERM_BP_DIRECT	GO:0070588~calcium ion transmembrane transport	13	0.634456	0.0396515	ENSDARG00000099045, ENSDARG00000067730, ENSDARG00000023797, ENSDARG00000023445, ENSDARG00000099708, ENSDARG00000006923, ENSDARG00000062174, ENSDARG00000023886, ENSDARG00000003326, ENSDARG00000003706, ENSDARG00000014655, ENSDARG00000074149, ENSDARG00000046079	1.8905
GOTERM_BP_DIRECT	GO:0040007~growth	8	0.390434	0.043053	ENSDARG00000101701, ENSDARG00000019367, ENSDARG00000044059, ENSDARG00000061769, ENSDARG00000019995, ENSDARG00000103679, ENSDARG00000103892, ENSDARG00000040777	2.41862
GOTERM_BP_DIRECT	GO:0007411~axon guidance	13	0.634456	0.0431099	ENSDARG00000021948, ENSDARG00000075100, ENSDARG00000004246, ENSDARG00000024575, ENSDARG00000020164, ENSDARG00000037116, ENSDARG00000098295, ENSDARG00000031372, ENSDARG00000098625, ENSDARG00000056742, ENSDARG00000044029, ENSDARG00000003971, ENSDARG00000014891	1.86687
GOTERM_BP_DIRECT	GO:0043473~pigmentation	7	0.34163	0.0479012	ENSDARG00000002593, ENSDARG00000077506, ENSDARG00000042861, ENSDARG00000056151, ENSDARG00000061303, ENSDARG00000024540, ENSDARG00000024771	2.59416
GOTERM_BP_DIRECT	GO:0030178~negative regulation of Wnt signaling pathway	7	0.34163	0.0479012	ENSDARG00000038159, ENSDARG00000070683, ENSDARG00000014103, ENSDARG00000055118, ENSDARG00000045219, ENSDARG00000031126, ENSDARG00000076420	2.59416
GOTERM_BP_DIRECT	GO:0060034~notochord cell differentiation	4	0.195217	0.0495262	ENSDARG00000101576, ENSDARG00000019995, ENSDARG00000015559, ENSDARG00000039576	4.59538
GOTERM_BP_DIRECT	GO:0016203~muscle attachment	4	0.195217	0.0495262	ENSDARG00000016153, ENSDARG00000104267, ENSDARG00000002084, ENSDARG00000008487	4.59538
GOTERM_BP_DIRECT	GO:0006955~immune response	35	1.70815	0.0505446	ENSDARG00000041108, ENSDARG00000004196, ENSDARG00000100295, ENSDARG00000037116, ENSDARG00000038878, ENSDARG00000098700, ENSDARG00000056795, ENSDARG00000075045, ENSDARG00000102776, ENSDARG00000095295, ENSDARG00000071553, ENSDARG00000076800, ENSDARG00000093686, ENSDARG00000037758, ENSDARG00000070873, ENSDARG00000076721, ENSDARG00000032746, ENSDARG00000045556, ENSDARG00000058389, ENSDARG00000090882,…	1.37234
GOTERM_BP_DIRECT	GO:0050919~negative chemotaxis	6	0.292826	0.052179	ENSDARG00000036571, ENSDARG00000013607, ENSDARG00000070442, ENSDARG00000076104, ENSDARG00000024775, ENSDARG00000074414	2.87211
GOTERM_BP_DIRECT	GO:0009266~response to temperature stimulus	3	0.146413	0.0632998	ENSDARG00000102403, ENSDARG00000069074, ENSDARG00000012499	6.89307
GOTERM_BP_DIRECT	GO:0033564~anterior/posterior axon guidance	3	0.146413	0.0632998	ENSDARG00000004246, ENSDARG00000105112, ENSDARG00000014891	6.89307
GOTERM_BP_DIRECT	GO:0060349~bone morphogenesis	3	0.146413	0.0632998	ENSDARG00000036912, ENSDARG00000077121, ENSDARG00000029764	6.89307
GOTERM_BP_DIRECT	GO:0006556~S-adenosylmethionine biosynthetic process	3	0.146413	0.0632998	ENSDARG00000040334, ENSDARG00000039605, ENSDARG00000037121	6.89307
GOTERM_BP_DIRECT	GO:0048739~cardiac muscle fiber development	3	0.146413	0.0632998	ENSDARG00000021184, ENSDARG00000000563, ENSDARG00000028213	6.89307
GOTERM_BP_DIRECT	GO:0046685~response to arsenic-containing substance	3	0.146413	0.0632998	ENSDARG00000021688, ENSDARG00000098700, ENSDARG00000009511	6.89307
GOTERM_BP_DIRECT	GO:0006812~cation transport	9	0.439239	0.0652541	ENSDARG00000014910, ENSDARG00000073881, ENSDARG00000078560, ENSDARG00000063347, ENSDARG00000045947, ENSDARG00000004455, ENSDARG00000076754, ENSDARG00000075108, ENSDARG00000004627	2.06792
GOTERM_BP_DIRECT	GO:0045892~negative regulation of transcription, DNA-templated	14	0.68326	0.0674562	ENSDARG00000041691, ENSDARG00000036359, ENSDARG00000044010, ENSDARG00000075397, ENSDARG00000002396, ENSDARG00000054823, ENSDARG00000102403, ENSDARG00000091756, ENSDARG00000079012, ENSDARG00000069074, ENSDARG00000014722, ENSDARG00000040700, ENSDARG00000056292, ENSDARG00000068374	1.69303
GOTERM_BP_DIRECT	GO:0007275~multicellular organism development	60	2.92826	0.0706566	ENSDARG00000014259, ENSDARG00000003142, ENSDARG00000042027, ENSDARG00000105215, ENSDARG00000006615, ENSDARG00000098625, ENSDARG00000038159, ENSDARG00000056030, ENSDARG00000055659, ENSDARG00000079201, ENSDARG00000076420, ENSDARG00000098103, ENSDARG00000044417, ENSDARG00000104651, ENSDARG00000101576, ENSDARG00000037889, ENSDARG00000101023, ENSDARG00000068104, ENSDARG00000079738, ENSDARG00000057652,…	1.2309
GOTERM_BP_DIRECT	GO:0072015~glomerular visceral epithelial cell development	5	0.244021	0.0770572	ENSDARG00000102180, ENSDARG00000104665, ENSDARG00000060917, ENSDARG00000063295, ENSDARG00000091481	3.02327
GOTERM_BP_DIRECT	GO:0034220~ion transmembrane transport	7	0.34163	0.0788694	ENSDARG00000031875, ENSDARG00000063347, ENSDARG00000045947, ENSDARG00000026787, ENSDARG00000011259, ENSDARG00000074947, ENSDARG00000099708	2.29769
GOTERM_BP_DIRECT	GO:0001946~lymphangiogenesis	7	0.34163	0.0880256	ENSDARG00000103056, ENSDARG00000037116, ENSDARG00000056624, ENSDARG00000058598, ENSDARG00000088810, ENSDARG00000030417, ENSDARG00000055158	2.23386
GOTERM_BP_DIRECT	GO:0055003~cardiac myofibril assembly	3	0.146413	0.0895793	ENSDARG00000026294, ENSDARG00000000563, ENSDARG00000028213	5.74422
GOTERM_BP_DIRECT	GO:0007016~cytoskeletal anchoring at plasma membrane	3	0.146413	0.0895793	ENSDARG00000016153, ENSDARG00000002255, ENSDARG00000017901	5.74422
GOTERM_BP_DIRECT	GO:0042119~neutrophil activation	3	0.146413	0.0895793	ENSDARG00000098700, ENSDARG00000075045, ENSDARG00000102299	5.74422
GOTERM_BP_DIRECT	GO:0072576~liver morphogenesis	3	0.146413	0.0895793	ENSDARG00000006615, ENSDARG00000005476, ENSDARG00000039041	5.74422
GOTERM_BP_DIRECT	GO:0010165~response to X-ray	3	0.146413	0.0895793	ENSDARG00000035559, ENSDARG00000033443, ENSDARG00000076554	5.74422
GOTERM_BP_DIRECT	GO:0060536~cartilage morphogenesis	5	0.244021	0.0899796	ENSDARG00000036912, ENSDARG00000077121, ENSDARG00000029764, ENSDARG00000033840, ENSDARG00000012422	2.87211
GOTERM_BP_DIRECT	GO:0030513~positive regulation of BMP signaling pathway	5	0.244021	0.0899796	ENSDARG00000075100, ENSDARG00000078784, ENSDARG00000037429, ENSDARG00000039041, ENSDARG00000077906	2.87211
GOTERM_BP_DIRECT	GO:0009611~response to wounding	4	0.195217	0.0972361	ENSDARG00000075121, ENSDARG00000038010, ENSDARG00000102299, ENSDARG00000104795	3.53491
KEGG_PATHWAY	dre04512:ECM-receptor interaction	19	0.927282	7.36e-05	ENSDARG00000055388, ENSDARG00000016153, ENSDARG00000002507, ENSDARG00000078362, ENSDARG00000039133, ENSDARG00000031678, ENSDARG00000059997, ENSDARG00000061436, ENSDARG00000028507, ENSDARG00000019815, ENSDARG00000045071, ENSDARG00000079752, ENSDARG00000021948, ENSDARG00000103056, ENSDARG00000026165, ENSDARG00000010785, ENSDARG00000002084, ENSDARG00000093572, ENSDARG00000012422	2.84518
KEGG_PATHWAY	dre04510:Focal adhesion	38	1.85456	0.000228	ENSDARG00000092281, ENSDARG00000105215, ENSDARG00000002507, ENSDARG00000051748, ENSDARG00000078362, ENSDARG00000039133, ENSDARG00000077588, ENSDARG00000028507, ENSDARG00000019815, ENSDARG00000045071, ENSDARG00000021948, ENSDARG00000079752, ENSDARG00000018820, ENSDARG00000026165, ENSDARG00000054649, ENSDARG00000053254, ENSDARG00000057869, ENSDARG00000099841, ENSDARG00000017901, ENSDARG00000055388,…	1.85855
KEGG_PATHWAY	dre04310:Wnt signaling pathway	26	1.26891	0.00243697	ENSDARG00000104609, ENSDARG00000051748, ENSDARG00000045219, ENSDARG00000035559, ENSDARG00000005541, ENSDARG00000038159, ENSDARG00000004988, ENSDARG00000009689, ENSDARG00000076420, ENSDARG00000054649, ENSDARG00000099841, ENSDARG00000037889, ENSDARG00000090062, ENSDARG00000038283, ENSDARG00000061259, ENSDARG00000039041, ENSDARG00000063437, ENSDARG00000039241, ENSDARG00000070050, ENSDARG00000020795,…	1.87718
KEGG_PATHWAY	dre04068:FoxO signaling pathway	25	1.22011	0.00586278	ENSDARG00000038858, ENSDARG00000010246, ENSDARG00000055136, ENSDARG00000104609, ENSDARG00000051748, ENSDARG00000090752, ENSDARG00000001933, ENSDARG00000042021, ENSDARG00000034610, ENSDARG00000020371, ENSDARG00000033443, ENSDARG00000006598, ENSDARG00000075282, ENSDARG00000034541, ENSDARG00000013576, ENSDARG00000019367, ENSDARG00000099961, ENSDARG00000003250, ENSDARG00000017537, ENSDARG00000052739,…	1.78374
KEGG_PATHWAY	dre04520:Adherens junction	17	0.829673	0.00705369	ENSDARG00000034541, ENSDARG00000090062, ENSDARG00000055136, ENSDARG00000026294, ENSDARG00000104609, ENSDARG00000071090, ENSDARG00000038159, ENSDARG00000004930, ENSDARG00000070903, ENSDARG00000020795, ENSDARG00000060349, ENSDARG00000038010, ENSDARG00000005754, ENSDARG00000061108, ENSDARG00000054649, ENSDARG00000089043, ENSDARG00000057869	2.06201
KEGG_PATHWAY	dre04060:Cytokine-cytokine receptor interaction	23	1.1225	0.0145166	ENSDARG00000019367, ENSDARG00000034541, ENSDARG00000105215, ENSDARG00000055136, ENSDARG00000037116, ENSDARG00000013598, ENSDARG00000018968, ENSDARG00000056624, ENSDARG00000094511, ENSDARG00000098700, ENSDARG00000052739, ENSDARG00000007358, ENSDARG00000037859, ENSDARG00000001807, ENSDARG00000076800, ENSDARG00000070903, ENSDARG00000016570, ENSDARG00000105045, ENSDARG00000070917, ENSDARG00000070873,…	1.70108
KEGG_PATHWAY	dre04350:TGF-beta signaling pathway	15	0.732064	0.0308227	ENSDARG00000034541, ENSDARG00000019367, ENSDARG00000055136, ENSDARG00000104609, ENSDARG00000054823, ENSDARG00000044059, ENSDARG00000018968, ENSDARG00000103892, ENSDARG00000101701, ENSDARG00000010785, ENSDARG00000061108, ENSDARG00000105045, ENSDARG00000019995, ENSDARG00000009511, ENSDARG00000040777	1.8378
KEGG_PATHWAY	dre04115:p53 signaling pathway	12	0.585652	0.0318944	ENSDARG00000013576, ENSDARG00000051748, ENSDARG00000075133, ENSDARG00000010785, ENSDARG00000035559, ENSDARG00000099144, ENSDARG00000033443, ENSDARG00000056795, ENSDARG00000030163, ENSDARG00000043581, ENSDARG00000015822, ENSDARG00000076554	2.02158
KEGG_PATHWAY	dre04540:Gap junction	18	0.878477	0.0321236	ENSDARG00000058392, ENSDARG00000002344, ENSDARG00000070940, ENSDARG00000017294, ENSDARG00000052739, ENSDARG00000038918, ENSDARG00000037997, ENSDARG00000077588, ENSDARG00000006260, ENSDARG00000104801, ENSDARG00000031164, ENSDARG00000039241, ENSDARG00000071640, ENSDARG00000014655, ENSDARG00000074149, ENSDARG00000100869, ENSDARG00000070155, ENSDARG00000099841	1.70571
KEGG_PATHWAY	dre04080:Neuroactive ligand-receptor interaction	45	2.19619	0.0356237	ENSDARG00000012353, ENSDARG00000032737, ENSDARG00000036117, ENSDARG00000093745, ENSDARG00000070940, ENSDARG00000052769, ENSDARG00000096169, ENSDARG00000003989, ENSDARG00000021352, ENSDARG00000070730, ENSDARG00000035552, ENSDARG00000059368, ENSDARG00000096160, ENSDARG00000078602, ENSDARG00000093829, ENSDARG00000025728, ENSDARG00000086207, ENSDARG00000042993, ENSDARG00000076824, ENSDARG00000037498,…	1.33781
KEGG_PATHWAY	dre01230:Biosynthesis of amino acids	13	0.634456	0.0440902	ENSDARG00000020143, ENSDARG00000040334, ENSDARG00000039605, ENSDARG00000099860, ENSDARG00000057571, ENSDARG00000037121, ENSDARG00000099730, ENSDARG00000014179, ENSDARG00000069630, ENSDARG00000074698, ENSDARG00000043457, ENSDARG00000040314, ENSDARG00000104906	1.85509
KEGG_PATHWAY	dre04010:MAPK signaling pathway	35	1.70815	0.0607635	ENSDARG00000092281, ENSDARG00000055136, ENSDARG00000099045, ENSDARG00000031683, ENSDARG00000036252, ENSDARG00000098475, ENSDARG00000035559, ENSDARG00000098700, ENSDARG00000042021, ENSDARG00000018820, ENSDARG00000004988, ENSDARG00000058115, ENSDARG00000003326, ENSDARG00000054649, ENSDARG00000057869, ENSDARG00000099841, ENSDARG00000046079, ENSDARG00000019307, ENSDARG00000013576, ENSDARG00000019367,…	1.34345
KEGG_PATHWAY	dre00010:Glycolysis / Gluconeogenesis	11	0.536847	0.0740382	ENSDARG00000099730, ENSDARG00000014179, ENSDARG00000020371, ENSDARG00000101251, ENSDARG00000069029, ENSDARG00000068006, ENSDARG00000028087, ENSDARG00000043457, ENSDARG00000099860, ENSDARG00000013839, ENSDARG00000057571	1.82773
